# Supplementary material for: Evolutionary and functional impact of common polymorphic inversions in the human genome
Source: Nat Commun. 2019 Sep 17;10:4222. doi: 10.1038/s41467-019-12173-x (PMC6748972; doi:10.1038/s41467-019-12173-x)
Supplement: Supplementary file 5 — Supplementary Data 1 [file 41467_2019_12173_MOESM5_ESM.xlsx]

## Sheet: SD1-Inversion features
Supplementary Data 1. Main features of the 45 human polymorphic inversions analyzed in this study. Inversion breakpoint annotations using hg18 as the reference genome were revised and updated here from the information already available from the existing studies (listed in the Genotype validation column) and they are described in more detail in the InvFEST database. O1 refers always to the orienta…
Inversion ID	Orientation			Inversion breakpoint positions (hg18)			Inversion size (bp)	Inverted repeats (IRs) at breakpoints			Indels associated to inversion breakpoints				Ancestral status	Inversion origin	High-throughput genotyping		Genotype validation			Inversion detection by different studies
	HG18	HG19	HG38	Chr	BP1	BP2		IR size (bp)	Identity (%)	Repeat type	BP1	Size & Type	BP2	Size & Type			Assay	Tested BPs	Assay	Tested BPs	Number of Individuals and stduy	Levy et al. [57]	Kidd et al. [56]	Korbel et al. [58]	Sudmant et al. [1]	Hehir-Kwa et al. [74]	Huddleston et al. [75]	Sanders et al. [76]	Li et al. [77]	Audano et al. [78]	Chaisson et al. [79]
Inversions generated by non-homologous mechanisms (NH)
HsInv1116	O1	O1	O1	chr1	185731452-185733101	185733351-185733355	249	-	-	-	185731452-185733101	1650-bp O2 Del	185733351-185733352	2-bp O2 Del	O1	Unique	MLPA	CD/AC	PCR	CD/BD	97 [48]	Yes								Yes	Yes
HsInv0004	O1	O1	O1	chr1	196023412-196023413	196024608-196024609	1194	-	-	-	196023411-196023411	1-bp O1 Ins	-	-	O2	Unique	MLPA	AB/BD	PCR	AB/AC	97 [48] / 3 [This work]	Yes			Yes	Yes				Yes	Yes
HsInv0006	O1	O1	O1	chr1	203445230-203445294	203445378-203445457	83	-	-	-	203445254-203445294	41-bp O1 Dup	203445378-203445416	39-bp O1 Dup	O2	Unique	PCR	CD/AC	-	-	-	Yes			Yes
HsInv0260	O1	O1	O1	chr2	184277421-184277442	184279274-184280256	1831	-	-	-	184277423-184277424	980-bp O2 Dup	-	-	O1	Unique	MLPA	AB/AC	PCR	AB+CD/AC+BD	9 [80] / 5 [This work]		Yes		Yes	Yes				Yes	Yes
											184277424-184277437	14-bp O2 Del
HsInv0041	O1	O1	O1	chr2	225001193-225001224	225001332-225002195	107	-	-	-	225001196-225001224	29-bp O2 Del	225001332-225002195	864-bp O2 Del	O1	Unique	MLPA	AB/BD	PCR	AB/BD	97 [48]	Yes					Yes			Yes
HsInv0098	O1	O1	O1	chr3	41337147-41337165	41338116-41338809	950	297/297	86.2	AluSz/AluSz6	41337146-41337147	12-bp O2 Dup	41338116-41338790	675-bp O2 Del	O1	Unique	MLPA	CD/AC	PCR	AB/AC+BD	9 [80]		Yes	Yes		Yes
											41337147-41337165	19-bp O2 Del
HsInv0097	O1	O1	O1	chr3	109202512-109202535	109223744-109224821	21208	-	-	-	109202511-109202512	88-bp O2 Dup	109223744-109224821	1078-bp O2 Del	O1	Unique	MLPA	AB/BD	PCR	CD/AC	9 [80]		Yes	Yes	Yes
											109202512-109202535	24-bp O2 Del	109224821-109224822	1-bp O2 Ins
HsInv0102	O1	O1	O1	chr4	39911422-39911423	39913454-39913455	2030	-	-	-	-	-	-	-	O1	Unique	MLPA	AB/BD	PCR	CD/AC	9 [80]		Yes	Yes	Yes	Yes				Yes	Yes
HsInv0095	O1	O1	O1	chr4	89066188-89066188	89077723^89077724	11535	-	-	-	-	-	89077723-89077724	2-bp O1 Del	O2	Unique	MLPA	CD/BD	PCR	CD/BD	9 [80] / 89 [This work]		Yes	Yes			Yes			Yes	Yes
HsInv0201	O1	O1	O1	chr5	147533233-147534432	147534809-147534971	376	-	-	-	147533233-147534432	1200-bp O2 Del	147534809-147534971	163-bp O2 Del	O1	Unique	MLPA	CD/AC	PCR	AB/AC+BD	271 [81]		Yes		Yes	Yes	Yes			Yes	Yes
HsInv0058	O1	O1	O1	chr6	31117199-31117201	31118075-31118075	873	-	-	-	31117201-31117202	2188-bp O1 Del	31118075-31118076	630-bp O1 Del	O2	Unique	MLPA	CD/BD	PCR	CD/BD	97 [48]	Yes	Yes	Yes			Yes			Yes
HsInv0059	O1	O1	O1	chr6	89980347-89980355	89980662-89980670	306	-	-	-	89980354-89980355	2-bp O1 Dup	89980662-89980668	7-bp O1 Dup	O2	Unique	MLPA	AB/BD	PCR	AB/AC	97 [48]	Yes				Yes	Yes			Yes	Yes
													89980670-89980671	618-bp O1 Del
HsInv0092	O1	O1	O1	chr6	130889879-130889879	130893988-130893988	4108	-	-	-	-	-	-	-	O1	Unique	MLPA	AB/AC	PCR	AB+CD/AC+BD	9 [80] / 1 [This work]		Yes	Yes	Yes		Yes			Yes	Yes
HsInv0284	O1	O1	O1	chr6	142229154^142229155	142261543-142261544	32388	-	-	-	142229154-142229155	2-bp O2 Dup	-	-	O1	Unique	MLPA	CD/BD	PCR	CD/AC	9 [80] / 3 [This work]		Yes		Yes
HsInv0105	O1	O1	O1	chr7	40845900^40845901	40846994^40846995	1094	-	-	-	40845900-40845901	2-bp O1 Del	-	-	O2	Unique	MLPA	CD/BD	PCR	AB+CD/AC+BD	9 [80]		Yes	Yes	Yes	Yes	Yes			Yes	Yes
HsInv1053	O1	O1	O1	chr7	70058904-70064121	70076816-70076823	12694	-	-	-	70058905-70058906	6 bp O2 Dup	-	-	O1	Unique	MLPA	AB/BD	PCR	CD/AC+BD	97 [48] / 1 [This work]	Yes	Yes		Yes	Yes	Yes			Yes	Yes
											70058906-70064121	5216-bp O2 Del
HsInv0068	O1	O1	O1	chr9	76087959-76087960	76088210-76088213	249	-	-	-	76087960-76087961	1231-bp O1 Del	76088209-76088210	325-bp O1 Del	O2	Unique	MLPA	CD/BD	PCR	CD/BD	97 [48]	Yes	Yes	Yes			Yes			Yes
HsInv0031	O1	O1	O1	chr16	83746215-83746259	83747296-83747305	1036	285/249	83.2	AluSq2/AluSx1	-	-	83747302-83747303	35-bp O1 Del	O2	Unique	iMLPA (EcoRI)	AB/AC	iPCR (EcoRI)	AB/AC	97 [48]	Yes		Yes	Yes		Yes			Yes	Yes
HsInv0379	O1	O1	O1	chr19	21621973^21621974	22037100^22037101	415127	-	-	-	-	-	-	-	O1	Unique	iMLPA (BamHI)	CD/BD	PCR	CD/AC	541 [82]		Yes
HsInv0045	O1	O1	O1	chr21	26942440-26942558	26943499-26943617	940	256/257	85.6	AluSx1	-	-	26943504-26943597	94-bp O2 Del	O1	Unique	iMLPA (SacI)	CD/AC	iPCR (SacI) PCR	AB/BD CD/AC	97 [48] / 460 [This work]	Yes	Yes	Yes	Yes	Yes				Yes	Yes
HsInv0409	O1	O1	O1	chrX	6147047-6147049	6148391-6148392	1341	-	-	-	6147049-6147050	8-bp O1 Del	6148385-6148390	6-bp O1 Dup	O2	Unique	MLPA	CD/AC	PCR	AB/BD	9 [80]		Yes			Yes	Yes			Yes	Yes
													6148390-6148391	357-bp O1 Del
Inversions generated by non-allelic homologous recombination (NAHR)
HsInv0040	O1	O1	O1	chr2	138720715-138721469	138725059-138725814	3589	755/756	99.9	Unique sequence + several TEs (MER3, L1ME3A, Tigger1)	-	-	-	-	O2	Unique	iMLPA (HindIII)	AB/BD	iPCR (HindIII)	CD/BD	97 [48]	Yes	Yes	Yes			Yes			Yes	Yes
HsInv0241	O1	O1	O1	chr2	241264234-241270541	241280391-241286847	9849	13,283/12,836	98.5	SD	-	-	-	-	ND (Recurrent)	Recurrent	iPCR (NsiI)	AB+CD/AC+BD	-	-	-		Yes		Yes		Yes			Yes	Yes
HsInv0266	O1	O1	O1	chr4	189106589-189108085	189113168-189114664	5082	1,925/1,923	98.5	L1PA5	-	-	-	-	O1	Recurrent	iPCR (NsiI)	AB+CD/AC+BD	-	-	-		Yes				Yes			Yes	Yes
HsInv0055	O1	O1	O1	chr5	63797584-63802465	63808718-63813599	6252	5,999/6,002	96.6	L1PA7/L1PA3	-	-	-	-	ND	Recurrent	iMLPA (BamHI)	AB/AC	iPCR (BamHI)	AB+CD/AC+BD	97 [48] / 465 [This work]	Yes	Yes				Yes			Yes	Yes
HsInv0278	O1	O1	O1	chr5	180455356-180458186	180460457-180463248	2270	2,831/2,792	97.9	SD	-	-	-	-	O2	Recurrent	iMLPA (BgllI)	AB/BD	iPCR (BglII)	AB+CD/AC+BD	77 [47] / 41 [This work]		Yes							Yes	Yes
HsInv0061	O1	O1	O1	chr6	107275246-107275899	107277574-107278229	1674	654/656	99.7	Unique sequence + several TEs (ALuJR, L2a and MIR3)	-	-	-	-	O2	Unique	iMLPA (BgllI)	AB/BD	iPCR (BglII)	AB+CD/AC+BD	97 [48]	Yes	Yes	Yes			Yes			Yes	Yes
HsInv1124	O1	O1	O1	chr9	114907364-114913787	114914988-114921411	1200	7,035/7,027	98.6	SD	-	-	-	-	ND (Recurrent)	Recurrent	iPCR (NsiI)	AB+CD/AC+BD	-	-	-	Yes	Yes								Yes
HsInv0114	O1	O1	O1	chr9	125778473-125781206	125793139-125795872	11932	2,734/2,734	99.9	SD	-	-	-	-	O2	Recurrent	iMLPA (BamHI)	CD/AC	iPCR (BamHI)	AB+CD/AC+BD	77 [47] / 68 [This work]		Yes	Yes			Yes			Yes	Yes
HsInv0124	O1	O1	O1	chr11	300225-301836	307945-309555	6108	4,161/3,396	97.1	SD	-	-	-	-	ND (Recurrent)	Recurrent	iMLPA (HindIII)	CD/BD	iPCR (HindIII)	AB+CD/AC+BD	77 [47] / 57 [This work]		Yes	Yes			Yes			Yes
HsInv0209	O1	O1	O1	chr11	70953485-70960513	70965419-70972446	4905	7,029/7,028	93.7	SD	-	-	-	-	O1	Recurrent	iMLPA (HindIII)	AB/AC	iPCR (HindIII)	AB+CD/AC+BD	82 [47] / 118 [This work]		Yes								Yes
HsInv0340	O1	O1	O1	chr13	63188985-63193242	63237334-63241591	44091	10,586/10,586	99.9	SD	-	-	-	-	ND (Recurrent)	Recurrent	iMLPA (BamHI)	AB/BD	iPCR (BamHI)	AB+CD/AC+BD	79 [47] / 472 [This work]		Yes								Yes
HsInv0341	O1	O1	O1	chr13	79291903-79294413	79312733-79315243	18319	6,170/6,159	98.4	L1PA3	-	-	-	-	ND (Recurrent)	Recurrent	iMLPA (NsiI)	AB/AC	iPCR (NsiI)	AB+CD/AC+BD	78 [47] / 14 [This work]		Yes								Yes
HsInv0344	O1	O1	O1	chr14	34079802-34086813	34094204-34101227	7390	7,221/7,234	99.7	SD	-	-	-	-	ND (Recurrent)	Recurrent	iMLPA (HindIII)	AB/BD	iPCR (HindIII)	AB+CD/AC+BD	77 [47] / 141 [This work]		Yes							Yes	Yes
HsInv0347	O1	O1	O1	chr14	60141001-60142582	60148138-60149719	5555	1,592/1,592	99.9	THE1C	-	-	-	-	ND (Recurrent)	Recurrent	iMLPA (EcoRI)	AB/AC	iPCR (EcoRI) PCR	AB+CD/AC+BD AB+CD/AC+BD	85 [47] / 22 [This work]		Yes							Yes	Yes
HsInv0030	O1	O1	O1	chr16	73797041-73797599	73814160-73814718	16560	1,548/1,546	99.6	SD	-	-	-	-	O2	Recurrent	iMLPA (HindIII)	CD/AC	PCR	AB/AC	97 [48] / 7 [This work]	Yes	Yes	Yes			Yes	Yes	Yes	Yes	Yes
HsInv1051	O1	O1	O1	chr17	18442024-18466271	18667812-18692134	201540	24,248/24,323	98.9	SD	-	-	-	-	O1	Unique	iMLPA (BamHI)	AB/AC	iPCR (BamHI)	AB/AC	73 [47]		Yes								Yes
HsInv0374	O1	O1	O1	chr17	25967879-25973016	25976743-25981879	3726	5,753/5,761	99.5	SD	-	-	-	-	ND	Recurrent	iMLPA (EcoRI)	AB/AC	iPCR (EcoRI)	AB+CD/AC+BD	9 [80] / 22 [This work]		Yes		Yes		Yes			Yes	Yes
HsInv0072	O1	O1	O2	chrX	45432027-45433183	45435670-45436826	2486	1,448/1,444	98.4	L1PA13	-	-	-	-	ND (Recurrent)	Recurrent	iMLPA (HindIII)	AB/BD	iPCR (HindIII) PCR	CD/AC AB+CD/AC+BD	97 [48] / 3 [This work]	Yes	Yes	Yes							Yes
HsInv0396	O1	O1	O1	chrX	72132652-72141803	72214354-72223499	72550	9,496/9,479	99.5	SD	-	-	-	-	ND (Recurrent)	Recurrent	iMLPA (EcoRI)	CD/BD	iPCR (EcoRI)	AB+CD/AC+BD	76 [47] / 23 [This work]		Yes								Yes
HsInv0403	O1	O2	O2	chrX	75278106-75282269	75285318-75289479	3048	4,331/4,323	99.4	Unique sequence + several TEs (L2/L2a, L4, MamGyp, MER41C and MER4A)	-	-	-	-	ND (Recurrent)	Recurrent	iMLPA (HindIII)	CD/AC	iPCR (HindIII)	AB+CD/AC+BD	77 [47] / 40 [This work]		Yes				Yes			Yes	Yes
HsInv0393	O1	O1	O1	chrX	100739178-100743833	100753236-100757891	9402	4,724/4,720	99.7	SD	-	-	-	-	ND (Recurrent)	Recurrent	iMLPA (BgllI)	AB/BD	iPCR (BglII)	AB+CD/AC+BD	74 [47] / 33 [This work]		Yes							Yes	Yes
HsInv0397	O1	O1	O1	chrX	105396369-105408238	105417867-105429736	9628	32,160/15,097	93.8	SD	-	-	-	-	ND (Recurrent)	Recurrent	iMLPA (SacI)	AB/AC	iPCR (SacI)	AB+CD/AC+BD	75 [47] / 33 [This work]		Yes							Yes	Yes
HsInv0389	O1	O1	O1	chrX	153219602-153228808	153266422-153275629	37613	11,353/11,360	99.2	SD	-	-	-	-	ND (Recurrent)	Recurrent	iMLPA (NsiI)	AB/AC	iPCR (NsiI) iPCR (BglII)	AB/AC AB+CD/AC+BD	76 [47] / 39 [This work]		Yes								Yes
HsInv0832	O1	O1	O1	chrY	16496132-16504854	16517493-16526218	12638	8,733/8,735	99.9	SD	-	-	-	-	ND (Recurrent)	Recurrent	iMLPA (BamHI)	AB/AC	iPCR (BamHI)	AB+CD/AC+BD	34 [47] / 61 [This work]		Yes
