# Supplementary material for: Evolutionary and functional impact of common polymorphic inversions in the human genome
Source: Nat Commun. 2019 Sep 17;10:4222. doi: 10.1038/s41467-019-12173-x (PMC6748972; doi:10.1038/s41467-019-12173-x)
Supplement: Supplementary file 6 — Supplementary Data 2 [file 41467_2019_12173_MOESM6_ESM.xlsx]

## Sheet: SD2-Inversion genotypes
Supplementary Data 2. Genotypes of 45 polymorphic inversions in 551 individuals from seven different populations. The Family and Relationship columns summarize the information of the 30 CEU and 30 YRI known trios, plus 10 additional individuals with cryptic relationships identified from sequence data. Individuals in common with those included in the 1000 Genome Project (1000GP) Phase 1 (Ph1) and …
Individual	Population group	Population	HapMap Plate	Sex	Family	Relationship	1000GP Ph1	1000GP Ph3	HsInv0004	HsInv0006	HsInv0030	HsInv0031	HsInv0040	HsInv0041	HsInv0045	HsInv0055	HsInv0058	HsInv0059	HsInv0061	HsInv0068	HsInv0072	HsInv0092	HsInv0095	HsInv0097	HsInv0098	HsInv0102	HsInv0105	HsInv0114	HsInv0124	HsInv0201	HsInv0209	HsInv0241	HsInv0260	HsInv0266	HsInv0278	HsInv0284	HsInv0340	HsInv0341	HsInv0344	HsInv0347	HsInv0374	HsInv0379	HsInv0389	HsInv0393	HsInv0396	HsInv0397	HsInv0403	HsInv0409	HsInv0832
									(chr1)	(chr1)	(chr16)	(chr16)	(chr2)	(chr2)	(chr21)	(chr5)	(chr6)	(chr6)	(chr6)	(chr9)	(chrX)	(chr6)	(chr4)	(chr3)	(chr3)	(chr4)	(chr7)	(chr9)	(chr11)	(chr5)	(chr11)	(chr2)	(chr2)	(chr4)	(chr5)	(chr6)	(chr13)	(chr13)	(chr14)	(chr14)	(chr17)	(chr19)	(chrX)	(chrX)	(chrX)	(chrX)	(chrX)	(chrX)	(chrY)
NA06985	Europe	CEU	HAPMAPPT01	Female	1341	Maternal grandmother	No	Yes	O1/O2	O1/O2	O1/O2	O2/O2	O1/O2	O1/O2	O1/O2	O2/O2	O1/O2	O2/O2	O2/O2	O2/O2	O2/O2	O1/O1	O2/O2	O1/O1	O1/O1	O1/O1	O2/O2	O1/O1	O1/O2	O2/O2	O1/O1	O1/O1	O1/O2	O1/O1	O1/O1	O1/O1	O1/O1	O1/O1	O1/O2	O1/O1	O2/O2	O1/O1	O1/O1	O1/O1	O1/O1	O1/O2	O1/O1	O2/O2	-
NA06991	Europe	CEU	HAPMAPPT01	Female	1341	Mother	No	No	O2/O2	O2/O2	O1/O1	O1/O2	O2/O2	O2/O2	O1/O2	O1/O2	O1/O1	O2/O2	O2/O2	O2/O2	O2/O2	O1/O1	O1/O2	O1/O1	O1/O2	O1/O1	O1/O2	O1/O1	O1/O2	O1/O2	O1/O1	O1/O1	O1/O2	ND	O1/O1	O1/O1	O1/O1	O1/O1	O1/O1	O1/O1	O2/O2	O1/O1	O1/O2	O1/O1	O1/O1	O1/O1	O1/O2	O1/O2	-
NA06993	Europe	CEU	HAPMAPPT01	Male	1341	Maternal grandfather	No	No	O1/O2	O2/O2	O1/O2	O1/O1	O2/O2	O2/O2	O1/O2	O1/O2	O1/O1	O1/O2	O2/O2	O2/O2	O2	O1/O1	O1/O2	O1/O1	O1/O2	O1/O1	O1/O2	O1/O2	O1/O1	O1/O1	O1/O1	O1/O1	O1/O2	O1/O1	O1/O1	O1/O1	O1/O1	O1/O1	O1/O2	O1/O1	O1/O2	O1/O1	O2	O1	O1	O1	O2	O1	O1
NA06994	Europe	CEU	HAPMAPPT01	Male	1340	Paternal grandfather	Yes	Yes	O1/O2	O1/O2	O1/O2	O1/O2	O1/O2	O1/O2	O1/O2	O2/O2	O1/O2	O1/O1	O2/O2	O1/O1	O2	O1/O1	O2/O2	O1/O1	O1/O1	O1/O1	O1/O2	O1/O1	O1/O2	O1/O2	O1/O1	O1/O2	O1/O1	O1/O1	O1/O2	O1/O1	O1/O1	O1/O1	O1/O1	O1/O1	O1/O1	O1/O1	O1	O1	O1	O2	O1	O2	O1
NA07000	Europe	CEU	HAPMAPPT01	Female	1340	Paternal grandmother	Yes	Yes	O2/O2	O1/O2	O1/O2	O1/O2	O1/O2	O1/O2	O1/O1	O2/O2	O1/O2	O2/O2	O2/O2	O2/O2	O2/O2	O1/O1	O1/O2	O1/O1	O1/O1	O1/O2	O2/O2	O1/O2	O2/O2	O1/O2	O1/O1	O1/O1	O1/O1	O1/O2	O1/O1	O1/O1	O1/O1	O1/O1	O1/O1	O1/O1	O1/O1	O1/O1	O1/O1	O1/O1	O1/O1	O1/O1	O2/O2	O1/O1	-
NA07019	Europe	CEU	HAPMAPPT01	Female	1340	Mother	No	No	O1/O1	O2/O2	O1/O2	O1/O2	O1/O2	O1/O2	O1/O2	O1/O2	O1/O2	O2/O2	O2/O2	O1/O2	O2/O2	O1/O2	O1/O2	O1/O1	O1/O1	O1/O2	O2/O2	O1/O1	O1/O1	O1/O2	O1/O1	O1/O1	O1/O1	O1/O2	O1/O2	O1/O1	O1/O1	O1/O1	O2/O2	O1/O1	O1/O1	O1/O1	O1/O1	O2/O2	O1/O1	O2/O2	O1/O1	O1/O2	-
NA07022	Europe	CEU	HAPMAPPT01	Male	1340	Maternal grandfather	No	No	O1/O2	O2/O2	O1/O2	O1/O1	O1/O2	O1/O2	O2/O2	O1/O2	O1/O2	O1/O2	O2/O2	O1/O2	O2	O1/O2	O2/O2	O1/O1	O1/O1	O1/O1	O2/O2	O1/O2	O1/O1	O1/O2	O1/O1	O1/O1	O1/O1	O1/O2	O1/O1	O1/O1	O1/O1	O1/O1	O2/O2	O1/O1	O1/O1	O1/O1	O1	O2	O1	O2	O1	O2	O1
NA07029	Europe	CEU	HAPMAPPT01	Male	1340	Father	No	No	O1/O2	O1/O1	O1/O2	O1/O2	O1/O2	O1/O1	O1/O1	O2/O2	O2/O2	O1/O2	O2/O2	O1/O2	O2	O1/O1	O2/O2	O1/O1	O1/O1	O1/O1	O2/O2	O1/O2	O2/O2	O2/O2	O1/O1	O1/O2	O1/O1	O1/O2	O1/O1	O1/O1	O1/O1	O1/O1	O1/O1	O1/O1	O1/O1	O1/O1	O1	O1	O1	O1	O2	O1	O1
NA07034	Europe	CEU	HAPMAPPT01	Male	1341	Paternal grandfather	No	No	O1/O1	O1/O2	O2/O2	O2/O2	O2/O2	O1/O2	O1/O2	O1/O1	O1/O2	O2/O2	O2/O2	O1/O2	O2	O1/O2	O2/O2	O1/O1	O1/O1	O1/O1	O2/O2	O1/O1	O1/O1	O1/O1	O1/O1	O1/O1	O1/O1	O1/O1	O1/O1	O1/O1	O1/O1	O1/O1	O1/O1	O1/O1	O2/O2	O1/O1	O1	O1	O2	O1	O2	O1	O1
NA07048	Europe	CEU	HAPMAPPT01	Male	1341	Father	Yes	Yes	O1/O1	O1/O2	O2/O2	O2/O2	O2/O2	O1/O1	O1/O2	O1/O2	O1/O2	O2/O2	O2/O2	O2/O2	O2	O1/O1	O1/O2	O1/O1	O1/O1	O1/O2	O1/O2	O1/O2	O1/O1	O1/O2	O1/O1	O1/O1	O1/O1	O1/O1	O1/O1	O1/O1	O1/O1	O1/O1	O1/O2	O1/O1	O2/O2	O1/O1	O1	O2	O1	O1	O1	O1	O1
NA07055	Europe	CEU	HAPMAPPT01	Female	1341	Paternal grandmother	No	No	O1/O1	O1/O2	O2/O2	O2/O2	O2/O2	O1/O2	O2/O2	O2/O2	O1/O1	O1/O2	O2/O2	O2/O2	O2/O2	O1/O1	O1/O2	O1/O1	O1/O1	O1/O2	O1/O2	O1/O2	O1/O1	O2/O2	O1/O1	O1/O1	O1/O1	O1/O1	O1/O1	O1/O1	O1/O1	O1/O1	O1/O2	O1/O1	O1/O2	O1/O1	O1/O2	O1/O2	O1/O1	O1/O2	O1/O1	O1/O1	-
NA07056	Europe	CEU	HAPMAPPT01	Female	1340	Maternal grandmother	Yes	Yes	O1/O2	O1/O2	O2/O2	O1/O2	O2/O2	O1/O2	O1/O1	O1/O2	O2/O2	O2/O2	O2/O2	O2/O2	O2/O2	O1/O1	O1/O2	O1/O1	O1/O2	O1/O2	O2/O2	O1/O2	O1/O2	O1/O2	O1/O1	O1/O1	O1/O1	O1/O1	O1/O2	O1/O1	O1/O1	O1/O1	O2/O2	O1/O1	O1/O2	O1/O1	O1/O1	O2/O2	O1/O2	O1/O2	O1/O1	O1/O1	-
NA07345	Europe	CEU	HAPMAPPT01	Female	1345	Maternal grandmother	No	No	O2/O2	O1/O1	O1/O2	O2/O2	O2/O2	O1/O1	O2/O2	O2/O2	O2/O2	O2/O2	O2/O2	O2/O2	O2/O2	O1/O1	O1/O2	O1/O1	O1/O1	O1/O2	O1/O2	O2/O2	O2/O2	O1/O2	O1/O1	O1/O1	O1/O1	O1/O1	O1/O1	O1/O1	O1/O1	O1/O1	O1/O2	O1/O1	O1/O2	O1/O1	O1/O1	O1/O2	O1/O1	O1/O2	O1/O1	O2/O2	-
NA07348	Europe	CEU	HAPMAPPT01	Female	1345	Mother	No	No	O1/O2	O1/O1	O2/O2	O1/O2	O2/O2	O1/O1	O1/O2	O2/O2	O2/O2	O2/O2	O2/O2	O1/O2	O2/O2	O1/O1	O1/O2	O1/O1	O1/O1	O1/O1	O2/O2	O1/O2	O2/O2	O1/O1	O1/O1	O1/O1	O1/O1	O1/O1	O1/O1	O1/O1	O1/O1	O1/O1	O2/O2	O1/O1	O1/O2	O1/O1	O1/O1	O1/O1	O1/O1	O2/O2	O1/O1	O2/O2	-
NA07357	Europe	CEU	HAPMAPPT01	Male	1345	Maternal grandfather	Yes	Yes	O1/O2	O1/O1	O2/O2	O1/O1	O1/O2	O1/O2	O1/O2	O2/O2	O2/O2	O2/O2	O2/O2	O1/O2	O2	O1/O1	O1/O1	O1/O1	O1/O2	O1/O1	O1/O2	O1/O2	O1/O2	O1/O2	O1/O1	O1/O1	O1/O1	O1/O1	O1/O1	O1/O1	O1/O1	O1/O1	O1/O2	O1/O1	O2/O2	O1/O1	O1	O1	O1	O2	O1	O2	O1
NA10830	Europe	CEU	HAPMAPPT01	Male	1408	Father	No	No	O1/O1	O2/O2	O2/O2	O1/O1	O2/O2	O1/O1	O1/O1	O2/O2	O1/O2	O1/O2	O2/O2	O2/O2	O2	O1/O2	O2/O2	O1/O1	O1/O1	O1/O1	O2/O2	O2/O2	O1/O2	O2/O2	O1/O1	O1/O1	O1/O1	O1/O2	O1/O1	O1/O1	O1/O1	O1/O1	O1/O2	O1/O1	O1/O2	O1/O1	O1	O2	O2	O1	O1	O2	O1
NA10831	Europe	CEU	HAPMAPPT01	Female	1408	Mother	No	No	O1/O2	O1/O1	O2/O2	O2/O2	O1/O2	O1/O2	O1/O1	O1/O2	O2/O2	O2/O2	O1/O2	O2/O2	O2/O2	O1/O1	O2/O2	O1/O1	O1/O1	O1/O2	O2/O2	O1/O1	O1/O1	O1/O2	O1/O1	O1/O1	O1/O2	O1/O2	O1/O1	O1/O1	O1/O1	O1/O1	O1/O2	O1/O1	O1/O2	O1/O1	O1/O1	O1/O1	O1/O1	O1/O1	O1/O1	O1/O1	-
NA10835	Europe	CEU	HAPMAPPT01	Male	1416	Father	No	No	O1/O1	O1/O2	O2/O2	O1/O2	O2/O2	O2/O2	O1/O2	O2/O2	O1/O1	O1/O2	O2/O2	O1/O2	O2	O1/O1	O1/O1	O1/O1	O1/O1	O1/O2	O2/O2	O2/O2	O1/O1	O1/O2	O1/O1	ND	O1/O1	O1/O2	O1/O2	O1/O1	O1/O1	O1/O1	O1/O1	O1/O2	O1/O2	O1/O1	O2	O1	O1	O1	O1	O2	O1
NA10838	Europe	CEU	HAPMAPPT01	Male	1420	Father	No	No	O1/O1	O2/O2	O2/O2	O2/O2	O2/O2	O1/O1	O1/O2	O1/O2	O1/O2	O2/O2	O2/O2	O1/O2	O2	O1/O1	O1/O2	O1/O1	O1/O1	O1/O1	O1/O1	O1/O1	O1/O1	O1/O1	O1/O1	O1/O1	O1/O2	O1/O2	O1/O1	O1/O1	O1/O1	O1/O1	O1/O2	O1/O2	O2/O2	O1/O1	O1	O1	O1	O1	O1	O2	O1
NA10839	Europe	CEU	HAPMAPPT01	Female	1420	Mother	No	No	O1/O1	O1/O1	O2/O2	O1/O2	O2/O2	O1/O1	O1/O2	O1/O2	O2/O2	O2/O2	O2/O2	O1/O2	O2/O2	O1/O1	O2/O2	O1/O1	O1/O1	O1/O1	O1/O2	O1/O2	O1/O2	O2/O2	O1/O1	O1/O2	O1/O1	O1/O2	O1/O1	O1/O1	O1/O1	O1/O1	O1/O2	O1/O1	O1/O1	O1/O1	O1/O2	O1/O2	O1/O2	O1/O1	O2/O2	O1/O2	-
NA10846	Europe	CEU	HAPMAPPT01	Male	1334	Father	No	No	O1/O2	O1/O2	O1/O2	O1/O2	O2/O2	O1/O1	O1/O2	O2/O2	O2/O2	O2/O2	O2/O2	O2/O2	O2	O1/O1	O2/O2	O1/O1	O1/O2	O1/O2	O1/O2	O2/O2	O2/O2	O1/O1	O1/O1	O1/O1	O1/O1	O1/O1	O1/O1	O1/O1	O1/O1	O1/O1	O1/O2	O1/O1	O1/O2	O1/O1	O1	O1	O1	O1	O1	O2	O1
NA10847	Europe	CEU	HAPMAPPT01	Female	1334	Mother	Yes	Yes	O1/O1	O2/O2	O2/O2	O1/O2	O2/O2	O1/O2	O1/O2	O2/O2	O2/O2	O1/O2	O2/O2	O2/O2	O2/O2	O1/O1	O2/O2	O1/O1	O1/O1	O1/O1	O1/O2	O2/O2	O1/O2	O1/O2	O1/O1	O1/O2	O1/O1	O1/O1	O1/O1	O1/O1	O1/O1	O1/O1	O1/O2	O1/O1	O1/O2	O1/O1	O1/O1	O1/O1	O1/O2	O1/O1	O1/O2	O1/O1	-
NA10851	Europe	CEU	HAPMAPPT01	Male	1344	Father	Yes	Yes	O1/O2	O1/O2	O2/O2	O1/O2	O2/O2	O2/O2	O1/O2	O2/O2	O1/O2	O2/O2	O2/O2	O1/O2	O2	O1/O1	O1/O1	O1/O1	O1/O1	O1/O1	O1/O2	O2/O2	O1/O1	O1/O2	O1/O1	O1/O1	O1/O1	O1/O2	O1/O1	O1/O1	O1/O1	O1/O1	O1/O1	O2/O2	O1/O2	O1/O1	O1	O1	O1	O1	O1	O1	O1
NA10854	Europe	CEU	HAPMAPPT01	Female	1349	Mother	No	No	O1/O1	O1/O1	O2/O2	O1/O2	O2/O2	O2/O2	O1/O1	O2/O2	O1/O2	O2/O2	O2/O2	O1/O2	O2/O2	O1/O1	O2/O2	O1/O1	O1/O1	O1/O1	O1/O2	O2/O2	O1/O2	O2/O2	O1/O1	O1/O2	O1/O1	O1/O1	O1/O1	O1/O1	O1/O1	O1/O1	O1/O1	O1/O1	O1/O1	O1/O1	O1/O1	O1/O1	O1/O1	O1/O1	O1/O1	O1/O1	-
NA10855	Europe	CEU	HAPMAPPT01	Female	1350	Mother	No	No	O1/O1	O1/O1	O1/O2	O1/O2	O2/O2	O1/O2	O1/O1	O2/O2	O1/O2	O2/O2	O2/O2	O1/O2	O2/O2	O1/O1	O1/O1	O1/O1	O1/O1	O1/O1	O1/O1	O1/O2	O1/O2	O1/O1	O1/O1	O1/O1	O2/O2	O2/O2	O1/O1	O1/O1	O1/O1	O1/O2	O1/O1	O1/O2	O1/O2	O1/O1	O1/O1	O1/O2	O1/O1	O1/O1	O1/O1	O1/O2	-
NA10856	Europe	CEU	HAPMAPPT01	Male	1350	Father	No	No	O1/O2	O2/O2	O2/O2	O1/O2	O2/O2	O2/O2	O1/O2	O2/O2	O2/O2	O2/O2	O2/O2	O2/O2	O2	O1/O1	O1/O2	O1/O1	O1/O1	O1/O1	O1/O2	O1/O2	O2/O2	O1/O1	O1/O1	ND	O1/O1	O1/O1	O1/O1	O1/O1	O1/O1	O1/O1	ND	O1/O1	O1/O2	O1/O1	O1	O1	O1	O1	O1	O2	O1
NA10857	Europe	CEU	HAPMAPPT01	Male	1346	Father	No	No	O1/O1	O1/O2	O1/O2	O1/O2	O2/O2	O1/O1	O1/O2	O1/O2	O2/O2	O2/O2	O2/O2	O2/O2	O2	O1/O2	O1/O2	O1/O1	O1/O1	O1/O2	O1/O2	O1/O2	O1/O2	O1/O2	O1/O1	O1/O2	O1/O1	O1/O1	O1/O1	O1/O1	O1/O1	O1/O1	O1/O2	O1/O2	O2/O2	O1/O1	O1	O2	O1	O1	O1	O2	O1
NA10859	Europe	CEU	HAPMAPPT01	Female	1347	Mother	No	No	O1/O1	O2/O2	O2/O2	O1/O2	O1/O1	O2/O2	O1/O2	O2/O2	O1/O2	O2/O2	O2/O2	O1/O2	O2/O2	O1/O1	O1/O2	O1/O1	O2/O2	O1/O1	O1/O2	O1/O2	O1/O2	O1/O2	O1/O1	O1/O2	O1/O1	O1/O1	O1/O1	O1/O1	O1/O1	O1/O1	O1/O2	O1/O1	O1/O2	O1/O1	O1/O1	O1/O1	O1/O1	O1/O2	O1/O2	O2/O2	-
NA10860	Europe	CEU	HAPMAPPT01	Male	1362	Father	No	No	O1/O1	O2/O2	O2/O2	O2/O2	O1/O2	O2/O2	O1/O1	O1/O1	O1/O1	O1/O2	O2/O2	O2/O2	O2	O1/O2	O1/O2	O1/O1	O1/O1	O1/O1	O1/O2	O2/O2	O1/O2	O1/O2	O1/O1	O1/O1	O1/O1	O1/O1	O1/O1	O1/O1	O1/O1	O1/O1	O1/O1	O1/O1	O2/O2	O1/O1	O1	O1	O1	O1	O1	O2	O1
NA10861	Europe	CEU	HAPMAPPT01	Female	1362	Mother	No	No	O1/O2	O1/O2	O2/O2	O1/O2	O1/O2	O1/O1	O1/O1	O1/O2	O1/O2	O1/O2	O2/O2	O2/O2	O2/O2	O1/O1	O1/O2	O1/O1	O1/O2	O1/O1	O1/O2	O1/O2	O1/O2	O2/O2	O1/O1	O2/O2	O1/O1	O1/O2	O1/O1	O1/O1	O1/O1	O1/O1	O2/O2	O1/O1	O2/O2	O1/O1	O1/O2	O1/O2	O1/O1	O1/O1	O1/O2	O2/O2	-
NA10863	Europe	CEU	HAPMAPPT01	Female	1375	Mother	No	No	O1/O1	O1/O2	O1/O2	O2/O2	O1/O2	O1/O2	O1/O2	O2/O2	O1/O2	O2/O2	O2/O2	O2/O2	O2/O2	O1/O1	O2/O2	O1/O1	O1/O2	O1/O1	O1/O2	O2/O2	O1/O1	O1/O1	O1/O1	O1/O2	O1/O1	O1/O1	O1/O1	O1/O1	O1/O1	O1/O1	O2/O2	O1/O1	O1/O1	O1/O1	O2/O2	O1/O1	O1/O1	O1/O1	O1/O1	O1/O2	-
NA11829	Europe	CEU	HAPMAPPT01	Male	1350	Paternal grandfather	Yes	Yes	O1/O2	O2/O2	O2/O2	O1/O2	O2/O2	O2/O2	O1/O1	O2/O2	O1/O2	O2/O2	O2/O2	O2/O2	O2	O1/O1	O2/O2	O1/O1	O1/O1	O1/O1	O1/O1	O2/O2	O2/O2	O1/O2	O1/O1	O1/O1	O1/O1	O1/O1	O1/O1	O1/O1	O1/O1	O1/O1	O1/O2	O1/O2	O1/O2	O1/O1	O2	O1	O2	O1	O1	O1	O1
NA11830	Europe	CEU	HAPMAPPT01	Female	1350	Paternal grandmother	Yes	Yes	O1/O2	O2/O2	O2/O2	O1/O2	O1/O2	O1/O2	O1/O2	O2/O2	O2/O2	O2/O2	O2/O2	O1/O2	O2/O2	O1/O1	O1/O2	O1/O1	O1/O1	O1/O1	O1/O2	O1/O1	O2/O2	O1/O1	O1/O1	O1/O1	O1/O1	O1/O1	O1/O1	O1/O1	O1/O1	O1/O1	O1/O2	O1/O1	O2/O2	O1/O1	O1/O1	O1/O1	O1/O1	O1/O2	O1/O1	O2/O2	-
NA11831	Europe	CEU	HAPMAPPT01	Male	1350	Maternal grandfather	Yes	Yes	O1/O1	O1/O2	O1/O2	O2/O2	O1/O2	O1/O1	O1/O1	O2/O2	O1/O2	O2/O2	O2/O2	O1/O2	O2	O1/O1	O1/O2	O1/O1	O1/O1	O1/O1	O1/O2	O2/O2	O2/O2	O1/O2	O1/O1	O1/O1	O1/O2	O1/O2	O1/O1	O1/O1	O1/O1	O1/O2	O1/O2	O1/O1	O1/O2	O1/O1	O1	O2	O1	O1	O1	O1	O1
NA11832	Europe	CEU	HAPMAPPT01	Female	1350	Maternal grandmother	No	Yes	O1/O1	O1/O2	O2/O2	O1/O2	O2/O2	O1/O2	O1/O2	O2/O2	O1/O2	O2/O2	O2/O2	O1/O2	O2/O2	O1/O1	O1/O2	O1/O1	O1/O1	O1/O1	O1/O1	O1/O2	O1/O2	O1/O2	O1/O1	O1/O1	O1/O2	O1/O2	O1/O1	O1/O1	O1/O1	O1/O1	O1/O1	O1/O2	O1/O2	O1/O1	O1/O1	O1/O1	O1/O1	O1/O2	O1/O1	O1/O2	-
NA11839	Europe	CEU	HAPMAPPT01	Male	1349	Maternal grandfather	No	No	O1/O2	O1/O2	O1/O2	O2/O2	O2/O2	O2/O2	O1/O1	O1/O2	O1/O2	O2/O2	O2/O2	O2/O2	O2	O1/O1	O2/O2	O1/O1	O1/O1	O1/O1	O1/O1	O2/O2	O1/O2	O2/O2	O1/O1	O1/O1	O1/O1	O1/O1	O1/O1	O1/O1	O1/O1	O1/O1	O1/O1	O1/O1	O1/O2	O1/O1	O1	O1	O1	O1	O1	O2	O1
NA11840	Europe	CEU	HAPMAPPT01	Female	1349	Maternal grandmother	No	Yes	O1/O1	O1/O2	O2/O2	O1/O2	O2/O2	O2/O2	O1/O2	O2/O2	O1/O2	O2/O2	O2/O2	O1/O2	O2/O2	O1/O1	O2/O2	O1/O1	O1/O1	O1/O1	O1/O2	O1/O2	O1/O1	O1/O2	O1/O1	O1/O2	O1/O1	O1/O1	O1/O1	O1/O1	O1/O1	O1/O1	O1/O1	O1/O1	O1/O1	O1/O1	O1/O2	O1/O2	O1/O1	O1/O1	O1/O1	O1/O2	-
NA11881	Europe	CEU	HAPMAPPT01	Male	1347	Maternal grandfather	No	Yes	O1/O2	O1/O2	O2/O2	O2/O2	O1/O2	O2/O2	O2/O2	O2/O2	O1/O1	O2/O2	O1/O2	O1/O2	O2	O1/O1	O1/O2	O1/O1	O1/O2	O1/O1	O1/O2	O2/O2	O1/O2	O2/O2	O1/O1	O1/O2	O1/O2	O1/O1	O1/O1	O1/O1	O1/O1	O1/O1	O1/O2	O1/O1	O1/O1	O1/O1	O1	O1	O1	O2	O1	O2	O1
NA11882	Europe	CEU	HAPMAPPT01	Female	1347	Maternal grandmother	No	No	O1/O1	O2/O2	O2/O2	O1/O2	O1/O1	O1/O2	O1/O1	O2/O2	O1/O2	O1/O2	O2/O2	O2/O2	O2/O2	O1/O1	O2/O2	O1/O1	O1/O2	O1/O1	O1/O1	O1/O2	O1/O2	O1/O2	O1/O1	O1/O1	O1/O1	O1/O1	O1/O1	O1/O1	O1/O1	O1/O1	O1/O1	O1/O1	O1/O2	O1/O1	O1/O1	O1/O1	O1/O2	O1/O1	O2/O2	O1/O2	-
NA11992	Europe	CEU	HAPMAPPT01	Male	1362	Paternal grandfather	Yes	Yes	O1/O1	O2/O2	O1/O2	O2/O2	O2/O2	O1/O2	O1/O2	O1/O2	O1/O2	O1/O1	O2/O2	O1/O2	O2	O1/O2	O1/O2	O1/O1	O1/O2	O1/O1	O2/O2	O2/O2	O1/O2	O2/O2	O1/O1	O1/O1	O1/O1	O1/O1	O1/O1	O1/O1	O1/O1	O1/O1	O1/O2	O1/O1	O2/O2	O1/O1	O1	O2	O1	O1	O1	O1	O1
NA11993	Europe	CEU	HAPMAPPT01	Female	1362	Paternal grandmother	Yes	No	O1/O2	O1/O2	O2/O2	O2/O2	O1/O2	O1/O2	O1/O2	O1/O2	O1/O2	O2/O2	O1/O2	O1/O2	O2/O2	O1/O1	O1/O1	O1/O1	O1/O1	O1/O1	O1/O1	O2/O2	O1/O2	O1/O2	O1/O1	O1/O1	O1/O1	O1/O2	O1/O1	O1/O1	O1/O2	O1/O1	O1/O2	O1/O1	O2/O2	O1/O1	O1/O1	O1/O2	O1/O1	O1/O1	O1/O1	O2/O2	-
NA11994	Europe	CEU	HAPMAPPT01	Male	1362	Maternal grandfather	Yes	Yes	O1/O2	O1/O2	O2/O2	O2/O2	O1/O2	O1/O2	O1/O2	O2/O2	O1/O2	O1/O2	O2/O2	O1/O2	O2	O1/O1	O1/O2	O1/O1	O1/O1	O1/O2	O2/O2	O1/O2	O1/O1	O1/O2	O1/O1	O1/O2	O1/O1	O1/O2	O1/O1	O1/O1	O1/O1	O1/O1	O2/O2	O1/O1	O2/O2	O1/O1	O2	O2	O1	O1	O1	O2	O1
NA11995	Europe	CEU	HAPMAPPT01	Female	1362	Maternal grandmother	Yes	Yes	O1/O1	O2/O2	O2/O2	O1/O2	O1/O2	O1/O2	O1/O2	O1/O2	O2/O2	O2/O2	O2/O2	O2/O2	O2/O2	O1/O1	O2/O2	O1/O1	O1/O2	O1/O1	O1/O2	O2/O2	O1/O2	O2/O2	O1/O1	O1/O2	O1/O1	O1/O1	O1/O1	O1/O1	O1/O1	O1/O1	O1/O2	O1/O1	O2/O2	O1/O1	O1/O1	O1/O2	O1/O1	O1/O1	O1/O2	O2/O2	-
NA12003	Europe	CEU	HAPMAPPT01	Male	1420	Paternal grandfather	Yes	Yes	O1/O1	O1/O2	O2/O2	O1/O2	O2/O2	O1/O1	O1/O2	O1/O1	O2/O2	O2/O2	O2/O2	O2/O2	O2	O1/O1	O1/O2	O1/O1	O1/O1	O1/O1	O1/O2	O1/O2	O1/O2	O1/O2	O1/O1	O1/O1	O1/O1	O2/O2	O1/O1	O1/O1	O1/O1	O1/O1	O2/O2	O1/O2	O2/O2	O1/O1	O1	O2	O2	O1	O1	O1	O1
NA12004	Europe	CEU	HAPMAPPT01	Female	1420	Paternal grandmother	Yes	Yes	O1/O1	O1/O2	O2/O2	O1/O2	O2/O2	O1/O2	O1/O2	O1/O2	O1/O1	O2/O2	O2/O2	O1/O2	O2/O2	O1/O1	O1/O2	O1/O1	O1/O1	O1/O2	O1/O1	O1/O1	O1/O1	O1/O1	O1/O1	O1/O1	O1/O2	O1/O1	O1/O2	O1/O1	O1/O1	O1/O1	O1/O1	O1/O2	O1/O2	O1/O1	O1/O1	O1/O2	O1/O1	O1/O1	O1/O2	O2/O2	-
NA12005	Europe	CEU	HAPMAPPT01	Male	1420	Maternal grandfather	No	Yes	O1/O2	O1/O1	O2/O2	O1/O2	O2/O2	O1/O2	O1/O2	O1/O2	O1/O2	O2/O2	O2/O2	O1/O2	O2	O1/O1	O2/O2	O1/O1	O1/O1	O1/O1	O1/O1	O2/O2	O1/O2	O2/O2	O1/O1	O1/O1	O1/O1	O1/O2	O1/O1	O1/O1	O1/O1	O1/O1	O1/O1	O1/O1	O1/O1	O1/O1	O1	O1	O2	O1	O2	O2	O1
NA12006	Europe	CEU	HAPMAPPT01	Female	1420	Maternal grandmother	Yes	Yes	O1/O1	O1/O1	O2/O2	O1/O2	O2/O2	O1/O1	O1/O1	O2/O2	O2/O2	O1/O2	O2/O2	O2/O2	O1/O2	O1/O1	O1/O2	O1/O1	O1/O1	O1/O1	O1/O2	O1/O1	O1/O1	O2/O2	O1/O1	O1/O2	O1/O1	O1/O2	O1/O1	O1/O1	O1/O1	O1/O1	O1/O2	O1/O2	O1/O2	O1/O1	O1/O2	O2/O2	O1/O1	O1/O1	O1/O2	O1/O1	-
NA12043	Europe	CEU	HAPMAPPT01	Male	1346	Paternal grandfather	Yes	Yes	O1/O1	O2/O2	O2/O2	O1/O1	O1/O2	O1/O2	O1/O2	O1/O2	O2/O2	O1/O2	O2/O2	O1/O2	O2	O1/O1	O1/O1	O1/O1	O1/O1	O1/O1	O1/O2	O1/O2	O1/O2	O2/O2	O1/O1	O1/O1	O1/O1	O1/O2	O1/O1	O1/O1	O1/O1	O1/O1	O1/O2	O1/O2	O2/O2	O1/O1	O2	O2	O2	O1	O1	O2	O1
NA12044	Europe	CEU	HAPMAPPT01	Female	1346	Paternal grandmother	Yes	Yes	O1/O1	O1/O2	O1/O2	O2/O2	O2/O2	O1/O1	O2/O2	O1/O2	O1/O2	O2/O2	O2/O2	O2/O2	O2/O2	O1/O2	O2/O2	O1/O1	O1/O1	O1/O2	O2/O2	O1/O1	O1/O2	O1/O1	O1/O1	O1/O2	O1/O1	O1/O1	O1/O1	O1/O1	O1/O1	O1/O1	O2/O2	O1/O1	O2/O2	O1/O1	O1/O1	O1/O2	O1/O2	O1/O1	O1/O2	O1/O2	-
NA12056	Europe	CEU	HAPMAPPT01	Male	1344	Paternal grandfather	No	No	O2/O2	O1/O2	O1/O2	O1/O2	O2/O2	O2/O2	O1/O1	O2/O2	O1/O1	O1/O2	O2/O2	O2/O2	O2	O1/O1	O1/O2	O1/O1	O1/O1	O1/O1	O1/O2	O1/O2	O1/O1	O1/O2	O1/O1	O1/O1	O1/O1	O2/O2	O1/O1	O1/O1	O1/O1	O1/O1	O1/O1	O1/O2	O1/O2	O1/O1	O1	O1	O2	O1	O2	O2	O1
NA12057	Europe	CEU	HAPMAPPT01	Female	1344	Paternal grandmother	No	No	O1/O1	O1/O2	O2/O2	O2/O2	O2/O2	O2/O2	O2/O2	O1/O2	O2/O2	O1/O2	O2/O2	O1/O2	O2/O2	O1/O1	O1/O2	O1/O1	O1/O1	O1/O1	O1/O1	O1/O2	O1/O2	O1/O2	O1/O1	O1/O2	O1/O2	O1/O2	O1/O1	O1/O1	O1/O1	O1/O1	O1/O2	O1/O2	O1/O2	O1/O1	O1/O1	O1/O1	O1/O1	O1/O2	O1/O1	O1/O2	-
NA12144	Europe	CEU	HAPMAPPT01	Male	1334	Paternal grandfather	Yes	Yes	O1/O1	O2/O2	O2/O2	O2/O2	O2/O2	O1/O1	O1/O2	O1/O2	O2/O2	O2/O2	O2/O2	O2/O2	O2	O1/O1	O2/O2	O1/O1	O1/O2	O1/O1	O1/O2	O2/O2	O1/O2	O1/O1	O1/O1	O1/O1	O1/O1	O1/O2	O1/O1	O1/O1	O1/O1	O1/O1	O1/O2	O1/O1	O1/O2	O1/O1	O2	O1	O1	O1	O1	O2	O1
NA12145	Europe	CEU	HAPMAPPT01	Female	1334	Paternal grandmother	No	No	O1/O2	O1/O2	O1/O2	O1/O1	O2/O2	O1/O1	O1/O2	O2/O2	O2/O2	O2/O2	O2/O2	O2/O2	O2/O2	O1/O1	O1/O2	O1/O1	O1/O2	O1/O2	O1/O2	O1/O2	O1/O2	O1/O1	O1/O1	O1/O1	O1/O2	O1/O1	O1/O1	O1/O1	O1/O1	O1/O1	O2/O2	O1/O1	O1/O2	O1/O1	O1/O2	O1/O1	O1/O1	O1/O1	O1/O1	O1/O2	-
NA12146	Europe	CEU	HAPMAPPT01	Male	1334	Maternal grandfather	No	No	O1/O1	O1/O2	O1/O2	O1/O2	O2/O2	O1/O2	O1/O2	O2/O2	O2/O2	O1/O2	O2/O2	O1/O2	O2	O1/O1	O1/O2	O1/O1	O1/O1	O1/O1	O1/O1	O1/O2	O2/O2	O2/O2	O1/O1	O1/O1	O1/O2	O1/O1	O1/O2	O1/O1	O1/O1	O1/O1	O2/O2	O1/O1	O1/O2	O1/O1	O1	O1	O1	O1	O1	O1	O1
NA12154	Europe	CEU	HAPMAPPT01	Male	1408	Paternal grandfather	Yes	Yes	O1/O1	O2/O2	O2/O2	O1/O2	O2/O2	O1/O1	O1/O1	O2/O2	O1/O2	O1/O1	O2/O2	O2/O2	O2	O1/O1	O2/O2	O1/O1	O1/O1	O1/O1	O1/O2	O2/O2	O1/O2	O2/O2	O1/O1	O1/O1	O1/O1	O1/O2	O1/O1	O1/O1	O1/O1	O1/O1	O1/O2	O1/O1	O1/O1	O1/O1	O2	O2	O1	O1	O1	O1	O1
NA12155	Europe	CEU	HAPMAPPT01	Male	1408	Maternal grandfather	Yes	Yes	O1/O1	O1/O2	O2/O2	O2/O2	O1/O1	O1/O1	O1/O1	O2/O2	O2/O2	O2/O2	O2/O2	O2/O2	O2	O1/O1	O1/O2	O1/O1	O1/O1	O1/O1	O2/O2	O1/O2	O1/O2	O1/O2	O1/O1	O1/O1	O2/O2	O1/O1	O1/O1	O1/O1	O1/O1	O1/O1	O2/O2	O1/O1	O1/O2	O1/O1	O1	O1	O1	O1	O1	O1	O1
NA12156	Europe	CEU	HAPMAPPT01	Female	1408	Maternal grandmother	No	Yes	O1/O2	O1/O2	O2/O2	O2/O2	O2/O2	O1/O2	O1/O1	O1/O1	O1/O2	O2/O2	O1/O2	O2/O2	O2/O2	O1/O1	O2/O2	O1/O1	O1/O1	O1/O2	O2/O2	O1/O2	O1/O2	O1/O2	O1/O1	O1/O2	O1/O1	O1/O2	O1/O1	O1/O1	O1/O1	O1/O1	O1/O1	O1/O2	O1/O1	O1/O1	O1/O1	O1/O2	O1/O1	O1/O2	O1/O2	O1/O1	-
NA12234	Europe	CEU	HAPMAPPT01	Female	1375	Maternal grandmother	No	Yes	O1/O1	O1/O1	O2/O2	O1/O2	O2/O2	O1/O2	O1/O2	O1/O2	O1/O2	O2/O2	O2/O2	O1/O2	O2/O2	O1/O1	O2/O2	O1/O1	O1/O1	O1/O1	O1/O2	O2/O2	O1/O1	O1/O1	O1/O2	O2/O2	O1/O2	O1/O2	O1/O1	O1/O1	O1/O1	O1/O1	O2/O2	O1/O1	O1/O1	O1/O1	O1/O2	O1/O2	O1/O1	O1/O1	O1/O1	O1/O1	-
NA12236	Europe	CEU	HAPMAPPT01	Female	1408	Paternal grandmother	No	No	O1/O1	O1/O2	O2/O2	O1/O2	O2/O2	O1/O2	O1/O2	O2/O2	O1/O2	O2/O2	O2/O2	O1/O2	O2/O2	O1/O2	O2/O2	O1/O1	O1/O1	O1/O1	O1/O2	O2/O2	O1/O2	O2/O2	O1/O1	ND	O1/O1	O1/O1	ND	O1/O1	ND	ND	O1/O2	O1/O1	O1/O2	O1/O1	O1/O1	O1/O2	ND	O1/O1	O1/O2	O1/O2	-
NA12239	Europe	CEU	HAPMAPPT01	Female	1334	Maternal grandmother	No	No	O1/O1	O2/O2	O2/O2	O2/O2	O2/O2	O2/O2	O1/O2	O1/O2	O1/O2	O1/O2	O2/O2	O2/O2	O2/O2	O1/O1	O2/O2	O1/O1	O1/O1	O1/O2	O2/O2	O2/O2	O1/O1	O1/O2	O1/O1	O1/O2	O1/O1	O1/O1	O1/O2	O1/O1	O1/O1	O1/O1	O1/O2	O1/O1	O1/O2	O1/O1	O1/O1	O1/O2	O1/O2	O1/O1	O1/O2	O1/O2	-
NA12248	Europe	CEU	HAPMAPPT01	Male	1416	Paternal grandfather	No	No	O1/O1	O1/O2	O2/O2	O1/O2	O2/O2	O1/O2	O1/O1	O2/O2	O1/O2	O1/O2	O2/O2	O1/O1	O2	O1/O1	O1/O2	O1/O1	O1/O1	O2/O2	O2/O2	O2/O2	O1/O1	O1/O2	O1/O1	O1/O1	O1/O1	O1/O1	O1/O2	O1/O1	O1/O1	O1/O1	O1/O1	O2/O2	O2/O2	O1/O1	O1	O1	O1	O1	O1	O2	O1
NA12249	Europe	CEU	HAPMAPPT01	Female	1416	Paternal grandmother	Yes	Yes	O1/O1	O1/O2	O2/O2	O2/O2	O2/O2	O1/O2	O2/O2	O1/O2	O1/O2	O2/O2	O2/O2	O2/O2	O2/O2	O1/O1	O1/O2	O1/O1	O1/O2	O1/O1	O1/O2	O2/O2	O1/O1	O1/O2	O1/O1	ND	O1/O2	O1/O2	O1/O1	O1/O1	O1/O1	O1/O1	O1/O2	O1/O1	O1/O1	O1/O1	O1/O2	O1/O2	O1/O1	O1/O1	O1/O1	O1/O2	-
NA12264	Europe	CEU	HAPMAPPT01	Male	1375	Maternal grandfather	No	No	O1/O1	O2/O2	O1/O2	O2/O2	O1/O1	O1/O1	O2/O2	O2/O2	O1/O1	O2/O2	O2/O2	O2/O2	O2	O1/O1	O2/O2	O1/O1	O1/O2	O1/O1	O1/O2	O1/O2	O1/O1	O1/O2	O1/O1	O1/O2	O1/O1	O1/O2	O1/O1	O1/O1	O1/O1	O1/O1	O2/O2	O1/O1	O1/O1	O1/O1	O2	O1	O1	O1	O1	O2	O1
NA12707	Europe	CEU	HAPMAPPT01	Male	1358	Father	No	No	O1/O1	O2/O2	O2/O2	O2/O2	O1/O2	O1/O2	O1/O1	O2/O2	O2/O2	O1/O2	O2/O2	O2/O2	O2	O1/O1	O2/O2	O1/O1	O1/O1	O1/O1	O2/O2	O1/O1	O1/O2	O1/O2	O1/O1	O1/O1	O1/O1	O1/O2	O1/O2	O1/O1	O1/O1	O1/O1	O1/O2	O1/O1	O1/O2	O1/O1	O1	O1	O1	O1	O2	O1	O1
NA12716	Europe	CEU	HAPMAPPT01	Male	1358	Paternal grandfather	Yes	Yes	O1/O1	O2/O2	O1/O2	O2/O2	O2/O2	O2/O2	O1/O2	O2/O2	O2/O2	O1/O2	O2/O2	O1/O2	O2	O1/O2	O2/O2	O1/O1	O1/O1	O1/O1	O1/O2	O1/O2	O1/O2	O1/O1	O1/O1	O1/O1	O1/O1	O1/O1	O1/O1	O1/O1	O1/O1	O1/O1	O1/O2	O1/O1	O1/O1	O1/O1	O1	O1	O1	O1	O1	O2	O1
NA12717	Europe	CEU	HAPMAPPT01	Female	1358	Paternal grandmother	Yes	Yes	O1/O1	O2/O2	O2/O2	O1/O2	O1/O2	O1/O2	O1/O2	O2/O2	O1/O2	O2/O2	O2/O2	O2/O2	O2/O2	O1/O1	O1/O2	O1/O1	O1/O1	O1/O1	O1/O2	O1/O2	O1/O1	O2/O2	O1/O1	O1/O1	O1/O1	O1/O2	O1/O2	O1/O1	O1/O1	O1/O1	O2/O2	O1/O1	O2/O2	O1/O1	O1/O1	O1/O1	O1/O1	O1/O1	O1/O2	O1/O1	-
NA12740	Europe	CEU	HAPMAPPT01	Female	1444	Mother	No	No	O1/O2	O1/O2	O2/O2	O1/O1	O1/O1	O1/O2	O1/O1	O1/O1	O2/O2	O1/O2	O2/O2	O1/O2	O2/O2	O1/O1	O1/O2	O1/O1	O1/O1	O1/O2	O1/O2	O1/O1	O1/O2	O2/O2	O1/O1	O1/O1	O1/O1	O1/O1	O1/O1	O1/O1	O1/O1	O1/O1	O2/O2	O1/O1	O1/O1	O1/O1	O1/O1	O1/O2	O1/O1	O1/O1	O1/O1	O1/O2	-
NA12750	Europe	CEU	HAPMAPPT01	Male	1444	Maternal grandfather	Yes	Yes	O1/O1	O1/O2	O2/O2	O1/O2	O1/O2	O2/O2	O1/O2	O1/O2	O1/O2	O2/O2	O2/O2	O2/O2	O2	O1/O1	O2/O2	O1/O1	O1/O1	O1/O1	O1/O2	O1/O1	O1/O2	O1/O2	O1/O1	O1/O1	O1/O1	O1/O1	O1/O1	O1/O1	O1/O1	O1/O1	O2/O2	O1/O1	O1/O1	O1/O1	O1	O1	O1	O1	O1	O2	O1
NA12751	Europe	CEU	HAPMAPPT01	Female	1444	Maternal grandmother	Yes	Yes	O1/O2	O1/O2	O2/O2	O1/O2	O1/O2	O1/O2	O1/O1	O1/O2	O1/O2	O1/O2	O2/O2	O1/O2	O2/O2	O1/O1	O1/O1	O1/O1	O1/O1	O1/O2	O1/O1	O1/O2	O2/O2	O2/O2	O1/O1	O1/O1	O1/O1	O1/O1	O1/O1	O1/O1	O1/O1	O1/O1	O1/O2	O1/O1	O1/O2	O1/O1	O1/O1	O2/O2	O1/O1	O1/O1	O1/O1	O1/O2	-
NA12752	Europe	CEU	HAPMAPPT01	Male	1447	Father	No	No	O1/O1	O2/O2	O2/O2	O2/O2	O2/O2	O1/O1	O2/O2	O2/O2	O1/O2	O2/O2	O2/O2	O2/O2	O2	O1/O1	O1/O2	O1/O1	O1/O1	O1/O2	O1/O1	O1/O2	O1/O2	O1/O1	O1/O1	O1/O1	O1/O1	O1/O1	O1/O1	O1/O1	O1/O1	O1/O1	O2/O2	O1/O1	O1/O2	O1/O1	O2	O2	O1	O1	O2	O1	O1
NA12753	Europe	CEU	HAPMAPPT01	Female	1447	Mother	No	No	O1/O1	O1/O2	O2/O2	O1/O1	O2/O2	O1/O2	O1/O1	O2/O2	O2/O2	O2/O2	O2/O2	O2/O2	O2/O2	O1/O1	O2/O2	O1/O1	O1/O1	O1/O1	O2/O2	O2/O2	O1/O1	O1/O2	O1/O1	O1/O1	O1/O1	O1/O1	O1/O1	O1/O1	O1/O1	O1/O1	O1/O2	O1/O1	O1/O2	O1/O1	O1/O1	O1/O2	O1/O1	O1/O1	O1/O1	O2/O2	-
NA12760	Europe	CEU	HAPMAPPT01	Male	1447	Paternal grandfather	No	Yes	O1/O1	O2/O2	O2/O2	O2/O2	O2/O2	O1/O2	O1/O2	O2/O2	O2/O2	O2/O2	O2/O2	O2/O2	O2	O1/O1	O2/O2	O1/O1	O1/O1	O1/O2	O1/O1	O1/O2	O2/O2	O1/O2	O1/O1	O1/O1	O1/O1	O1/O1	O1/O1	O1/O1	O1/O1	O1/O1	O2/O2	O1/O1	O1/O1	O1/O1	O1	O1	O1	O2	O1	O1	O1
NA12761	Europe	CEU	HAPMAPPT01	Female	1447	Paternal grandmother	Yes	Yes	O1/O1	O2/O2	O2/O2	O1/O2	O1/O2	O1/O1	O1/O2	O2/O2	O1/O2	O2/O2	O2/O2	O1/O2	O2/O2	O1/O1	O1/O2	O1/O1	O1/O2	O1/O1	O1/O1	O2/O2	O1/O2	O1/O2	O1/O1	O1/O1	O1/O1	O1/O2	O1/O1	O1/O1	O1/O1	O1/O1	O2/O2	O1/O1	O1/O2	O1/O1	O2/O2	O2/O2	O1/O1	O1/O1	O2/O2	O1/O2	-
NA12762	Europe	CEU	HAPMAPPT01	Male	1447	Maternal grandfather	No	Yes	O1/O1	O1/O1	O2/O2	O1/O2	O2/O2	O1/O2	O1/O2	O2/O2	O2/O2	O2/O2	O2/O2	O2/O2	O2	O1/O1	O1/O2	O1/O1	O1/O1	O1/O1	O2/O2	O2/O2	O1/O1	O1/O2	O1/O1	O1/O1	O1/O1	O1/O1	O1/O1	O1/O1	O1/O1	O1/O1	O1/O2	O1/O1	O1/O2	O1/O1	O1	O2	O1	O1	O1	O2	O1
NA12763	Europe	CEU	HAPMAPPT01	Female	1447	Maternal grandmother	Yes	Yes	O1/O1	O2/O2	O2/O2	O1/O2	O2/O2	O1/O1	O1/O2	O2/O2	O1/O2	O2/O2	O2/O2	O2/O2	O2/O2	O1/O1	O2/O2	O1/O1	O1/O1	O1/O1	O1/O2	O1/O2	O1/O2	O2/O2	O1/O1	O1/O2	O1/O1	O1/O1	O1/O1	O1/O1	O1/O1	O1/O1	O2/O2	O1/O1	O1/O1	O1/O1	O1/O1	O1/O2	O1/O1	O1/O1	O1/O1	O2/O2	-
NA12801	Europe	CEU	HAPMAPPT01	Male	1454	Father	No	No	O1/O1	O1/O2	O1/O2	O2/O2	O2/O2	O1/O1	O1/O2	O2/O2	O1/O2	O1/O2	O2/O2	O2/O2	O2	O1/O2	O1/O1	O1/O1	O1/O2	O1/O1	O1/O1	O1/O2	O1/O1	O1/O1	O1/O1	O1/O1	O1/O1	O1/O1	O1/O1	O1/O1	O1/O1	O1/O1	O1/O2	O1/O1	O1/O1	O1/O1	O1	O1	O1	O1	O1	O1	O1
NA12802	Europe	CEU	HAPMAPPT01	Female	1454	Mother	No	No	O1/O1	O1/O1	O1/O2	O2/O2	O2/O2	O1/O1	O1/O2	O2/O2	O1/O1	O2/O2	O2/O2	O2/O2	O2/O2	O1/O1	O1/O2	O1/O1	O1/O1	O1/O1	O1/O2	O2/O2	O1/O2	O1/O1	O1/O2	O1/O1	O1/O1	O1/O1	O1/O1	O1/O1	O1/O1	O1/O1	O2/O2	O1/O1	O1/O2	O1/O1	O1/O1	O1/O1	O1/O1	O1/O1	O1/O2	O1/O1	-
NA12812	Europe	CEU	HAPMAPPT01	Male	1454	Paternal grandfather	Yes	Yes	O1/O1	O1/O2	O1/O2	O1/O2	O2/O2	O1/O2	O1/O2	O2/O2	O2/O2	O2/O2	O2/O2	O2/O2	O2	O1/O1	O1/O2	O1/O1	O1/O2	O1/O1	O1/O1	O1/O2	O1/O1	O1/O1	O1/O1	O1/O1	O1/O1	O1/O1	O1/O1	O1/O1	O1/O1	O1/O1	O1/O2	O1/O1	O1/O1	O1/O1	O1	O1	O2	O1	O2	O1	O1
NA12813	Europe	CEU	HAPMAPPT01	Female	1454	Paternal grandmother	No	Yes	O1/O1	O2/O2	O2/O2	O2/O2	O2/O2	O1/O1	O1/O1	O2/O2	O1/O2	O1/O2	O2/O2	O2/O2	O2/O2	O1/O2	O1/O2	O1/O1	O1/O1	O1/O1	O1/O1	O2/O2	O1/O1	O1/O1	O1/O1	O1/O1	O1/O1	O1/O1	O1/O1	O1/O1	O1/O1	O1/O1	O2/O2	O1/O1	O1/O2	O1/O1	O1/O1	O1/O2	O1/O1	O1/O2	O1/O1	O1/O2	-
NA12814	Europe	CEU	HAPMAPPT01	Male	1454	Maternal grandfather	Yes	Yes	O1/O1	O1/O1	O1/O1	O2/O2	O2/O2	O1/O1	O1/O1	O2/O2	O1/O1	O2/O2	O2/O2	O2/O2	O2	O1/O1	O1/O2	O1/O1	O1/O1	O1/O1	O1/O2	O2/O2	O2/O2	O1/O1	O1/O1	O1/O1	O1/O1	O1/O2	O1/O1	O1/O1	O1/O1	O1/O1	O1/O2	O1/O1	O1/O2	O1/O1	O1	O1	O1	O1	O2	O1	O1
NA12815	Europe	CEU	HAPMAPPT01	Female	1454	Maternal grandmother	Yes	Yes	O1/O1	O1/O1	O2/O2	O2/O2	O1/O2	O1/O1	O1/O2	O1/O2	O1/O2	O2/O2	O2/O2	O2/O2	O2/O2	O1/O1	O2/O2	O1/O1	O1/O1	O1/O1	O1/O1	O1/O2	O1/O1	O1/O2	O1/O2	O1/O2	O1/O1	O1/O1	O1/O1	O1/O1	O1/O1	O1/O2	O1/O2	O1/O1	O2/O2	O1/O1	O1/O1	O1/O1	O1/O2	O1/O1	O1/O1	O1/O1	-
NA12864	Europe	CEU	HAPMAPPT01	Male	1459	Father	No	No	O1/O1	O1/O1	O2/O2	O2/O2	O2/O2	O1/O2	O1/O2	O2/O2	O2/O2	O2/O2	O2/O2	O2/O2	O2	O1/O1	O2/O2	O1/O1	O1/O1	O1/O1	O1/O2	O2/O2	O2/O2	O1/O1	O1/O1	O2/O2	O1/O1	O1/O1	O1/O2	O1/O1	O1/O1	O1/O1	O2/O2	O1/O1	O1/O2	O1/O1	O1	O1	O2	O1	O2	O1	O1
NA12865	Europe	CEU	HAPMAPPT01	Female	1459	Mother	No	No	O1/O1	O1/O2	O2/O2	O2/O2	O2/O2	O1/O2	O1/O2	O1/O2	O2/O2	O1/O2	O2/O2	O1/O2	O2/O2	O1/O1	O1/O2	O1/O1	O1/O1	O1/O2	O1/O2	O1/O2	O1/O1	O1/O2	O1/O1	O1/O2	O1/O1	O1/O2	O2/O2	O1/O1	O1/O1	O1/O1	O2/O2	O1/O1	O1/O2	O1/O1	O1/O1	O1/O1	O1/O2	O1/O1	O1/O2	O1/O2	-
NA12872	Europe	CEU	HAPMAPPT01	Male	1459	Paternal grandfather	Yes	Yes	O1/O1	O1/O2	O2/O2	O2/O2	O1/O2	O1/O2	O1/O2	O2/O2	O2/O2	O2/O2	O2/O2	O2/O2	O2	O1/O1	O1/O2	O1/O1	O1/O1	O1/O1	O2/O2	O2/O2	O1/O2	O1/O2	O1/O1	O1/O2	O1/O2	O1/O2	O1/O1	O1/O1	O1/O1	O1/O1	O1/O2	O1/O1	O1/O1	O1/O1	O1	O1	O1	O1	O1	O2	O1
NA12873	Europe	CEU	HAPMAPPT01	Female	1459	Paternal grandmother	Yes	Yes	O1/O1	O1/O2	O2/O2	O2/O2	O2/O2	O1/O2	O2/O2	O2/O2	O1/O2	O2/O2	O2/O2	O2/O2	O2/O2	O1/O1	O2/O2	O1/O1	O1/O2	O1/O1	O1/O1	O2/O2	O2/O2	O1/O1	O1/O1	O1/O2	O1/O1	O1/O1	O1/O2	O1/O1	O1/O1	O1/O2	O1/O2	O1/O1	O1/O2	O1/O1	O1/O1	O1/O1	O1/O2	O1/O1	O2/O2	O1/O2	-
NA12874	Europe	CEU	HAPMAPPT01	Male	1459	Maternal grandfather	Yes	Yes	O1/O1	O2/O2	O2/O2	O2/O2	O2/O2	O1/O2	O1/O2	O1/O2	O2/O2	O1/O2	O2/O2	O1/O2	O2	O1/O2	O2/O2	O1/O1	O1/O1	O2/O2	O2/O2	O1/O2	O1/O1	O1/O2	O1/O1	O1/O2	O1/O1	O1/O1	O1/O2	O1/O1	O1/O1	O1/O1	O1/O2	O1/O1	O1/O2	O1/O1	O1	O1	O2	O1	O2	O1	O1
NA12875	Europe	CEU	HAPMAPPT01	Female	1459	Maternal grandmother	No	No	O1/O1	O1/O1	O2/O2	O1/O2	O2/O2	O1/O1	O1/O2	O2/O2	O2/O2	O2/O2	O2/O2	O2/O2	O2/O2	O1/O1	O1/O2	O1/O1	O1/O1	O1/O1	O1/O1	O1/O2	O1/O1	O2/O2	O1/O1	ND	O1/O1	O1/O2	O2/O2	O1/O1	O1/O1	O1/O1	O1/O2	O1/O1	O1/O1	O1/O1	O1/O2	O1/O2	O1/O1	O1/O1	O1/O1	O2/O2	-
NA12878	Europe	CEU	HAPMAPPT01	Female	1463	Mother	No	Yes	O1/O2	O2/O2	O1/O2	O2/O2	O2/O2	O1/O1	O1/O1	O2/O2	O2/O2	O2/O2	O2/O2	O1/O2	O2/O2	O1/O1	O1/O2	O1/O1	O1/O1	O1/O1	O1/O2	O2/O2	O1/O1	O2/O2	O1/O1	O1/O2	O1/O2	O1/O1	O1/O1	O1/O1	O1/O1	O1/O1	O1/O2	O1/O1	O1/O1	O1/O1	O1/O1	O1/O2	O1/O1	O1/O1	O1/O2	O1/O2	-
NA12891	Europe	CEU	HAPMAPPT01	Male	1463	Maternal grandfather	No	No	O1/O1	O2/O2	O1/O2	O1/O2	O2/O2	O1/O1	O1/O2	O2/O2	O1/O2	O2/O2	O2/O2	O2/O2	O2	O1/O1	O1/O2	O1/O1	O1/O1	O1/O1	O1/O2	O1/O2	O1/O1	O2/O2	O1/O1	O1/O2	O1/O1	O1/O1	O1/O1	O1/O1	O1/O1	O1/O1	O1/O2	O1/O1	O1/O2	O1/O1	O1	O2	O1	O1	O1	O1	O1
NA12892	Europe	CEU	HAPMAPPT01	Female	1463	Maternal grandmother	No	No	O2/O2	O1/O2	O2/O2	O2/O2	O1/O2	O1/O2	O1/O2	O2/O2	O2/O2	O2/O2	O2/O2	O1/O2	O2/O2	O1/O1	O1/O2	O1/O1	O1/O1	O1/O1	O1/O2	O2/O2	O1/O1	O1/O2	O1/O1	O1/O1	O1/O2	O1/O1	O1/O2	O1/O1	O1/O1	O1/O1	O2/O2	O1/O1	O1/O2	O1/O1	O1/O1	O1/O2	O1/O1	O1/O1	O1/O2	O2/O2	-
NA15510	Europe	Unknown	NA	Female	-	Unrelated	No	No	O1/O2	O1/O2	O2/O2	O1/O2	O2/O2	O1/O2	O1/O1	O1/O2	O1/O1	O1/O2	O2/O2	O2/O2	O2/O2	O1/O1	O2/O2	O1/O2	O1/O2	O1/O2	O2/O2	O2/O2	O1/O2	O1/O2	O1/O1	O1/O1	O1/O2	O1/O2	O1/O2	O1/O1	O1/O1	O1/O1	O2/O2	O1/O1	O1/O2	O1/O1	O1/O2	O2/O2	O1/O1	O1/O2	O1/O2	O2/O2	-
NA18498	Africa	YRI	HAPMAPPT04	Male	Y003	Father	Yes	Yes	O1/O1	O1/O1	O2/O2	O1/O2	O1/O2	O2/O2	O1/O2	O1/O1	O2/O2	O2/O2	O2/O2	O2/O2	O2	O1/O1	O2/O2	O1/O1	O1/O2	O1/O1	O2/O2	O1/O2	O2/O2	O1/O2	O1/O2	O1/O2	O1/O1	O1/O1	O1/O1	O1/O1	O1/O2	O1/O2	O1/O2	O1/O2	O1/O1	O1/O1	O2	O1	O1	O1	O2	O2	O2
NA18500	Africa	YRI	HAPMAPPT03	Male	Y004	Child	No	No	O1/O1	O1/O1	O1/O2	O2/O2	O1/O1	O1/O2	O1/O1	O1/O1	O1/O2	O1/O2	O2/O2	O2/O2	O2	O1/O2	O2/O2	O1/O1	O1/O1	O2/O2	O1/O1	O1/O1	O2/O2	O2/O2	O1/O1	O1/O2	O1/O1	O1/O1	O1/O2	O1/O1	O1/O2	O1/O2	O1/O1	O1/O1	O1/O2	O1/O1	O2	O1	O1	O2	O2	O1	O2
NA18501	Africa	YRI	HAPMAPPT03	Male	Y004	Father	Yes	Yes	O1/O1	O1/O1	O1/O2	O2/O2	O1/O1	O1/O2	O1/O1	O1/O2	O1/O2	O1/O2	O2/O2	O2/O2	O2	O1/O2	O2/O2	O1/O1	O1/O1	O2/O2	O1/O1	O1/O2	O2/O2	O2/O2	O1/O1	O1/O1	O1/O1	O1/O1	O2/O2	O1/O2	O1/O2	O1/O1	O1/O2	O1/O1	O2/O2	O1/O1	O2	O1	O1	O2	O2	O2	O2
NA18502	Africa	YRI	HAPMAPPT03	Female	Y004	Mother	Yes	Yes	O1/O1	O1/O1	O2/O2	O1/O2	O1/O2	O1/O2	O1/O1	O1/O2	O2/O2	O2/O2	O2/O2	O2/O2	O2/O2	O1/O2	O2/O2	O1/O1	O1/O2	O1/O2	O1/O2	O1/O1	O2/O2	O1/O2	O1/O1	O2/O2	O1/O1	O1/O2	O1/O1	O1/O1	O1/O2	O1/O2	O1/O1	O1/O1	O1/O1	O1/O1	O2/O2	O1/O2	O1/O1	O2/O2	O2/O2	O1/O2	-
NA18503	Africa	YRI	HAPMAPPT03	Male	Y005	Child	No	No	O1/O1	O1/O1	O2/O2	O2/O2	O2/O2	O1/O2	O1/O2	O1/O1	O2/O2	O2/O2	O2/O2	O2/O2	O2	O1/O1	O2/O2	O1/O1	O1/O2	O1/O2	O1/O2	O1/O1	O2/O2	O1/O1	O1/O2	O1/O2	O1/O1	O1/O1	O1/O2	O1/O1	O1/O1	O1/O1	O1/O1	O1/O1	O2/O2	O1/O1	O2	O2	O2	O2	O2	O2	O2
NA18504	Africa	YRI	HAPMAPPT03	Male	Y005	Father	Yes	Yes	O1/O1	O1/O1	O2/O2	O2/O2	O2/O2	O1/O2	O1/O2	O1/O1	O2/O2	O2/O2	O2/O2	O2/O2	O2	O1/O1	O2/O2	O1/O1	O1/O1	O1/O2	O2/O2	O1/O1	O2/O2	O1/O2	O1/O1	O1/O1	O1/O1	O1/O2	O1/O2	O1/O1	O1/O1	O1/O2	O1/O1	O1/O1	O1/O2	O1/O1	O2	O1	O1	O2	O1	O1	O2
NA18505	Africa	YRI	HAPMAPPT03	Female	Y005	Mother	Yes	Yes	O1/O1	O1/O1	O2/O2	O2/O2	O2/O2	O1/O2	O2/O2	O1/O2	O2/O2	O2/O2	O2/O2	O2/O2	O2/O2	O1/O2	O2/O2	O1/O1	O2/O2	O1/O2	O1/O1	O1/O1	O2/O2	O1/O2	O1/O2	O1/O2	O1/O1	O1/O2	O1/O2	O1/O1	O1/O2	O1/O2	O1/O2	O1/O1	O1/O2	O1/O1	O2/O2	O2/O2	O2/O2	O2/O2	O2/O2	O2/O2	-
NA18506	Africa	YRI	HAPMAPPT03	Male	Y009	Child	No	No	O1/O1	O1/O1	O2/O2	O2/O2	O2/O2	O2/O2	O1/O2	O1/O2	O2/O2	O2/O2	O2/O2	O1/O2	O2	O2/O2	O2/O2	O1/O1	O1/O1	O1/O2	O1/O2	O1/O1	O1/O2	O2/O2	O2/O2	O2/O2	O1/O1	O2/O2	O1/O2	O1/O1	O1/O2	O1/O1	O2/O2	O1/O1	O1/O2	O1/O1	O2	O1	O2	O2	O2	O2	O2
NA18507	Africa	YRI	HAPMAPPT03	Male	Y009	Father	Yes	Yes	O1/O1	O1/O1	O2/O2	O2/O2	O2/O2	O2/O2	O1/O1	O2/O2	O2/O2	O2/O2	O2/O2	O1/O2	O2	O1/O2	O2/O2	O1/O1	O1/O2	O1/O1	O1/O2	O1/O1	O2/O2	O2/O2	O2/O2	O1/O2	O1/O1	O1/O2	O1/O2	O1/O1	O2/O2	O1/O1	O1/O2	O1/O1	O1/O2	O1/O1	O2	O1	O1	O1	O2	O1	O2
NA18508	Africa	YRI	HAPMAPPT03	Female	Y009	Mother	Yes	Yes	O1/O1	O1/O2	O2/O2	O2/O2	O2/O2	O1/O2	O2/O2	O1/O1	O2/O2	O2/O2	O2/O2	O2/O2	O2/O2	O2/O2	O2/O2	O1/O1	O1/O2	O1/O2	O2/O2	O1/O1	O1/O2	O2/O2	O1/O2	O2/O2	O1/O1	O1/O2	O1/O1	O1/O1	O1/O1	O1/O1	O1/O2	O1/O1	O1/O1	O1/O1	O2/O2	O1/O2	O1/O2	O2/O2	O2/O2	O2/O2	-
NA18515	Africa	YRI	HAPMAPPT03	Male	Y013	Child	No	No	O1/O1	O1/O1	O2/O2	O2/O2	O1/O2	O2/O2	O2/O2	O1/O2	O1/O1	O1/O2	O2/O2	O2/O2	O2	O1/O1	O2/O2	O1/O1	O1/O1	O1/O1	O2/O2	O1/O2	O2/O2	O1/O2	O1/O1	O1/O2	O1/O2	O1/O2	O2/O2	O1/O1	O2/O2	O1/O2	O1/O2	O1/O1	O1/O2	O1/O1	O2	O1	O1	O1	O2	O2	O2
NA18516	Africa	YRI	HAPMAPPT03	Male	Y013	Father	Yes	Yes	O1/O1	O1/O1	O2/O2	O2/O2	O1/O2	O2/O2	O2/O2	O1/O2	O1/O2	O2/O2	O2/O2	O2/O2	O2	O1/O1	O2/O2	O1/O1	O1/O1	O1/O2	O1/O2	O1/O1	O2/O2	O2/O2	O1/O2	O2/O2	O1/O2	O1/O2	O2/O2	O1/O1	O1/O2	O1/O1	O1/O2	O1/O1	O2/O2	O1/O1	O2	O1	O1	O1	O1	O2	O2
NA18517	Africa	YRI	HAPMAPPT03	Female	Y013	Mother	Yes	Yes	O1/O1	O1/O1	O2/O2	O1/O2	O1/O1	O1/O2	O2/O2	O1/O2	O1/O1	O1/O2	O2/O2	O2/O2	O2/O2	O1/O2	O2/O2	O1/O1	O1/O1	O1/O2	O2/O2	O1/O2	O1/O2	O1/O1	O1/O1	O1/O2	O1/O2	O1/O2	O2/O2	O1/O1	O1/O2	O1/O2	O1/O1	O1/O2	O1/O1	O1/O1	O2/O2	O1/O1	O1/O2	O1/O2	O1/O2	O2/O2	-
NA18519	Africa	YRI	HAPMAPPT04	Male	Y014	Father	Yes	Yes	O1/O1	O1/O1	O2/O2	O2/O2	O2/O2	O1/O2	O2/O2	O1/O2	O2/O2	O1/O2	O2/O2	O2/O2	O2	O2/O2	O2/O2	O1/O1	O1/O2	O2/O2	O2/O2	O1/O1	O2/O2	O1/O1	O1/O2	O1/O1	O1/O1	O1/O1	O1/O2	O1/O1	O2/O2	O1/O2	O1/O2	O1/O1	O1/O1	O1/O1	O2	O2	O2	O1	O1	O2	O2
NA18521	Africa	YRI	HAPMAPPT03	Male	Y016	Child	No	No	O1/O1	O1/O1	O2/O2	O2/O2	O1/O2	O1/O2	O1/O2	O1/O2	O1/O2	O2/O2	O2/O2	O2/O2	O2	O1/O2	O2/O2	O1/O1	O1/O2	O1/O1	O1/O1	O1/O1	O1/O2	O1/O2	O1/O1	O2/O2	O1/O1	O1/O2	O1/O2	O1/O1	O2/O2	O1/O2	O1/O2	O1/O1	O1/O1	O1/O1	O2	O2	O2	O2	O1	O1	O2
NA18522	Africa	YRI	HAPMAPPT03	Male	Y016	Father	Yes	Yes	O1/O1	O1/O1	O2/O2	O2/O2	O1/O2	O1/O2	O1/O2	O1/O2	O1/O2	O2/O2	O2/O2	O2/O2	O2	O2/O2	O1/O2	O1/O1	O1/O1	O1/O2	O1/O2	O1/O1	O1/O2	O2/O2	O1/O1	O1/O2	O1/O1	O1/O1	O1/O2	O1/O1	O1/O2	O1/O1	O1/O2	O1/O1	O1/O1	O1/O1	O2	O2	O2	O1	O2	O2	O2
NA18523	Africa	YRI	HAPMAPPT03	Female	Y016	Mother	Yes	Yes	O1/O1	O1/O1	O2/O2	O1/O2	O1/O1	O1/O1	O2/O2	O1/O2	O1/O2	O2/O2	O2/O2	O2/O2	O2/O2	O1/O1	O2/O2	O1/O1	O1/O2	O1/O1	O1/O2	O1/O1	O2/O2	O1/O2	O1/O1	O1/O2	O1/O1	O1/O2	O2/O2	O1/O1	O1/O2	O1/O2	O1/O2	O1/O1	O1/O1	O1/O1	O2/O2	O1/O2	O2/O2	O1/O2	O1/O1	O1/O1	-
NA18524	South Asia	CHB	HAPMAPPT02	Male	-	Unrelated	No	No	O1/O1	O1/O2	O2/O2	O1/O2	O2/O2	O2/O2	O2/O2	O2/O2	O2/O2	O1/O1	O2/O2	O2/O2	O2	O1/O1	O2/O2	O1/O1	O1/O1	O1/O2	O2/O2	O2/O2	O2/O2	O2/O2	O1/O1	O1/O1	O1/O1	O1/O2	O1/O1	O1/O1	O1/O1	O1/O1	O1/O1	O1/O1	O2/O2	O1/O1	O1	O2	O1	O2	O2	O2	O1
NA18526	South Asia	CHB	HAPMAPPT02	Female	-	Unrelated	Yes	Yes	O1/O1	O2/O2	O2/O2	O2/O2	O2/O2	O1/O2	O1/O2	O2/O2	O1/O2	O1/O2	O2/O2	O2/O2	O2/O2	O1/O1	O1/O1	O1/O1	O1/O1	O1/O1	O1/O2	O2/O2	O2/O2	O1/O2	O1/O1	ND	O1/O2	ND	O1/O1	O1/O1	O1/O1	O1/O1	O2/O2	O1/O1	O1/O1	O1/O1	O1/O1	O1/O2	O1/O1	O1/O1	O2/O2	O1/O2	-
NA18529	South Asia	CHB	HAPMAPPT02	Female	-	Unrelated	No	No	O1/O1	O2/O2	O2/O2	O1/O2	O1/O2	O1/O2	O2/O2	O2/O2	O1/O2	O1/O2	O2/O2	O2/O2	O2/O2	O1/O1	O2/O2	O1/O1	O1/O1	O1/O1	O1/O2	O2/O2	O2/O2	O1/O2	O1/O1	O1/O2	O1/O2	O1/O2	O1/O2	O1/O1	O1/O1	O1/O1	O1/O2	O1/O2	O1/O2	O1/O1	O1/O1	O2/O2	O1/O1	O1/O2	O1/O2	O1/O1	-
NA18532	South Asia	CHB	HAPMAPPT02	Female	-	Unrelated	Yes	Yes	O1/O2	O2/O2	O2/O2	O1/O2	O2/O2	O2/O2	O1/O2	O1/O1	O1/O2	O1/O2	O2/O2	O2/O2	O2/O2	O1/O1	O1/O2	O1/O1	O1/O1	O1/O2	O1/O2	O2/O2	O2/O2	O1/O2	O1/O1	O2/O2	O1/O1	O1/O1	O1/O1	O1/O1	O1/O1	O1/O1	O1/O2	O1/O1	O1/O1	O1/O1	O1/O1	O2/O2	O1/O1	O1/O2	O2/O2	O1/O1	-
NA18537	South Asia	CHB	HAPMAPPT02	Female	-	Unrelated	Yes	Yes	O1/O2	O1/O1	O2/O2	O1/O2	O2/O2	O1/O1	O1/O2	O2/O2	O1/O2	O1/O1	O2/O2	O2/O2	O2/O2	O1/O1	O1/O2	O1/O1	O1/O1	O1/O1	O1/O1	O2/O2	O2/O2	O2/O2	O1/O1	O1/O1	O1/O2	O1/O1	O1/O1	O1/O1	O1/O1	O1/O1	O1/O2	O1/O1	O2/O2	O1/O1	O1/O1	O1/O2	O1/O1	O1/O2	O2/O2	O1/O1	-
NA18540	South Asia	CHB	HAPMAPPT02	Female	-	Unrelated	No	No	O1/O1	O2/O2	O2/O2	O1/O2	O2/O2	O1/O2	O1/O2	O2/O2	O1/O1	O1/O1	O2/O2	O2/O2	O2/O2	O1/O1	O2/O2	O1/O1	O1/O2	O1/O1	O1/O2	O1/O2	O2/O2	O1/O2	O1/O1	O1/O1	O1/O2	O1/O1	O1/O1	O1/O1	O1/O1	O1/O1	O1/O1	O1/O1	O2/O2	O1/O1	O1/O1	O1/O1	O1/O1	O1/O1	O2/O2	O2/O2	-
NA18542	South Asia	CHB	HAPMAPPT02	Female	-	Unrelated	Yes	Yes	O1/O2	O2/O2	O2/O2	O1/O1	O2/O2	O1/O2	O1/O2	O2/O2	O1/O2	O1/O1	O2/O2	O2/O2	O2/O2	O1/O1	O2/O2	O1/O1	O1/O1	O1/O1	O2/O2	O2/O2	O2/O2	O1/O2	O1/O1	O1/O2	O1/O2	O1/O1	O1/O1	O1/O1	O1/O1	O1/O1	O1/O2	O1/O1	O1/O2	O1/O1	O1/O2	O2/O2	O1/O1	O1/O2	O2/O2	O1/O2	-
NA18545	South Asia	CHB	HAPMAPPT02	Female	-	Unrelated	Yes	Yes	O1/O1	O1/O2	O2/O2	O2/O2	O2/O2	O1/O2	O2/O2	O2/O2	O1/O1	O2/O2	O2/O2	O2/O2	O2/O2	O1/O2	O1/O2	O1/O1	O1/O1	O1/O2	O2/O2	O1/O2	O2/O2	O1/O1	O1/O1	O1/O1	O1/O1	O1/O2	O1/O1	O1/O1	O1/O1	O1/O1	O1/O2	O1/O1	O2/O2	O1/O1	O2/O2	O2/O2	O1/O1	O1/O1	O2/O2	O1/O2	-
NA18547	South Asia	CHB	HAPMAPPT02	Female	-	Unrelated	Yes	Yes	O1/O1	O1/O1	O2/O2	O1/O2	O2/O2	O2/O2	O1/O1	O2/O2	O1/O2	O1/O1	O2/O2	O2/O2	O2/O2	O1/O1	O1/O2	O1/O1	O1/O1	O1/O1	O1/O2	O2/O2	O2/O2	O2/O2	O1/O1	O1/O1	O1/O2	O1/O2	O1/O2	O1/O1	O1/O1	O1/O1	O1/O2	O1/O2	O1/O1	O1/O1	O1/O2	O1/O2	O1/O1	O1/O2	O1/O2	O1/O2	-
NA18550	South Asia	CHB	HAPMAPPT02	Female	-	Unrelated	Yes	Yes	O1/O1	O2/O2	O2/O2	O1/O2	O1/O2	O1/O1	O1/O2	O2/O2	O1/O1	O2/O2	O2/O2	O2/O2	O2/O2	O1/O2	O2/O2	O1/O1	O1/O1	O1/O1	O2/O2	O2/O2	O2/O2	O1/O2	O1/O1	O1/O2	O1/O1	O1/O1	O1/O2	O1/O1	O1/O1	O1/O1	O1/O2	O1/O1	O2/O2	O1/O1	O1/O1	O2/O2	O1/O1	O1/O1	O2/O2	O1/O1	-
NA18552	South Asia	CHB	HAPMAPPT02	Female	-	Unrelated	Yes	Yes	O1/O1	O1/O2	O2/O2	O1/O2	O2/O2	O1/O2	O2/O2	O2/O2	O1/O1	O1/O1	O2/O2	O2/O2	O2/O2	O1/O1	O2/O2	O1/O1	O1/O1	O1/O1	O2/O2	O1/O2	O2/O2	O2/O2	O1/O1	O1/O2	O1/O2	O1/O1	O1/O2	O1/O1	O1/O1	O1/O1	O2/O2	O1/O1	O2/O2	O1/O1	O2/O2	O1/O2	O1/O1	O1/O1	O1/O2	O1/O2	-
NA18555	South Asia	CHB	HAPMAPPT02	Female	-	Unrelated	Yes	Yes	O1/O1	O2/O2	O2/O2	O1/O2	O2/O2	O1/O1	O2/O2	O2/O2	O1/O2	O1/O1	O2/O2	O2/O2	O2/O2	O1/O1	O1/O1	O1/O1	O1/O2	O1/O1	O2/O2	O1/O1	O2/O2	O1/O2	O1/O1	O2/O2	O1/O1	O1/O2	O2/O2	O1/O1	O1/O1	O1/O1	O1/O1	O1/O1	O1/O2	O1/O1	O1/O1	O1/O2	O1/O1	O1/O1	O1/O1	O1/O1	-
NA18558	South Asia	CHB	HAPMAPPT02	Male	-	Unrelated	Yes	Yes	O1/O2	O2/O2	O2/O2	O1/O2	O2/O2	O1/O1	O1/O2	O2/O2	O1/O2	O1/O2	O2/O2	O2/O2	O2	O1/O2	O1/O2	O1/O1	O1/O1	O1/O1	O2/O2	O2/O2	O2/O2	O1/O2	O1/O1	O1/O1	O1/O1	O1/O1	O2/O2	O1/O1	O1/O1	O1/O1	O2/O2	O1/O2	O1/O2	O1/O1	O1	O1	O1	O1	O2	O2	O1
NA18561	South Asia	CHB	HAPMAPPT02	Male	-	Unrelated	Yes	Yes	O1/O1	O1/O2	O2/O2	O2/O2	O2/O2	O1/O1	O1/O2	O2/O2	O1/O2	O2/O2	O2/O2	O2/O2	O2	O1/O1	O1/O2	O1/O1	O1/O1	O1/O1	O1/O2	O2/O2	O2/O2	O2/O2	O1/O1	O1/O2	O2/O2	O1/O1	O1/O1	O1/O1	O1/O1	O1/O1	O1/O2	O1/O1	O1/O2	O1/O1	O1	O2	O1	O2	O2	O1	O1
NA18562	South Asia	CHB	HAPMAPPT02	Male	-	Unrelated	Yes	Yes	O1/O2	O2/O2	O2/O2	O1/O1	O2/O2	O1/O1	O2/O2	O2/O2	O1/O2	O1/O2	O2/O2	O2/O2	O2	O1/O1	O2/O2	O1/O1	O1/O1	O1/O1	O1/O2	O2/O2	O2/O2	O1/O2	O1/O1	ND	O1/O2	O1/O2	O1/O2	O1/O1	O1/O1	O1/O1	O1/O2	O1/O2	O1/O2	O1/O1	O1	O2	O1	O1	O2	O1	O1
NA18563	South Asia	CHB	HAPMAPPT02	Male	-	Unrelated	Yes	Yes	O1/O1	O2/O2	O2/O2	O2/O2	O1/O2	O1/O1	O1/O2	O2/O2	O2/O2	O1/O2	O2/O2	O2/O2	O2	O1/O1	O2/O2	O1/O1	O1/O1	O1/O1	O2/O2	O1/O2	O2/O2	O1/O2	O1/O1	O1/O2	O1/O1	O1/O2	O1/O2	O1/O1	O1/O1	O1/O1	O1/O1	O1/O1	O2/O2	O1/O2	O2	O2	O1	O2	O1	O1	O1
NA18564	South Asia	CHB	HAPMAPPT02	Female	-	Unrelated	Yes	Yes	O1/O1	O1/O2	O2/O2	O1/O2	O2/O2	O1/O2	O1/O2	O2/O2	O1/O2	O1/O2	O2/O2	O2/O2	O2/O2	O1/O1	O2/O2	O1/O1	O1/O1	O1/O1	O1/O2	O2/O2	O2/O2	O1/O2	O1/O1	O1/O2	O2/O2	O1/O1	O1/O1	O1/O1	O1/O1	O1/O1	O1/O1	O1/O2	O2/O2	O1/O1	O1/O2	O1/O1	O1/O1	O2/O2	O2/O2	O1/O1	-
NA18566	South Asia	CHB	HAPMAPPT02	Female	-	Unrelated	Yes	Yes	O1/O1	O1/O1	O2/O2	O2/O2	O1/O2	O1/O2	O1/O1	O2/O2	O2/O2	O1/O2	O2/O2	O2/O2	O2/O2	O1/O2	O1/O2	O1/O1	O1/O1	O1/O1	O2/O2	O2/O2	O2/O2	O1/O1	O1/O1	O2/O2	O2/O2	O1/O1	O1/O2	O1/O1	O1/O1	O1/O1	O1/O2	O1/O2	O1/O1	O1/O1	O1/O2	O1/O2	O1/O1	O1/O1	O1/O2	O2/O2	-
NA18570	South Asia	CHB	HAPMAPPT02	Female	-	Unrelated	Yes	Yes	O1/O1	O1/O2	O2/O2	O1/O2	O2/O2	O1/O1	O2/O2	O1/O1	O2/O2	O1/O2	O2/O2	O2/O2	O2/O2	O1/O1	O1/O2	O1/O1	O1/O1	O1/O1	O2/O2	O2/O2	O2/O2	O2/O2	O1/O1	O1/O2	O1/O1	O1/O1	O1/O1	O1/O1	O1/O1	O1/O1	O1/O2	O1/O1	O2/O2	O1/O1	O1/O1	O1/O2	O1/O1	O1/O1	O2/O2	O1/O1	-
NA18571	South Asia	CHB	HAPMAPPT02	Female	-	Unrelated	Yes	Yes	O1/O1	O1/O1	O2/O2	O2/O2	O2/O2	O1/O2	O1/O2	O2/O2	O1/O1	O1/O1	O2/O2	O2/O2	O2/O2	O1/O1	O2/O2	O1/O1	O1/O1	O1/O1	O2/O2	O1/O2	O2/O2	O1/O1	O1/O1	O1/O1	O1/O1	O1/O1	O1/O1	O1/O1	O1/O1	O1/O1	O1/O2	O1/O1	O1/O2	O1/O1	O1/O1	O1/O2	O1/O1	O2/O2	O2/O2	O1/O2	-
NA18572	South Asia	CHB	HAPMAPPT02	Male	-	Unrelated	Yes	Yes	O1/O2	O1/O2	O2/O2	O1/O2	O2/O2	O1/O1	O1/O2	O1/O2	O1/O2	O1/O1	O2/O2	O2/O2	O2	O1/O1	O2/O2	O1/O1	O1/O1	O1/O1	O1/O2	O2/O2	O2/O2	O1/O2	O1/O1	O1/O1	O1/O2	O1/O1	O1/O1	O1/O1	O1/O1	O1/O1	O1/O2	O1/O1	O1/O1	O1/O1	O1	O2	O1	O2	O2	O1	O1
NA18573	South Asia	CHB	HAPMAPPT02	Female	-	Unrelated	Yes	Yes	O1/O1	O1/O1	O2/O2	O2/O2	O2/O2	O1/O2	O2/O2	O2/O2	O1/O1	O1/O1	O2/O2	O2/O2	O2/O2	O1/O1	O2/O2	O1/O1	O1/O1	O1/O1	O1/O1	O2/O2	O2/O2	O1/O1	O1/O1	O1/O1	O1/O1	O1/O1	O1/O1	O1/O1	O1/O1	O1/O1	O2/O2	O1/O1	O1/O1	O1/O1	O1/O1	O1/O2	O1/O1	O2/O2	O2/O2	O1/O2	-
NA18576	South Asia	CHB	HAPMAPPT02	Female	-	Unrelated	Yes	No	O1/O1	O1/O1	O2/O2	O2/O2	O2/O2	O1/O1	O1/O1	O2/O2	O1/O2	O1/O1	O2/O2	O2/O2	O2/O2	O1/O1	O2/O2	O1/O1	O1/O2	O1/O1	O1/O2	O2/O2	O2/O2	O1/O1	O1/O2	O1/O2	O2/O2	O1/O2	O1/O1	O1/O1	O1/O1	O1/O1	O1/O1	O1/O1	O1/O2	O1/O1	O1/O1	O1/O2	O1/O1	O1/O2	O1/O2	O1/O1	-
NA18577	South Asia	CHB	HAPMAPPT02	Female	-	Unrelated	Yes	Yes	O1/O1	O1/O2	O2/O2	O1/O1	O2/O2	O2/O2	O2/O2	O1/O1	O1/O2	O1/O2	O2/O2	O2/O2	O2/O2	O1/O1	O1/O2	O1/O1	O1/O1	O1/O1	O2/O2	O2/O2	O2/O2	O1/O2	O1/O1	O1/O1	O1/O1	O1/O2	O1/O2	O1/O1	O1/O1	O1/O1	O1/O2	O1/O1	O1/O2	O1/O1	O1/O1	O1/O1	O1/O2	O2/O2	O2/O2	O1/O2	-
NA18579	South Asia	CHB	HAPMAPPT02	Female	-	Unrelated	Yes	Yes	O1/O2	O1/O2	O2/O2	O1/O2	O2/O2	O2/O2	O1/O2	O2/O2	O2/O2	O1/O1	O2/O2	O2/O2	O2/O2	O1/O1	O1/O2	O1/O1	O1/O1	O1/O1	O2/O2	O1/O2	O2/O2	O1/O1	O1/O1	O1/O1	O1/O2	O1/O2	O1/O1	O1/O1	O1/O1	O1/O1	O2/O2	O1/O1	O1/O2	O1/O1	O1/O2	O1/O2	O1/O1	O1/O2	O1/O2	O1/O2	-
NA18582	South Asia	CHB	HAPMAPPT02	Female	-	Unrelated	Yes	Yes	O1/O1	O1/O2	O2/O2	O2/O2	O2/O2	O1/O2	O1/O2	O1/O2	O1/O2	O1/O1	O2/O2	O2/O2	O2/O2	O1/O2	O1/O1	O1/O1	O1/O1	O1/O1	O1/O2	O2/O2	O2/O2	O1/O1	O1/O1	ND	O1/O2	O1/O1	O1/O2	O1/O1	O1/O1	O1/O1	O1/O1	O1/O1	O1/O2	O1/O1	O1/O1	O2/O2	O1/O1	O1/O1	O1/O1	O1/O2	-
NA18592	South Asia	CHB	HAPMAPPT02	Female	-	Unrelated	Yes	Yes	O1/O2	O1/O2	O2/O2	O1/O2	O2/O2	O1/O1	O1/O2	O1/O2	O2/O2	O1/O2	O2/O2	O2/O2	O2/O2	O1/O1	O2/O2	O1/O1	O1/O1	O1/O1	O1/O2	O1/O2	O2/O2	O1/O2	O1/O1	O1/O2	O1/O1	O1/O1	O1/O2	O1/O1	O1/O1	O1/O1	O1/O2	O1/O1	O1/O1	O1/O1	O1/O2	O2/O2	O1/O1	O1/O2	O2/O2	O1/O1	-
NA18593	South Asia	CHB	HAPMAPPT02	Female	-	Unrelated	Yes	Yes	O1/O1	O1/O1	O2/O2	O1/O1	O2/O2	O1/O2	O2/O2	O1/O2	O1/O2	O1/O1	O2/O2	O2/O2	O2/O2	O1/O1	O1/O2	O1/O1	O1/O2	O1/O1	O2/O2	O2/O2	O2/O2	O1/O2	O1/O1	O1/O1	O1/O1	O1/O2	O1/O2	O1/O1	O1/O1	O1/O1	O2/O2	O1/O2	O1/O1	O1/O1	O1/O2	O2/O2	O1/O1	O1/O2	O2/O2	O2/O2	-
NA18594	South Asia	CHB	HAPMAPPT02	Female	-	Unrelated	No	No	O1/O2	O2/O2	O2/O2	O1/O2	O2/O2	O1/O2	O2/O2	O2/O2	O1/O2	O1/O2	O2/O2	O2/O2	O2/O2	O1/O1	O2/O2	O1/O1	O1/O2	O1/O1	O1/O2	O1/O2	O2/O2	O1/O1	O1/O1	O1/O2	O1/O1	O1/O2	O1/O2	O1/O1	O1/O1	O1/O1	O1/O1	O1/O1	O1/O2	O1/O1	O1/O1	O1/O2	O1/O1	O2/O2	O2/O2	O2/O2	-
NA18603	South Asia	CHB	HAPMAPPT02	Male	-	Unrelated	Yes	Yes	O1/O1	O1/O2	O2/O2	O2/O2	O2/O2	O1/O2	O2/O2	O2/O2	O2/O2	O1/O1	O2/O2	O2/O2	O2	O1/O1	O2/O2	O1/O1	O1/O1	O1/O1	O2/O2	O2/O2	O2/O2	O1/O2	O1/O2	O1/O1	O1/O1	O1/O2	O1/O1	O1/O1	O1/O1	O1/O1	O2/O2	O1/O1	O1/O1	O1/O1	O1	O1	O1	O1	O2	O1	O1
NA18605	South Asia	CHB	HAPMAPPT02	Male	-	Unrelated	Yes	Yes	O1/O1	O1/O1	O2/O2	O2/O2	O2/O2	O1/O2	O1/O2	O2/O2	O2/O2	O1/O1	O2/O2	O2/O2	O2	O1/O1	O2/O2	O1/O1	O1/O2	O1/O1	O2/O2	O2/O2	O2/O2	O1/O2	O1/O1	O2/O2	O1/O1	O2/O2	O2/O2	O1/O1	O1/O1	O1/O1	O1/O1	O1/O2	O2/O2	O1/O1	O2	O1	O1	O2	O2	O1	O1
NA18608	South Asia	CHB	HAPMAPPT02	Male	-	Unrelated	Yes	Yes	O1/O2	O1/O2	O2/O2	O1/O2	O2/O2	O2/O2	O2/O2	O1/O2	O2/O2	O1/O2	O2/O2	O2/O2	O2	O1/O2	O2/O2	O1/O1	O1/O1	O1/O1	O2/O2	O1/O2	O2/O2	O1/O2	O1/O1	O1/O2	O1/O1	O1/O1	O1/O2	O1/O1	O1/O1	O1/O1	O1/O1	O1/O2	O2/O2	O1/O1	O1	O2	O1	O2	O2	O1	O1
NA18609	South Asia	CHB	HAPMAPPT02	Male	-	Unrelated	Yes	Yes	O1/O1	O1/O1	O2/O2	O1/O2	O2/O2	O1/O2	O1/O2	O2/O2	O1/O2	O1/O2	O2/O2	O2/O2	O2	O1/O1	O1/O2	O1/O1	O1/O1	O1/O1	O2/O2	O2/O2	O2/O2	O1/O2	O1/O1	O1/O1	O1/O1	O1/O1	O1/O1	O1/O1	O1/O1	O1/O1	O2/O2	O1/O1	O2/O2	O1/O1	O1	O2	O2	O2	O2	O2	O1
NA18611	South Asia	CHB	HAPMAPPT02	Male	-	Unrelated	Yes	Yes	O1/O1	O1/O1	O2/O2	O1/O2	O1/O2	O1/O1	O2/O2	O2/O2	O1/O1	O1/O2	O2/O2	O2/O2	O2	O1/O1	O2/O2	O1/O1	O1/O1	O1/O1	O2/O2	O1/O2	O2/O2	O1/O2	O1/O1	O1/O1	O1/O1	O1/O2	O1/O1	O1/O1	O1/O1	O1/O1	O1/O2	O1/O2	O1/O2	O1/O1	O1	O1	O1	O1	O2	O2	O1
NA18612	South Asia	CHB	HAPMAPPT02	Male	-	Unrelated	Yes	Yes	O1/O1	O2/O2	O2/O2	O1/O1	O2/O2	O1/O2	O1/O1	O1/O2	O2/O2	O1/O2	O2/O2	O2/O2	O2	O1/O1	O1/O2	O1/O1	O1/O1	O1/O1	O2/O2	O2/O2	O2/O2	O2/O2	O1/O1	O1/O2	O1/O2	O1/O1	O2/O2	O1/O1	O1/O1	O1/O1	O1/O1	O1/O1	O1/O2	O1/O1	O1	O1	O1	O1	O2	O1	O1
NA18620	South Asia	CHB	HAPMAPPT02	Male	-	Unrelated	Yes	Yes	O1/O1	O1/O2	O2/O2	O1/O1	O1/O2	O1/O2	O1/O1	O1/O2	O1/O1	O1/O2	O2/O2	O2/O2	O2	O1/O1	O1/O2	O1/O1	O1/O1	O1/O1	O2/O2	O2/O2	O2/O2	O1/O2	O1/O1	O1/O2	O1/O1	O1/O1	O1/O2	O1/O1	O1/O1	O1/O1	O1/O2	O1/O1	O2/O2	O1/O1	O1	O2	O1	O2	O1	O2	O1
NA18621	South Asia	CHB	HAPMAPPT02	Male	-	Unrelated	Yes	Yes	O1/O1	O2/O2	O2/O2	O1/O2	O1/O2	O1/O2	O1/O1	O2/O2	O1/O2	O1/O1	O2/O2	O2/O2	O2	O1/O1	O2/O2	O1/O1	O1/O1	O1/O1	O2/O2	O2/O2	O2/O2	O2/O2	O1/O1	O1/O2	O1/O1	O2/O2	O1/O1	O1/O1	O1/O1	O1/O1	O1/O1	O1/O2	O1/O2	O1/O1	O1	O2	O1	O1	O2	O1	O1
NA18622	South Asia	CHB	HAPMAPPT02	Male	-	Unrelated	Yes	Yes	O1/O1	O1/O1	O2/O2	O1/O2	O2/O2	O1/O2	O1/O2	O2/O2	O2/O2	O1/O1	O2/O2	O2/O2	O2	O1/O1	O2/O2	O1/O1	O1/O1	O1/O1	O1/O2	O2/O2	O1/O2	O1/O2	O1/O1	O1/O2	O1/O2	O1/O1	O1/O1	O1/O1	O1/O1	O1/O1	O1/O1	O1/O2	O1/O1	O1/O1	O1	O2	O1	O2	O2	O1	O1
NA18623	South Asia	CHB	HAPMAPPT02	Male	-	Unrelated	Yes	Yes	O1/O2	O1/O2	O2/O2	O1/O2	O2/O2	O1/O1	O1/O2	O2/O2	O2/O2	O1/O1	O2/O2	O2/O2	O2	O1/O1	O2/O2	O1/O1	O1/O2	O1/O1	O1/O2	O2/O2	O2/O2	O1/O2	O1/O1	O1/O2	O1/O2	O1/O1	O1/O2	O1/O1	O1/O1	O1/O1	O1/O1	O1/O1	O1/O2	O1/O1	O1	O2	O1	O1	O2	O1	O1
NA18624	South Asia	CHB	HAPMAPPT02	Male	-	Unrelated	Yes	Yes	O1/O1	O2/O2	O2/O2	O1/O2	O2/O2	O2/O2	O2/O2	O2/O2	O2/O2	O1/O1	O2/O2	O2/O2	O2	O1/O1	O1/O2	O1/O1	O1/O1	O1/O1	O2/O2	O2/O2	O2/O2	O1/O2	O1/O1	O2/O2	O1/O2	O1/O1	O1/O2	O1/O1	O1/O1	O1/O1	O2/O2	O1/O1	O1/O2	O1/O1	O2	O2	O1	O1	O2	O1	O1
NA18632	South Asia	CHB	HAPMAPPT02	Male	-	Unrelated	Yes	Yes	O1/O1	O1/O2	O2/O2	O1/O1	O2/O2	O2/O2	O1/O2	O2/O2	O1/O2	O1/O2	O2/O2	O2/O2	O2	O1/O2	O2/O2	O1/O1	O1/O1	O1/O1	O1/O1	O1/O2	O2/O2	O1/O1	O1/O1	O1/O2	O1/O2	O1/O2	O1/O1	O1/O1	O1/O1	O1/O1	O1/O2	O1/O1	O1/O2	O1/O2	O1	O1	O1	O1	O2	O1	O1
NA18633	South Asia	CHB	HAPMAPPT02	Male	-	Unrelated	Yes	Yes	O1/O2	O2/O2	O2/O2	O2/O2	O1/O2	O1/O1	O2/O2	O2/O2	O1/O1	O1/O2	O2/O2	O2/O2	O2	O1/O1	O1/O2	O1/O1	O1/O1	O1/O1	O2/O2	O2/O2	O2/O2	O1/O2	O1/O1	O2/O2	O1/O2	O1/O1	O1/O1	O1/O1	O1/O1	O1/O1	O1/O1	O1/O1	O1/O1	O1/O1	O1	O2	O1	O2	O2	O1	O1
NA18635	South Asia	CHB	HAPMAPPT02	Male	-	Unrelated	Yes	Yes	O1/O1	O1/O1	O2/O2	O1/O2	O1/O2	O1/O1	O1/O1	O2/O2	O2/O2	O1/O1	O2/O2	O2/O2	O2	O1/O1	O2/O2	O1/O1	O1/O1	O1/O1	O2/O2	O2/O2	O2/O2	O2/O2	O1/O1	O1/O2	O1/O1	O1/O2	O1/O1	O1/O1	O1/O1	O1/O1	O1/O1	O1/O1	O1/O2	O1/O1	O1	O2	O1	O2	O2	O1	O1
NA18636	South Asia	CHB	HAPMAPPT02	Male	-	Unrelated	Yes	Yes	O1/O2	O1/O2	O2/O2	O1/O2	O2/O2	O1/O2	O2/O2	O2/O2	O1/O1	O1/O1	O2/O2	O2/O2	O2	O1/O1	O2/O2	O1/O1	O1/O1	O1/O1	O2/O2	O2/O2	O1/O2	O1/O1	O1/O1	O2/O2	O1/O1	O2/O2	O1/O1	O1/O1	O1/O1	O1/O1	O1/O2	O1/O1	O2/O2	O1/O1	O1	O2	O1	O1	O2	O1	O1
NA18637	South Asia	CHB	HAPMAPPT02	Male	-	Unrelated	Yes	Yes	O1/O1	O2/O2	O2/O2	O2/O2	O2/O2	O1/O1	O1/O2	O1/O2	O1/O2	O1/O1	O2/O2	O2/O2	O2	O1/O1	O1/O2	O1/O1	O1/O1	O1/O1	O1/O1	O2/O2	O2/O2	O1/O2	O1/O1	O1/O2	O1/O2	O1/O1	O1/O1	O1/O1	O1/O1	O1/O1	O1/O1	O1/O1	O1/O2	O1/O1	O2	O2	O1	O2	O2	O1	O1
NA18852	Africa	YRI	HAPMAPPT03	Female	Y018	Mother	No	No	O1/O1	O1/O1	O2/O2	O1/O2	O1/O2	O1/O2	O2/O2	O1/O2	O2/O2	O1/O2	O2/O2	O2/O2	O2/O2	O1/O1	O2/O2	O1/O1	O1/O2	O2/O2	O1/O2	O1/O2	O1/O2	O1/O2	O1/O2	O1/O2	O1/O1	O1/O1	O1/O2	O1/O1	O2/O2	O1/O2	O1/O1	O1/O1	O1/O1	O1/O1	O2/O2	O1/O2	O1/O2	O2/O2	O1/O2	O1/O1	-
NA18853	Africa	YRI	HAPMAPPT03	Male	Y018	Father	Yes	Yes	O1/O1	O1/O2	O2/O2	O1/O2	O1/O1	O2/O2	O1/O2	O1/O2	O1/O1	O2/O2	O2/O2	O2/O2	O2	O1/O1	O2/O2	O1/O1	O1/O1	O1/O1	O1/O2	O1/O1	O2/O2	O1/O1	O1/O2	O2/O2	O1/O2	O1/O2	O1/O1	O1/O1	O1/O2	O1/O1	O1/O2	O1/O2	O1/O1	O1/O1	O2	O1	O2	O2	O2	O2	O2
NA18854	Africa	YRI	HAPMAPPT03	Male	Y018	Child	No	No	O1/O1	O1/O2	O2/O2	O2/O2	O1/O1	O2/O2	O2/O2	O1/O2	O1/O2	O2/O2	O2/O2	O2/O2	O2	O1/O1	O2/O2	O1/O1	O1/O2	O1/O2	O1/O2	O1/O1	O2/O2	O1/O2	O1/O2	O2/O2	O1/O1	O1/O1	O1/O2	O1/O1	O1/O2	O1/O2	O1/O1	O1/O1	O1/O1	O1/O1	O2	O1	O2	O2	O2	O1	O2
NA18855	Africa	YRI	HAPMAPPT03	Female	Y023	Mother	No	No	O1/O1	O1/O1	O2/O2	O1/O2	O1/O2	O1/O1	O1/O2	O1/O2	O1/O2	O2/O2	O2/O2	O2/O2	O2/O2	O1/O2	O1/O2	O1/O1	O1/O1	O1/O1	O1/O2	O1/O1	O2/O2	O1/O2	O1/O1	O1/O2	O1/O1	O1/O1	O1/O1	O1/O2	O1/O1	O1/O2	O2/O2	O1/O2	O1/O2	O1/O1	O2/O2	O1/O1	O1/O2	O1/O1	O2/O2	O2/O2	-
NA18856	Africa	YRI	HAPMAPPT03	Male	Y023	Father	Yes	Yes	O1/O1	O1/O1	O2/O2	O2/O2	O2/O2	O2/O2	O1/O2	O2/O2	O1/O2	O2/O2	O2/O2	O1/O2	O2	O1/O2	O2/O2	O1/O1	O1/O1	O1/O2	O1/O2	O1/O1	O1/O2	O1/O1	O1/O2	O2/O2	O1/O2	O1/O1	O1/O2	O1/O2	O2/O2	O1/O1	O1/O2	O1/O1	O1/O1	O1/O1	O2	O2	O1	O1	O2	O2	O2
NA18857	Africa	YRI	HAPMAPPT03	Male	Y023	Child	No	No	O1/O1	O1/O1	O2/O2	O2/O2	O2/O2	O1/O2	O1/O2	O1/O2	O1/O2	O2/O2	O2/O2	O2/O2	O2	O1/O2	O2/O2	O1/O1	O1/O1	O1/O2	O1/O1	O1/O1	O1/O2	O1/O1	O1/O1	O1/O2	O1/O1	O1/O1	O1/O1	O1/O1	O1/O2	O1/O2	O2/O2	O1/O2	O1/O1	O1/O1	O2	O1	O1	O1	O2	O2	O2
NA18858	Africa	YRI	HAPMAPPT03	Female	Y012	Mother	Yes	Yes	O1/O1	O1/O1	O2/O2	O1/O2	O2/O2	O1/O2	O2/O2	O1/O2	O2/O2	O2/O2	O2/O2	O1/O2	O2/O2	O2/O2	O1/O2	O1/O1	O1/O1	O1/O2	O1/O2	O2/O2	O2/O2	O1/O1	O1/O2	O2/O2	O1/O1	O1/O2	O2/O2	O1/O2	O1/O2	O1/O2	O1/O2	O2/O2	O1/O2	O1/O1	O2/O2	O1/O1	O1/O1	O1/O2	O1/O2	O1/O2	-
NA18859	Africa	YRI	HAPMAPPT03	Male	Y012	Father	No	No	O1/O1	O1/O1	O2/O2	O2/O2	O2/O2	O1/O2	O2/O2	O2/O2	O1/O1	O2/O2	O2/O2	O2/O2	O1	O1/O1	O2/O2	O1/O1	O1/O2	O1/O2	O1/O2	O1/O2	O1/O2	O1/O1	O1/O2	O2/O2	O1/O1	O1/O2	O1/O2	O1/O1	O1/O2	O1/O1	O1/O2	O1/O2	O1/O1	O1/O1	O2	O2	O2	O1	O2	O2	O2
NA18860	Africa	YRI	HAPMAPPT03	Male	Y012	Child	No	No	O1/O1	O1/O1	O2/O2	O1/O2	O2/O2	O1/O2	O2/O2	O1/O2	O1/O2	O2/O2	O2/O2	O1/O2	O2	O1/O2	O2/O2	O1/O1	O1/O1	O2/O2	O1/O2	O2/O2	O1/O2	O1/O1	O1/O1	O2/O2	O1/O1	O1/O1	O1/O2	O1/O1	O2/O2	O1/O1	O1/O2	O1/O2	O1/O1	O1/O1	O2	O1	O1	O2	O1	O2	O2
NA18861	Africa	YRI	HAPMAPPT03	Female	Y024	Mother	Yes	Yes	O1/O1	O1/O1	O2/O2	O1/O1	O2/O2	O1/O1	O1/O2	O1/O2	O1/O2	O2/O2	O2/O2	O2/O2	O1/O2	O2/O2	O1/O2	O1/O2	O1/O1	O1/O2	O1/O2	O1/O1	O2/O2	O2/O2	O1/O1	O2/O2	O1/O2	O1/O1	O1/O2	O1/O1	O1/O2	O1/O2	O1/O1	O1/O1	O1/O2	O1/O1	O2/O2	O1/O1	O1/O1	O2/O2	O1/O2	O1/O2	-
NA18862	Africa	YRI	HAPMAPPT03	Male	Y024	Father	No	No	O1/O1	O1/O1	O2/O2	O2/O2	O2/O2	O1/O1	O1/O2	O1/O2	O1/O1	O2/O2	O2/O2	O2/O2	O2	O1/O1	O1/O2	O1/O1	O1/O1	O1/O2	O1/O2	O1/O1	O2/O2	O2/O2	O1/O1	O1/O2	O1/O1	O1/O1	O1/O1	O1/O1	O1/O1	O1/O1	O1/O1	O1/O2	O1/O1	O1/O1	O2	O1	O1	O1	O2	O1	O2
NA18863	Africa	YRI	HAPMAPPT03	Male	Y024	Child	No	No	O1/O1	O1/O1	O2/O2	O1/O2	O2/O2	O1/O1	O2/O2	O1/O2	O1/O2	O2/O2	O2/O2	O2/O2	O2	O1/O2	O1/O2	O1/O1	O1/O1	O1/O2	O1/O1	O1/O1	O2/O2	O2/O2	O1/O1	O1/O2	O1/O1	O1/O1	O1/O2	O1/O1	O1/O1	O1/O2	O1/O1	O1/O1	O1/O1	O1/O1	O2	O1	O1	O2	O1	O1	O2
NA18867	Africa	YRI	HAPMAPPT04	Female	Y007	Mother	Yes	Yes	O1/O1	O1/O1	O2/O2	O1/O1	O2/O2	O2/O2	O2/O2	O1/O2	O2/O2	O2/O2	O2/O2	O2/O2	O2/O2	O1/O1	O2/O2	O1/O1	O1/O1	O1/O1	O1/O2	O1/O1	O1/O1	O1/O1	O1/O2	ND	O1/O1	O1/O1	O1/O2	O1/O1	O1/O2	O1/O2	O1/O2	O1/O2	O1/O1	O1/O1	O2/O2	O1/O1	O1/O2	O1/O1	O2/O2	O2/O2	-
NA18870	Africa	YRI	HAPMAPPT03	Female	Y017	Mother	Yes	Yes	O1/O1	O1/O2	O2/O2	O2/O2	O2/O2	O2/O2	O1/O2	O1/O2	O2/O2	O2/O2	O2/O2	O1/O2	O2/O2	O1/O2	O2/O2	O1/O1	O1/O2	O1/O1	O1/O1	O1/O2	O2/O2	O1/O2	O1/O1	ND	O1/O1	O1/O1	O1/O1	O1/O1	O1/O2	O1/O2	O1/O2	O1/O2	O1/O1	O1/O1	O2/O2	O1/O2	O2/O2	O1/O2	O2/O2	O1/O2	-
NA18871	Africa	YRI	HAPMAPPT03	Male	Y017	Father	Yes	Yes	O1/O1	O1/O1	O2/O2	O1/O2	O2/O2	O1/O2	O1/O1	O1/O1	O1/O2	O2/O2	O2/O2	O2/O2	O2	O1/O1	O1/O2	O1/O1	O1/O1	O1/O1	O2/O2	O1/O1	O1/O2	O1/O2	O1/O1	O2/O2	O1/O1	O1/O2	O1/O2	O1/O1	O2/O2	O1/O2	O2/O2	O1/O1	O1/O1	O1/O1	O2	O1	O2	O1	O2	O1	O2
NA18872	Africa	YRI	HAPMAPPT03	Male	Y017	Child	No	No	O1/O1	O1/O2	O2/O2	O2/O2	O2/O2	O1/O2	O1/O1	O1/O2	O2/O2	O2/O2	O2/O2	O1/O2	O2	O1/O2	O2/O2	O1/O1	O1/O1	O1/O1	O1/O2	O1/O2	O1/O2	O1/O2	O1/O1	O2/O2	O1/O1	O1/O2	O1/O1	O1/O1	O2/O2	O1/O2	O1/O2	O1/O1	O1/O1	O1/O1	O2	O1	O2	O1	O2	O2	O2
NA18910	Africa	YRI	HAPMAPPT04	Male	Y027	Father	Yes	Yes	O1/O1	O1/O1	O2/O2	O2/O2	O1/O2	O2/O2	O1/O2	O1/O2	O1/O2	O1/O2	O2/O2	O2/O2	O2	O2/O2	O2/O2	O1/O1	O1/O2	O2/O2	O2/O2	O1/O2	O2/O2	O2/O2	O1/O2	O2/O2	O1/O1	O1/O2	O1/O2	O1/O1	O1/O2	O2/O2	O1/O1	O1/O2	O1/O2	O1/O1	O2	O1	O1	O2	O1	O2	O2
NA18912	Africa	YRI	HAPMAPPT03	Female	Y028	Mother	Yes	Yes	O1/O1	O1/O1	O2/O2	O1/O2	O1/O2	O1/O2	O1/O2	O1/O1	O1/O2	O2/O2	O2/O2	O2/O2	O2/O2	O2/O2	O1/O2	O1/O1	O1/O2	O1/O1	O1/O2	O1/O2	O2/O2	O2/O2	O1/O1	O1/O2	O1/O2	O1/O2	O2/O2	O1/O1	O2/O2	O1/O2	O1/O2	O1/O1	O1/O1	O1/O1	O2/O2	O1/O2	O1/O2	O2/O2	O1/O2	O2/O2	-
NA18913	Africa	YRI	HAPMAPPT03	Male	Y028	Father	No	No	O1/O1	O1/O1	O2/O2	O2/O2	O1/O2	O1/O2	O1/O2	O1/O2	O2/O2	O2/O2	O2/O2	O1/O2	O2	O1/O2	O2/O2	O1/O1	O1/O2	O1/O1	O2/O2	O1/O1	O1/O2	O1/O2	O1/O1	O2/O2	O1/O1	O1/O2	O1/O1	O1/O2	O1/O1	O1/O1	O1/O2	O1/O2	O1/O2	O1/O1	O2	O2	O2	O2	O2	O2	O2
NA18914	Africa	YRI	HAPMAPPT03	Male	Y028	Child	No	No	O1/O1	O1/O1	O2/O2	O1/O2	O1/O1	O1/O2	O1/O1	O1/O1	O2/O2	O2/O2	O2/O2	O1/O2	O2	O2/O2	O1/O2	O1/O1	O1/O2	O1/O1	O1/O2	O1/O1	O1/O2	O2/O2	O1/O1	O2/O2	O1/O1	O1/O2	O1/O2	O1/O1	O1/O2	O1/O1	O1/O2	O1/O1	O1/O2	O1/O1	O2	O2	O2	O2	O2	O2	O2
NA18940	South Asia	JPT	HAPMAPPT02	Male	-	Unrelated	Yes	Yes	O1/O1	O2/O2	O2/O2	O1/O2	O1/O2	O1/O1	O1/O1	O2/O2	O1/O2	O1/O1	O2/O2	O2/O2	O2	O1/O1	O1/O2	O1/O1	O1/O2	O1/O1	O2/O2	O1/O2	O2/O2	O1/O2	O1/O1	O1/O2	O1/O2	O1/O1	O1/O1	O1/O1	O1/O1	O1/O1	O1/O2	O1/O2	O1/O2	O1/O1	O2	O2	O1	O2	O1	O2	O1
NA18942	South Asia	JPT	HAPMAPPT02	Female	-	Unrelated	Yes	Yes	O1/O1	O1/O2	O2/O2	O2/O2	O2/O2	O1/O1	O1/O1	O1/O2	O2/O2	O1/O1	O2/O2	O2/O2	O2/O2	O1/O1	O1/O2	O1/O1	O1/O1	O1/O1	O2/O2	O2/O2	O2/O2	O1/O1	O1/O1	O1/O1	O1/O1	O1/O1	O1/O2	O1/O1	O1/O1	O1/O1	O1/O2	O1/O2	O1/O1	O1/O1	O1/O1	O2/O2	O1/O1	O1/O2	O2/O2	O1/O1	-
NA18943	South Asia	JPT	HAPMAPPT02	Male	-	Unrelated	Yes	Yes	O1/O1	O1/O2	O2/O2	O1/O2	O2/O2	O1/O2	O1/O2	O2/O2	O1/O2	O2/O2	O2/O2	O2/O2	O2	O1/O1	O2/O2	O1/O1	O1/O1	O1/O1	O1/O2	O2/O2	O2/O2	O1/O2	O1/O1	O1/O2	O1/O2	O1/O1	O1/O1	O1/O1	O1/O1	O1/O1	O1/O1	O1/O1	O2/O2	O1/O1	O2	O1	O1	O2	O2	O1	O1
NA18944	South Asia	JPT	HAPMAPPT02	Male	-	Unrelated	Yes	Yes	O1/O2	O1/O2	O2/O2	O1/O1	O2/O2	O2/O2	O1/O2	O2/O2	O1/O2	O1/O1	O2/O2	O2/O2	O2	O1/O1	O1/O1	O1/O1	O1/O1	O1/O1	O2/O2	O2/O2	O2/O2	O1/O2	O1/O1	O1/O1	O1/O1	O1/O2	O2/O2	O1/O1	O1/O1	O1/O1	O1/O1	O1/O2	O2/O2	O1/O1	O1	O2	O1	O1	O2	O1	O1
NA18945	South Asia	JPT	HAPMAPPT02	Male	-	Unrelated	Yes	Yes	O1/O1	O2/O2	O2/O2	O1/O2	O2/O2	O1/O2	O1/O1	O1/O2	O1/O2	O1/O1	O2/O2	O2/O2	O2	O1/O2	O2/O2	O1/O1	O1/O1	O1/O2	O1/O1	O1/O1	O2/O2	O1/O1	O1/O1	O1/O1	O1/O2	O1/O2	O1/O2	O1/O1	O1/O1	O1/O1	O1/O1	O1/O1	O2/O2	O1/O1	O2	O1	O1	O2	O1	O1	O1
NA18947	South Asia	JPT	HAPMAPPT02	Female	-	Unrelated	Yes	Yes	O1/O1	O1/O1	O2/O2	O1/O2	O2/O2	O1/O2	O1/O2	O2/O2	O1/O2	O1/O1	O2/O2	O2/O2	O2/O2	O1/O1	O2/O2	O1/O1	O1/O1	O1/O1	O2/O2	O1/O2	O2/O2	O1/O1	O1/O1	O1/O2	O1/O1	O1/O1	O1/O2	O1/O1	O1/O1	O1/O1	O1/O1	O1/O1	O1/O2	O1/O1	O2/O2	O2/O2	O1/O1	O2/O2	O1/O2	O1/O1	-
NA18948	South Asia	JPT	HAPMAPPT02	Male	-	Unrelated	Yes	Yes	O1/O1	O1/O1	O2/O2	O1/O2	O1/O2	O1/O2	O2/O2	O2/O2	O1/O2	O1/O2	O2/O2	O2/O2	O2	O1/O1	O2/O2	O1/O1	O1/O2	O1/O1	O2/O2	O2/O2	O2/O2	O1/O1	O1/O1	O1/O2	O1/O2	O1/O1	O1/O1	O1/O1	O1/O1	O1/O1	O1/O2	O1/O1	O1/O2	O1/O1	O2	O1	O1	O2	O2	O1	O1
NA18949	South Asia	JPT	HAPMAPPT02	Female	-	Unrelated	Yes	Yes	O1/O2	O1/O2	O2/O2	O2/O2	O2/O2	O1/O2	O1/O1	O2/O2	O1/O2	O1/O2	O2/O2	O2/O2	O2/O2	O1/O1	O2/O2	O1/O1	O1/O1	O1/O1	O2/O2	O1/O2	O2/O2	O2/O2	O1/O1	O1/O1	O1/O1	O1/O1	O1/O1	O1/O1	O1/O1	O1/O1	O1/O2	O1/O2	O1/O2	O1/O1	O1/O2	O1/O2	O1/O1	O2/O2	O1/O2	O1/O2	-
NA18951	South Asia	JPT	HAPMAPPT02	Female	-	Unrelated	Yes	Yes	O1/O1	O2/O2	O2/O2	O1/O2	O2/O2	O1/O2	O2/O2	O2/O2	O1/O2	O1/O1	O2/O2	O2/O2	O2/O2	O1/O1	O1/O2	O1/O1	O1/O1	O1/O1	O1/O2	O1/O2	O2/O2	O1/O2	O1/O1	O1/O2	O2/O2	O1/O2	O2/O2	O1/O1	O1/O1	O1/O1	O1/O1	O1/O1	O1/O2	O1/O1	O1/O2	O1/O2	O1/O1	O1/O2	O2/O2	O1/O2	-
NA18952	South Asia	JPT	HAPMAPPT02	Male	-	Unrelated	Yes	Yes	O1/O1	O1/O1	O2/O2	O2/O2	O2/O2	O1/O2	O2/O2	O2/O2	O1/O2	O1/O2	O2/O2	O2/O2	O2	O1/O1	O2/O2	O1/O1	O1/O1	O1/O1	O2/O2	O1/O2	O2/O2	O1/O1	O1/O1	O1/O1	O1/O2	O1/O2	O1/O2	O1/O1	O1/O1	O1/O1	O1/O1	O1/O1	O1/O1	O1/O1	O2	O2	O1	O1	O1	O2	O1
NA18953	South Asia	JPT	HAPMAPPT02	Male	-	Unrelated	Yes	Yes	O1/O1	O2/O2	O2/O2	O1/O2	O2/O2	O1/O2	O1/O2	O2/O2	O1/O2	O1/O2	O2/O2	O2/O2	O2	O1/O1	O1/O2	O1/O1	O1/O1	O1/O1	O2/O2	O2/O2	O1/O2	O1/O1	O1/O1	O2/O2	O1/O1	O2/O2	O1/O1	O1/O1	O1/O1	O1/O1	O1/O2	O1/O1	O2/O2	O1/O1	O1	O2	O1	O1	O1	O1	O1
NA18956	South Asia	JPT	HAPMAPPT02	Female	-	Unrelated	Yes	Yes	O1/O1	O2/O2	O2/O2	O1/O2	O2/O2	O1/O2	O2/O2	O1/O2	O2/O2	O1/O2	O2/O2	O2/O2	O2/O2	O1/O1	O2/O2	O1/O1	O1/O2	O1/O1	O2/O2	O1/O2	O2/O2	O1/O2	O1/O1	O1/O2	O2/O2	O1/O2	O1/O1	O1/O1	O1/O1	O1/O1	O2/O2	O1/O2	O2/O2	O1/O2	O1/O1	O2/O2	O1/O2	O1/O2	O2/O2	O1/O1	-
NA18959	South Asia	JPT	HAPMAPPT02	Male	-	Unrelated	Yes	Yes	O1/O1	O1/O2	O2/O2	O1/O2	O2/O2	O1/O2	O1/O2	O1/O2	O1/O2	O1/O1	O2/O2	O2/O2	O2	O1/O1	O1/O2	O1/O1	O1/O1	O1/O1	O1/O2	O2/O2	O2/O2	O1/O2	O1/O1	O1/O1	O2/O2	O1/O1	O1/O1	O1/O1	O1/O1	O1/O1	O1/O2	O1/O2	O1/O2	O1/O1	O2	O2	O1	O2	O2	O1	O1
NA18960	South Asia	JPT	HAPMAPPT02	Male	-	Unrelated	Yes	Yes	O1/O1	O2/O2	O2/O2	O2/O2	O2/O2	O1/O1	O1/O2	O2/O2	O1/O2	O1/O2	O2/O2	O2/O2	O2	O1/O1	O1/O2	O1/O1	O1/O2	O1/O1	O2/O2	O1/O2	O2/O2	O2/O2	O1/O1	O1/O2	O1/O2	O2/O2	O1/O1	O1/O1	O1/O1	O1/O1	O1/O1	O1/O1	O2/O2	O1/O1	O1	O2	O1	O2	O1	O1	O1
NA18961	South Asia	JPT	HAPMAPPT02	Male	-	Unrelated	Yes	Yes	O1/O1	O1/O2	O2/O2	O1/O2	O2/O2	O1/O2	O1/O1	O2/O2	O1/O1	O1/O2	O2/O2	O2/O2	O2	O1/O1	O1/O2	O1/O1	O1/O1	O1/O1	O2/O2	O2/O2	O2/O2	O1/O2	O1/O1	O1/O1	O1/O1	O1/O1	O1/O1	O1/O1	O1/O1	O1/O1	O2/O2	O1/O1	O2/O2	O1/O1	O2	O2	O1	O1	O2	O1	O1
NA18964	South Asia	JPT	HAPMAPPT02	Female	-	Unrelated	Yes	Yes	O1/O1	O1/O1	O2/O2	O1/O2	O2/O2	O1/O1	O1/O2	O2/O2	O1/O2	O1/O2	O2/O2	O2/O2	O2/O2	O1/O1	O2/O2	O1/O1	O1/O1	O1/O1	O2/O2	O2/O2	O2/O2	O1/O1	O1/O1	O2/O2	O1/O2	O1/O2	O1/O1	O1/O1	O1/O1	ND	O1/O1	O1/O1	O2/O2	O1/O1	O1/O1	O2/O2	O1/O1	O2/O2	O1/O2	O1/O1	-
NA18965	South Asia	JPT	HAPMAPPT02	Male	-	Unrelated	Yes	Yes	O1/O1	O1/O1	O2/O2	O1/O1	O2/O2	O1/O2	O2/O2	O1/O2	O1/O2	O1/O1	O2/O2	O2/O2	O2	O1/O1	O2/O2	O1/O1	O1/O1	O1/O1	O1/O2	O1/O2	O2/O2	O1/O2	O1/O2	O1/O2	O2/O2	O1/O2	O1/O1	O1/O1	O1/O1	O1/O1	O1/O1	O1/O1	O2/O2	O1/O1	O2	O2	O1	O1	O2	O1	O1
NA18966	South Asia	JPT	HAPMAPPT02	Male	-	Unrelated	Yes	Yes	O1/O1	O2/O2	O2/O2	O1/O2	O2/O2	O1/O2	O2/O2	O2/O2	O2/O2	O1/O1	O2/O2	O2/O2	O2	O1/O1	O2/O2	O1/O1	O1/O1	O1/O1	O2/O2	O2/O2	O2/O2	O1/O1	O1/O1	O1/O1	O2/O2	O1/O1	O1/O2	O1/O1	O1/O1	O1/O1	O1/O1	O1/O1	O2/O2	O1/O1	O1	O2	O1	O1	O1	O1	O1
NA18967	South Asia	JPT	HAPMAPPT02	Male	-	Unrelated	No	Yes	O1/O1	O2/O2	O2/O2	O2/O2	O2/O2	O1/O1	O1/O2	O2/O2	O1/O2	O1/O1	O2/O2	O2/O2	O2	O1/O2	O2/O2	O1/O1	O1/O1	O1/O1	O1/O2	O2/O2	O2/O2	O1/O1	O1/O1	O1/O1	O1/O2	O1/O1	O1/O2	O1/O1	O1/O1	O1/O1	O1/O1	O1/O1	O1/O1	O1/O1	O1	O2	ND	O2	O2	O2	O1
NA18968	South Asia	JPT	HAPMAPPT02	Female	-	Unrelated	Yes	Yes	O1/O1	O1/O2	O2/O2	O1/O2	O2/O2	O1/O1	O2/O2	O2/O2	O1/O2	O1/O1	O2/O2	O2/O2	O2/O2	O1/O1	O2/O2	O1/O1	O1/O2	O1/O1	O2/O2	O2/O2	O2/O2	O1/O1	O1/O1	O1/O2	O1/O1	O1/O2	O1/O2	O1/O1	O1/O1	O1/O1	O1/O1	O1/O1	O2/O2	O1/O1	O1/O1	O1/O2	O1/O1	O2/O2	O1/O2	O1/O1	-
NA18969	South Asia	JPT	HAPMAPPT02	Female	-	Unrelated	No	Yes	O1/O1	O1/O2	O2/O2	O1/O2	O2/O2	O2/O2	O1/O1	O2/O2	O2/O2	O1/O1	O2/O2	O2/O2	O2/O2	O1/O1	O1/O2	O1/O1	O1/O1	O1/O1	O1/O2	O2/O2	O2/O2	O1/O1	O1/O1	O1/O2	O1/O2	O1/O1	O1/O1	O1/O1	O1/O1	O1/O1	O1/O2	O1/O1	O1/O2	O1/O1	O1/O1	O1/O2	O1/O1	O2/O2	O2/O2	O1/O1	-
NA18970	South Asia	JPT	HAPMAPPT02	Male	-	Unrelated	No	Yes	O1/O2	O2/O2	O2/O2	O1/O2	O2/O2	O1/O1	O1/O2	O2/O2	O1/O1	O1/O1	O2/O2	O2/O2	O2	O1/O1	O2/O2	O1/O1	O1/O1	O1/O1	O2/O2	O2/O2	O1/O2	O2/O2	O1/O1	O1/O2	O1/O1	O1/O1	O1/O1	O1/O1	O1/O1	O1/O1	O1/O1	O1/O1	O2/O2	O1/O1	O1	O2	O1	O2	O1	O1	O1
NA18971	South Asia	JPT	HAPMAPPT02	Male	-	Unrelated	Yes	Yes	O1/O1	O1/O1	O2/O2	O1/O2	O2/O2	O1/O1	O1/O2	O2/O2	O1/O1	O1/O1	O2/O2	O2/O2	O2	O1/O1	O2/O2	O1/O1	O1/O1	O1/O1	O1/O2	O2/O2	O2/O2	O1/O1	O1/O1	O2/O2	O1/O1	O1/O2	O1/O2	O1/O1	O1/O1	O1/O1	O1/O1	O1/O1	O2/O2	O1/O1	O1	O1	O1	O2	O2	O1	O1
NA18972	South Asia	JPT	HAPMAPPT02	Female	-	Unrelated	No	Yes	O1/O1	O1/O2	O2/O2	O1/O2	O2/O2	O1/O1	O1/O2	O2/O2	O2/O2	O1/O1	O2/O2	O2/O2	O2/O2	O1/O1	O2/O2	O1/O1	O1/O1	O1/O1	O2/O2	O2/O2	O2/O2	O1/O2	O1/O1	O1/O2	O1/O1	O1/O2	O1/O2	O1/O1	O1/O1	O1/O1	O1/O2	O1/O1	O2/O2	O1/O1	O1/O2	O1/O2	O1/O1	O1/O1	O1/O2	O1/O2	-
NA18973	South Asia	JPT	HAPMAPPT02	Female	-	Unrelated	Yes	Yes	O1/O1	O1/O2	O2/O2	O2/O2	O2/O2	O1/O1	O1/O2	O2/O2	O1/O2	O1/O2	O2/O2	O2/O2	O2/O2	O1/O2	O1/O2	O1/O1	O1/O1	O1/O1	O1/O2	O2/O2	O2/O2	O1/O2	O1/O1	O1/O1	O1/O2	O1/O2	O1/O1	O1/O1	O1/O1	O1/O1	O1/O1	O1/O1	O1/O2	O1/O2	O1/O2	O2/O2	O1/O1	O1/O2	O1/O2	O1/O2	-
NA18974	South Asia	JPT	HAPMAPPT02	Male	-	Unrelated	Yes	Yes	O1/O1	O1/O2	O2/O2	O1/O2	O2/O2	O1/O1	O2/O2	O2/O2	O1/O1	O2/O2	O2/O2	O2/O2	O2	O1/O1	O2/O2	O1/O1	O1/O1	O1/O2	O1/O2	O2/O2	O2/O2	O1/O2	O1/O1	O1/O1	O1/O1	O2/O2	O1/O2	O1/O1	O1/O1	O1/O1	O1/O2	O1/O1	O1/O2	O1/O1	O1	O1	O1	O2	O2	O1	O1
NA18975	South Asia	JPT	HAPMAPPT02	Female	-	Unrelated	Yes	Yes	O1/O2	O1/O2	O2/O2	O1/O2	O1/O2	O1/O2	O1/O1	O2/O2	O1/O2	O1/O1	O2/O2	O2/O2	O2/O2	O1/O1	O2/O2	O1/O1	O1/O1	O1/O1	O1/O2	O2/O2	O2/O2	O1/O2	O1/O1	O1/O2	O1/O2	O1/O1	O1/O2	O1/O1	O1/O1	O1/O1	O1/O2	O1/O1	O2/O2	O1/O1	O2/O2	O2/O2	O1/O1	O1/O1	O1/O2	O1/O2	-
NA18976	South Asia	JPT	HAPMAPPT02	Female	-	Unrelated	Yes	Yes	O1/O2	O1/O2	O2/O2	O2/O2	O2/O2	O1/O2	O1/O2	O1/O2	O2/O2	O1/O2	O2/O2	O2/O2	O2/O2	O1/O1	O2/O2	O1/O1	O1/O1	O1/O1	O2/O2	O2/O2	O2/O2	O1/O1	O1/O1	O1/O1	O2/O2	O1/O2	O1/O2	O1/O1	O1/O1	O1/O2	O1/O2	O1/O1	O2/O2	O1/O1	O1/O1	O1/O2	O1/O1	O1/O2	O1/O1	O1/O1	-
NA18978	South Asia	JPT	HAPMAPPT02	Female	-	Unrelated	Yes	Yes	O1/O1	O1/O2	O2/O2	O2/O2	O2/O2	O2/O2	O2/O2	O2/O2	O2/O2	O1/O1	O2/O2	O2/O2	O2/O2	O1/O1	O1/O1	O1/O1	O1/O1	O1/O1	O2/O2	O2/O2	O1/O2	O2/O2	O1/O1	O2/O2	O1/O2	O1/O1	O1/O2	O1/O1	O1/O1	O1/O1	O1/O1	O1/O1	O1/O2	O1/O1	O1/O2	O2/O2	O1/O1	O2/O2	O1/O2	O1/O2	-
NA18980	South Asia	JPT	HAPMAPPT02	Female	-	Unrelated	Yes	Yes	O1/O1	O1/O2	O2/O2	ND	O2/O2	O1/O1	O2/O2	O2/O2	O1/O2	O1/O2	O2/O2	O2/O2	O2/O2	O1/O2	O1/O2	O1/O1	O1/O1	O1/O1	O1/O2	O2/O2	O2/O2	O2/O2	O1/O1	O1/O2	O1/O2	O1/O1	O2/O2	O1/O1	O1/O1	O1/O1	O2/O2	O1/O2	O1/O1	O1/O1	O1/O1	O2/O2	O1/O1	O2/O2	O2/O2	O1/O1	-
NA18981	South Asia	JPT	HAPMAPPT02	Female	-	Unrelated	Yes	Yes	O1/O1	O1/O2	O2/O2	O1/O2	O2/O2	O1/O1	O1/O2	O2/O2	O2/O2	O2/O2	O2/O2	O2/O2	O2/O2	O1/O1	O2/O2	O1/O1	O1/O1	O1/O2	O2/O2	O2/O2	O2/O2	O1/O2	O1/O1	O1/O2	O1/O1	O1/O1	O1/O2	O1/O1	O1/O1	O1/O1	O1/O1	O1/O1	O2/O2	O1/O1	O1/O1	O2/O2	O1/O1	O2/O2	O1/O2	O1/O1	-
NA18987	South Asia	JPT	HAPMAPPT02	Female	-	Unrelated	Yes	Yes	O1/O1	O2/O2	O2/O2	O1/O2	O2/O2	O2/O2	O1/O2	O2/O2	O1/O1	O1/O2	O2/O2	O2/O2	O2/O2	O1/O1	O1/O2	O1/O1	O1/O1	O1/O1	O1/O2	O1/O2	O2/O2	O1/O1	O1/O1	O1/O1	O1/O2	O1/O1	O1/O2	O1/O1	O1/O1	O1/O1	O1/O1	O2/O2	O2/O2	O1/O1	O1/O2	O1/O2	O1/O1	O1/O2	O2/O2	O1/O2	-
NA18990	South Asia	JPT	HAPMAPPT02	Male	-	Unrelated	Yes	Yes	O1/O1	O2/O2	O2/O2	O1/O1	O2/O2	O2/O2	O1/O2	O2/O2	O1/O2	O1/O2	O2/O2	O2/O2	O2	O1/O1	O2/O2	O1/O1	O1/O1	O1/O1	O1/O1	O2/O2	O1/O2	O1/O2	O1/O1	O1/O2	O2/O2	O1/O2	O1/O1	O1/O1	O1/O1	O1/O1	O1/O1	O1/O1	O2/O2	O1/O1	O1	O2	O1	O1	O2	O1	O1
NA18991	South Asia	JPT	HAPMAPPT02	Female	-	Unrelated	No	Yes	O1/O1	O2/O2	O2/O2	O2/O2	O2/O2	O1/O1	O2/O2	O2/O2	O2/O2	O1/O1	O2/O2	O2/O2	O2/O2	O1/O2	O2/O2	O1/O1	O1/O2	O1/O2	O2/O2	O2/O2	O2/O2	O1/O2	O1/O1	O1/O2	O1/O2	O1/O2	O2/O2	O1/O1	O1/O1	O1/O1	O1/O2	O1/O1	O1/O2	O1/O1	O1/O1	O1/O2	O1/O1	O1/O2	O1/O2	O1/O1	-
NA18992	South Asia	JPT	HAPMAPPT02	Female	-	Unrelated	Yes	Yes	O1/O1	O1/O2	O2/O2	O1/O2	O2/O2	O2/O2	O1/O2	O2/O2	O2/O2	O1/O1	O1/O2	O2/O2	O2/O2	O1/O1	O2/O2	O1/O1	O1/O1	O1/O1	O2/O2	O1/O1	O1/O2	O1/O2	O1/O1	O1/O1	O1/O1	O1/O1	O1/O1	O1/O1	O1/O1	O1/O1	O1/O1	O1/O1	O2/O2	O1/O1	O1/O2	O1/O2	O1/O1	O1/O2	O2/O2	O1/O2	-
NA18994	South Asia	JPT	HAPMAPPT02	Male	-	Unrelated	Yes	Yes	O1/O1	O1/O2	O2/O2	O2/O2	O2/O2	O1/O1	O1/O1	O2/O2	O1/O2	O1/O2	O2/O2	O2/O2	O2	O1/O2	O1/O2	O1/O1	O1/O1	O1/O1	O1/O2	O2/O2	O2/O2	O1/O1	O1/O1	O1/O1	O1/O2	O1/O1	O1/O1	O1/O1	O1/O1	O1/O1	O1/O1	O1/O1	O1/O2	O1/O1	O1	O2	O1	O2	O1	O1	O1
NA18995	South Asia	JPT	HAPMAPPT02	Male	-	Unrelated	Yes	Yes	O1/O2	O1/O2	O2/O2	O1/O2	O1/O2	O2/O2	O2/O2	O2/O2	O2/O2	O1/O2	O2/O2	O2/O2	O2	O1/O1	O1/O2	O1/O1	O1/O1	O1/O1	O1/O2	O2/O2	O2/O2	O1/O1	O1/O1	O2/O2	O1/O1	O1/O2	O1/O2	O1/O1	ND	ND	O1/O2	O1/O1	O1/O2	O1/O2	O1	O2	ND	O2	O2	O1	O2
NA18997	South Asia	JPT	HAPMAPPT02	Female	-	Unrelated	No	Yes	O1/O1	O2/O2	O2/O2	O2/O2	O2/O2	O1/O2	O1/O1	O2/O2	O1/O1	O1/O1	O2/O2	O2/O2	O2/O2	O1/O1	O2/O2	O1/O1	O1/O1	O1/O1	O2/O2	O2/O2	O2/O2	O1/O1	O1/O1	O1/O2	O1/O1	O1/O2	O1/O1	O1/O1	O1/O1	O1/O1	O1/O2	O1/O1	O1/O2	O1/O1	O1/O1	O2/O2	O1/O1	O2/O2	O1/O2	O1/O2	-
NA18998	South Asia	JPT	HAPMAPPT02	Female	-	Unrelated	Yes	Yes	O1/O2	O2/O2	O2/O2	O1/O2	O2/O2	O2/O2	O1/O2	O1/O2	O1/O2	O2/O2	O1/O2	O2/O2	O2/O2	O1/O2	O1/O1	O1/O1	O1/O1	O1/O1	O2/O2	O2/O2	O2/O2	O1/O1	O1/O1	O1/O1	O1/O2	O1/O2	O1/O2	O1/O1	O1/O1	O1/O1	O1/O1	O1/O1	O1/O2	O1/O1	O1/O1	O1/O2	O1/O1	O1/O2	O2/O2	O1/O2	-
NA18999	South Asia	JPT	HAPMAPPT02	Female	-	Unrelated	Yes	Yes	O1/O1	O2/O2	O2/O2	O1/O2	O2/O2	O1/O2	O1/O2	O2/O2	O1/O2	O1/O2	O2/O2	O2/O2	O2/O2	O1/O1	O2/O2	O1/O1	O1/O1	O1/O1	O2/O2	O1/O2	O2/O2	O1/O2	O1/O1	O1/O1	O1/O2	O2/O2	O1/O1	O1/O1	O1/O1	O1/O1	O2/O2	O1/O1	O1/O2	O1/O1	O1/O1	O1/O2	O1/O1	O2/O2	O2/O2	O1/O1	-
NA19000	South Asia	JPT	HAPMAPPT02	Male	-	Unrelated	Yes	Yes	O1/O2	O1/O2	O2/O2	O1/O2	O2/O2	O1/O2	O1/O2	O1/O1	O1/O1	O1/O2	O2/O2	O2/O2	O2	O1/O1	O2/O2	O1/O1	O1/O1	O1/O1	O2/O2	O2/O2	O2/O2	O2/O2	O1/O1	O1/O2	O1/O2	O1/O1	O2/O2	O1/O1	O1/O1	O1/O1	O1/O2	O1/O1	O1/O2	O1/O1	O1	O2	O1	O2	O2	O1	O1
NA19003	South Asia	JPT	HAPMAPPT02	Female	-	Unrelated	Yes	Yes	O1/O1	O1/O2	O2/O2	O1/O2	O2/O2	O2/O2	O1/O2	O2/O2	O1/O1	O2/O2	O2/O2	O2/O2	O2/O2	O1/O2	O1/O2	O1/O1	O1/O1	O1/O1	O2/O2	O2/O2	O2/O2	O2/O2	O1/O1	O1/O2	O1/O2	O1/O1	O2/O2	O1/O1	O1/O1	O1/O1	O1/O2	O2/O2	O2/O2	O1/O1	O1/O1	O2/O2	O1/O1	O1/O2	O1/O2	O1/O1	-
NA19005	South Asia	JPT	HAPMAPPT02	Male	-	Unrelated	Yes	Yes	O1/O2	O1/O2	O2/O2	O1/O2	O2/O2	O1/O1	O1/O2	O1/O2	O1/O2	O1/O2	O2/O2	O2/O2	O2	O1/O1	O1/O2	O1/O1	O1/O1	O1/O1	O2/O2	O2/O2	O2/O2	O1/O2	O1/O1	O2/O2	O1/O2	O1/O1	O1/O2	O1/O1	O1/O1	O1/O1	O1/O2	O1/O1	O2/O2	O1/O1	O2	O2	O1	O2	O2	O2	O1
NA19007	South Asia	JPT	HAPMAPPT02	Male	-	Unrelated	Yes	Yes	O1/O2	O1/O2	O2/O2	O1/O1	O2/O2	O1/O2	O1/O2	O1/O2	O1/O2	O1/O1	O2/O2	O2/O2	O2	O1/O1	O2/O2	O1/O1	O1/O1	O1/O1	O1/O2	O2/O2	O2/O2	O1/O2	O1/O1	O1/O2	O1/O2	O1/O2	O1/O2	O1/O1	O1/O1	O1/O1	O1/O1	O1/O1	O2/O2	O1/O1	O2	O1	O1	O2	O2	O1	O1
NA19012	South Asia	JPT	HAPMAPPT02	Male	-	Unrelated	Yes	Yes	O1/O1	O1/O2	O2/O2	O1/O1	O2/O2	O1/O2	O2/O2	O2/O2	O2/O2	O1/O2	O2/O2	O2/O2	O2	O1/O1	O1/O2	O1/O1	O1/O2	O1/O1	O2/O2	O2/O2	O2/O2	O1/O1	O1/O1	O1/O2	O2/O2	O1/O1	O1/O1	O1/O1	O1/O1	O1/O2	O1/O1	O1/O1	O1/O2	O1/O1	O1	O2	O1	O2	O2	O2	O1
NA19027	Africa	LWK	HAPMAPV12	Male	-	Unrelated	No	Yes	O1/O1	O1/O1	O2/O2	O1/O2	O1/O2	O1/O1	O1/O2	O1/O2	O2/O2	O2/O2	O2/O2	O1/O2	O2	O1/O1	O2/O2	O1/O1	O1/O2	O1/O1	O1/O2	O2/O2	O2/O2	O2/O2	O1/O2	O2/O2	O1/O2	O1/O1	O1/O1	O1/O1	O1/O1	O1/O1	O2/O2	O1/O1	O1/O1	O1/O1	O2	O1	O2	O2	O1	O1	O2
NA19028	Africa	LWK	HAPMAPV12	Male	-	Unrelated	Yes	Yes	O1/O1	O1/O1	O2/O2	O2/O2	O2/O2	O2/O2	O2/O2	O1/O2	O2/O2	O2/O2	O2/O2	O2/O2	O1	O2/O2	O2/O2	O1/O1	O1/O1	O2/O2	O1/O2	O1/O1	O2/O2	O2/O2	O1/O1	O1/O2	O1/O1	O2/O2	O2/O2	O1/O2	O1/O2	O1/O1	O1/O2	O1/O2	O2/O2	O1/O1	O2	O2	O1	O2	O2	O2	O2
NA19031	Africa	LWK	HAPMAPV12	Male	-	Unrelated	No	Yes	O1/O1	O1/O1	O2/O2	O2/O2	O1/O2	O1/O2	O2/O2	O1/O2	O2/O2	O2/O2	O2/O2	O1/O2	O2	O1/O2	O2/O2	O1/O1	O1/O1	O2/O2	O1/O2	O1/O1	O2/O2	O1/O2	O1/O1	O2/O2	O1/O1	O1/O1	O1/O1	O1/O1	O2/O2	O1/O1	O1/O2	O1/O2	O1/O2	O1/O1	O2	O1	O1	O2	O2	O1	O2
NA19035	Africa	LWK	HAPMAPV12	Male	-	Unrelated	Yes	Yes	O1/O1	O1/O1	O2/O2	O2/O2	O2/O2	O1/O2	O1/O1	O1/O1	O2/O2	O2/O2	O2/O2	O2/O2	O1	O1/O2	O2/O2	O1/O1	O1/O2	O1/O1	O1/O2	O1/O1	O2/O2	O1/O1	O1/O2	O1/O2	O1/O2	O1/O2	O1/O1	O2/O2	O1/O1	O1/O1	O1/O2	O1/O1	O1/O1	O1/O1	O2	O1	O1	O1	O2	O2	O1
NA19036	Africa	LWK	HAPMAPV12	Female	-	Unrelated	Yes	Yes	O1/O1	O1/O2	O2/O2	O1/O2	O2/O2	O2/O2	O1/O2	O1/O1	O2/O2	O2/O2	O2/O2	O2/O2	O2/O2	O1/O1	O1/O2	O1/O1	O1/O2	O1/O2	O1/O2	O1/O1	O2/O2	O1/O2	O1/O2	O1/O1	O1/O1	O1/O2	O2/O2	O1/O2	O1/O2	O1/O1	O1/O1	O1/O2	O1/O2	O1/O1	O2/O2	O1/O1	O1/O1	O2/O2	O1/O2	O2/O2	-
NA19038	Africa	LWK	HAPMAPV12	Female	-	Unrelated	Yes	Yes	O1/O1	O1/O2	O2/O2	O1/O2	O1/O1	O1/O2	O1/O1	O1/O2	O1/O2	O2/O2	O2/O2	O2/O2	O2/O2	O1/O2	O2/O2	O1/O1	O1/O1	O1/O2	O1/O2	O1/O1	O1/O2	O2/O2	O1/O2	O1/O1	O1/O2	O1/O2	O1/O1	O1/O1	O2/O2	O1/O2	O1/O2	O1/O1	O1/O2	O1/O1	O2/O2	O2/O2	O1/O1	O2/O2	O1/O2	O1/O1	-
NA19041	Africa	LWK	HAPMAPV12	Male	-	Unrelated	Yes	Yes	O1/O1	O1/O1	O2/O2	O1/O2	O2/O2	O2/O2	O1/O1	O1/O1	O2/O2	O2/O2	O2/O2	O2/O2	O2	O1/O2	O1/O2	O1/O1	O1/O1	O1/O1	O2/O2	O1/O1	O2/O2	O2/O2	O1/O2	O1/O1	O1/O2	O1/O2	O1/O2	O1/O2	O1/O2	O1/O1	O1/O2	O1/O1	O2/O2	O1/O1	O2	O1	O1	O1	O2	O2	O2
NA19044	Africa	LWK	HAPMAPV12	Male	-	Unrelated	Yes	No	O1/O1	O1/O1	O2/O2	O1/O2	O1/O2	O2/O2	O1/O2	O1/O2	O2/O2	O2/O2	O2/O2	O2/O2	O2	O1/O2	O1/O2	O1/O1	O1/O2	O1/O1	O2/O2	O1/O1	O2/O2	O1/O2	O1/O1	O2/O2	O1/O1	O1/O1	O2/O2	O1/O2	O1/O2	O1/O1	O1/O2	O1/O1	O1/O2	O1/O1	O2	O2	O2	O1	O1	O1	O2
NA19046	Africa	LWK	HAPMAPV12	Male	-	Unrelated	Yes	No	O1/O1	O1/O1	O2/O2	O2/O2	O1/O2	O2/O2	O1/O1	O1/O1	O1/O1	O2/O2	O2/O2	O2/O2	O2	O1/O1	O2/O2	O1/O1	O1/O1	O1/O1	O1/O2	O1/O2	O1/O2	O2/O2	O1/O1	O2/O2	O1/O2	O1/O2	O1/O1	O1/O1	O1/O1	O1/O2	O1/O2	O1/O1	O2/O2	O1/O1	O2	O1	O2	O1	O2	O1	O1
NA19092	Africa	YRI	HAPMAPPT03	Male	Y040	Father	No	Yes	O1/O2	O1/O1	O2/O2	O1/O2	O2/O2	O1/O2	O1/O2	O1/O1	O2/O2	O2/O2	O2/O2	O2/O2	O2	O1/O1	O2/O2	O1/O1	O1/O1	O2/O2	O1/O2	O1/O2	O2/O2	O1/O2	O1/O2	O2/O2	O1/O1	O1/O2	O1/O2	O1/O1	ND	O1/O1	O2/O2	O1/O2	O1/O1	O1/O1	O2	O1	O1	O1	O2	O2	O2
NA19093	Africa	YRI	HAPMAPPT03	Female	Y040	Mother	Yes	Yes	O1/O1	O1/O1	O2/O2	O1/O1	O1/O2	O1/O2	O2/O2	O1/O1	O2/O2	O2/O2	O2/O2	O2/O2	O2/O2	O1/O1	O2/O2	O1/O1	O1/O1	O1/O1	O2/O2	O1/O1	O2/O2	O2/O2	O1/O2	O1/O1	O1/O1	O1/O1	O1/O2	O1/O1	O1/O1	O1/O1	O1/O2	O1/O2	O1/O2	O1/O1	O2/O2	O1/O1	O1/O2	O2/O2	O2/O2	O2/O2	-
NA19094	Africa	YRI	HAPMAPPT03	Female	Y040	Child	No	No	O1/O2	O1/O1	O2/O2	O1/O2	O2/O2	O1/O2	O1/O2	O1/O1	O2/O2	O2/O2	O2/O2	O2/O2	O2/O2	O1/O1	O2/O2	O1/O1	O1/O1	O1/O2	O1/O2	O1/O2	O2/O2	O1/O2	O1/O2	O1/O2	O1/O1	O1/O1	O2/O2	O1/O1	O1/O2	O1/O1	O1/O2	O2/O2	O1/O2	O1/O1	O2/O2	O1/O1	O1/O2	O1/O2	O2/O2	O2/O2	-
NA19098	Africa	YRI	HAPMAPPT03	Male	Y105	Father	Yes	Yes	O1/O1	O1/O1	O2/O2	O1/O2	O1/O2	O1/O2	O1/O2	O1/O1	O1/O2	O1/O2	O2/O2	O2/O2	O1	O1/O2	O2/O2	O1/O1	O1/O2	O1/O1	O1/O1	O1/O1	O2/O2	O2/O2	O1/O1	O2/O2	O1/O1	O1/O1	O1/O1	O1/O1	O1/O1	O1/O2	O1/O2	O1/O2	O1/O1	O1/O1	O2	O1	O1	O1	O2	O2	O2
NA19099	Africa	YRI	HAPMAPPT03	Female	Y105	Mother	Yes	Yes	O1/O1	O1/O1	O2/O2	O2/O2	O1/O2	O2/O2	O2/O2	O2/O2	O1/O1	O2/O2	O2/O2	O1/O2	O2/O2	O1/O2	O1/O2	O1/O1	O1/O2	O1/O2	O1/O1	O1/O1	O2/O2	O2/O2	O1/O2	O2/O2	O1/O1	O1/O2	O1/O1	O1/O1	O1/O1	O1/O2	O2/O2	O1/O1	O1/O1	O1/O1	O2/O2	O1/O1	O1/O1	O2/O2	O1/O2	O1/O1	-
NA19100	Africa	YRI	HAPMAPPT03	Female	Y105	Child	No	No	O1/O1	O1/O1	O2/O2	O1/O2	O1/O1	O1/O2	O1/O2	O1/O2	O1/O2	O2/O2	O2/O2	O1/O2	O1/O2	O1/O2	O2/O2	O1/O1	O1/O1	O1/O2	O1/O1	O1/O1	O2/O2	O2/O2	O1/O2	O2/O2	O1/O1	O1/O2	O1/O1	O1/O1	O1/O1	O1/O2	O1/O2	O1/O2	O1/O1	O1/O1	O2/O2	O1/O1	O1/O1	O1/O2	O1/O2	O1/O2	-
NA19101	Africa	YRI	HAPMAPPT03	Male	Y042	Father	No	No	O1/O1	O1/O1	O2/O2	O2/O2	O2/O2	O2/O2	O1/O1	O1/O1	O1/O2	O1/O2	O2/O2	O2/O2	O2	O1/O2	O2/O2	O1/O1	O2/O2	O1/O2	O1/O2	O1/O2	O2/O2	O2/O2	O2/O2	O2/O2	O1/O1	O1/O2	O1/O2	O1/O2	O2/O2	O1/O2	O1/O2	O1/O2	O1/O1	O1/O1	O2	O2	O1	O2	O1	O2	O2
NA19102	Africa	YRI	HAPMAPPT03	Female	Y042	Mother	Yes	Yes	O1/O1	O1/O1	O2/O2	O2/O2	O1/O2	O1/O2	O2/O2	O2/O2	O1/O2	O1/O2	O2/O2	O2/O2	O2/O2	O1/O2	O2/O2	O1/O1	O1/O1	O1/O1	O2/O2	O1/O1	O1/O2	O2/O2	O1/O1	O2/O2	O1/O2	O1/O2	O1/O2	O1/O1	O1/O2	O1/O2	O2/O2	O1/O1	O1/O2	O1/O1	O2/O2	O1/O1	O1/O1	O1/O1	O2/O2	O1/O2	-
NA19103	Africa	YRI	HAPMAPPT03	Male	Y042	Child	No	No	O1/O1	O1/O1	O2/O2	O2/O2	O2/O2	O2/O2	O1/O2	O1/O2	O1/O2	O1/O1	O2/O2	O2/O2	O2	O1/O1	O2/O2	O1/O1	O1/O2	O1/O1	O2/O2	O1/O2	O2/O2	O2/O2	O1/O2	O2/O2	O1/O2	O1/O2	O1/O1	O1/O1	ND	ND	ND	O1/O2	O1/O1	O1/O1	O2	O1	O1	O1	O2	O1	O2
NA19108	Africa	YRI	HAPMAPPT04	Female	Y006	Mother	Yes	Yes	O1/O1	O1/O2	O2/O2	O1/O1	O1/O2	O2/O2	O2/O2	O1/O2	O1/O2	O2/O2	O2/O2	O2/O2	O2/O2	O1/O1	O1/O2	O1/O1	O2/O2	O2/O2	O1/O1	O1/O1	O2/O2	O1/O2	O1/O2	O2/O2	O1/O1	O1/O2	O1/O1	O1/O1	O1/O2	O1/O2	O2/O2	O1/O1	O1/O2	O1/O1	O2/O2	O1/O2	O1/O2	O1/O1	O1/O2	O1/O2	-
NA19116	Africa	YRI	HAPMAPPT03	Female	Y060	Mother	Yes	Yes	O1/O1	O1/O1	O1/O2	O1/O1	O2/O2	O2/O2	O1/O2	O1/O1	O1/O1	O2/O2	O2/O2	O2/O2	O2/O2	O1/O1	O1/O2	O1/O2	O1/O1	O1/O1	O1/O2	O1/O2	O2/O2	O1/O1	O1/O2	O1/O1	O1/O1	O1/O1	O2/O2	O1/O1	O2/O2	O1/O1	O1/O2	O1/O2	O1/O1	O1/O1	O2/O2	O1/O1	O1/O2	O1/O2	O1/O2	O2/O2	-
NA19118	Africa	YRI	HAPMAPPT04	Female	Y100	Mother	Yes	Yes	O1/O1	O1/O1	O2/O2	O1/O2	O1/O2	O1/O2	O2/O2	O2/O2	O1/O1	O2/O2	O2/O2	O1/O2	O2/O2	O1/O1	O2/O2	O1/O1	O1/O2	O1/O1	O1/O1	O1/O2	O1/O2	O2/O2	O1/O1	O1/O2	O1/O1	O1/O1	O1/O1	O1/O1	O2/O2	O1/O1	O2/O2	O1/O1	O1/O2	O1/O1	O2/O2	O1/O2	O1/O1	O1/O2	O2/O2	O1/O2	-
NA19119	Africa	YRI	HAPMAPPT03	Male	Y060	Father	Yes	Yes	O1/O1	O1/O1	O2/O2	O2/O2	O1/O2	O1/O2	O1/O2	O1/O2	O1/O2	O2/O2	O2/O2	O2/O2	O2	O1/O1	O2/O2	O1/O1	O1/O1	O1/O1	O1/O2	O1/O1	O2/O2	O2/O2	O1/O1	O2/O2	O1/O2	O1/O1	O1/O1	O1/O1	O1/O2	O1/O2	O1/O1	O1/O1	O1/O1	O1/O1	O2	O1	O1	O2	O2	O2	O2
NA19120	Africa	YRI	HAPMAPPT03	Male	Y060	Child	No	No	O1/O1	O1/O1	O2/O2	O1/O2	O1/O2	O2/O2	O2/O2	O1/O2	O1/O1	O2/O2	O2/O2	O2/O2	O2	O1/O1	O1/O2	O1/O1	O1/O1	O1/O1	O1/O1	O1/O2	O2/O2	O1/O2	O1/O2	O1/O2	O1/O1	O1/O1	O1/O2	O1/O1	O1/O2	O1/O1	O1/O1	O1/O1	O1/O1	O1/O1	O2	O1	O1	O1	O2	O2	O2
NA19127	Africa	YRI	HAPMAPPT03	Female	Y077	Mother	No	No	O1/O1	O1/O1	O2/O2	O2/O2	O2/O2	O2/O2	O1/O2	O2/O2	O1/O2	O2/O2	O2/O2	O2/O2	O2/O2	O1/O2	O2/O2	O1/O1	O1/O1	O1/O2	O2/O2	O1/O2	O2/O2	O2/O2	O1/O2	O1/O1	O1/O2	O1/O1	O1/O2	O1/O2	O1/O2	O1/O2	O1/O1	O1/O2	O1/O1	O1/O1	O2/O2	O1/O2	O2/O2	O1/O2	O1/O2	O1/O1	-
NA19128	Africa	YRI	HAPMAPPT03	Male	Y077	Father	No	No	O1/O1	O1/O2	O2/O2	O2/O2	O1/O2	O1/O2	O2/O2	O1/O2	O1/O2	O2/O2	O2/O2	O2/O2	O1	O1/O1	O2/O2	O1/O1	O1/O2	O1/O2	O1/O2	O1/O1	O2/O2	O1/O2	O1/O1	O1/O2	O1/O1	O2/O2	O2/O2	O1/O1	O1/O2	O1/O1	O1/O2	O1/O2	O1/O2	O1/O1	O2	O2	O2	O1	O1	O1	O2
NA19129	Africa	YRI	HAPMAPPT03	Female	Y077	Child	Yes	Yes	O1/O1	O1/O2	O2/O2	O2/O2	O1/O2	O1/O2	O2/O2	O2/O2	O1/O2	O2/O2	O2/O2	O2/O2	O1/O1	O1/O1	O2/O2	O1/O1	O1/O2	O2/O2	O2/O2	O1/O1	O2/O2	O2/O2	O1/O1	O1/O2	O1/O1	O1/O2	O1/O2	O1/O2	O1/O2	O1/O1	O1/O2	O2/O2	O1/O2	O1/O1	O2/O2	O2/O2	O2/O2	O1/O1	O1/O1	O1/O1	-
NA19130	Africa	YRI	HAPMAPPT03	Male	Y101	Father	Yes	Yes	O1/O1	O1/O1	O2/O2	O2/O2	O1/O2	O1/O2	O2/O2	O1/O1	O2/O2	O2/O2	O2/O2	O2/O2	O2	O1/O1	O2/O2	O1/O1	O1/O1	O1/O2	O2/O2	O1/O1	O2/O2	O2/O2	O1/O1	O1/O2	O1/O2	O1/O2	O1/O2	O1/O1	O1/O1	O1/O1	O1/O2	O1/O2	O1/O2	O1/O1	O2	O1	O1	O1	O2	O2	O2
NA19131	Africa	YRI	HAPMAPPT03	Female	Y101	Mother	Yes	Yes	O1/O1	O1/O1	O2/O2	O2/O2	O2/O2	O2/O2	O1/O1	O1/O2	O1/O2	O2/O2	O2/O2	O1/O2	O1/O2	O1/O1	O2/O2	O1/O1	O1/O2	O1/O1	O2/O2	O1/O1	O2/O2	O2/O2	O1/O2	O1/O1	O1/O2	O1/O1	O2/O2	O1/O1	O2/O2	O1/O1	O1/O2	O1/O2	O1/O2	O1/O1	O2/O2	O1/O2	O1/O2	O1/O2	O1/O2	O1/O2	-
NA19132	Africa	YRI	HAPMAPPT03	Female	Y101	Child	No	No	O1/O1	O1/O1	O2/O2	O2/O2	O1/O2	O1/O2	O1/O2	O1/O1	O1/O2	O2/O2	O2/O2	O1/O2	O2/O2	O1/O1	O2/O2	O1/O1	O1/O2	O1/O1	O2/O2	O1/O1	O2/O2	O2/O2	O1/O2	O1/O2	O1/O1	O1/O1	O2/O2	O1/O1	O1/O2	O1/O1	O1/O1	O2/O2	O2/O2	O1/O1	O2/O2	O1/O1	O1/O1	O1/O2	O1/O2	O2/O2	-
NA19137	Africa	YRI	HAPMAPPT03	Female	Y043	Mother	Yes	Yes	O1/O1	O1/O1	O2/O2	O1/O2	O2/O2	O2/O2	O2/O2	O1/O1	O1/O1	O2/O2	O2/O2	O2/O2	O2/O2	O2/O2	O2/O2	O1/O1	O1/O1	O1/O1	O1/O2	O1/O1	O2/O2	O1/O2	O1/O1	O1/O2	O2/O2	O1/O2	O1/O2	O1/O1	O1/O1	O2/O2	O1/O2	O2/O2	O1/O2	O1/O1	O2/O2	O2/O2	O1/O1	O1/O1	O1/O1	O1/O2	-
NA19138	Africa	YRI	HAPMAPPT03	Male	Y043	Father	Yes	Yes	O1/O1	O1/O1	O2/O2	O2/O2	O2/O2	O1/O2	O1/O2	O1/O1	O1/O2	O2/O2	O2/O2	O2/O2	O2	O1/O2	O2/O2	O1/O1	O1/O1	O1/O1	O1/O2	O2/O2	O2/O2	O2/O2	O1/O1	O1/O1	O1/O2	O1/O1	O1/O2	O1/O1	O1/O2	O1/O1	O1/O1	O1/O1	O1/O2	O1/O1	O2	O2	O2	O2	O2	O1	O2
NA19139	Africa	YRI	HAPMAPPT03	Male	Y043	Child	No	No	O1/O1	O1/O1	O2/O2	O2/O2	O2/O2	O1/O2	O1/O2	O1/O1	O1/O1	O2/O2	O2/O2	O2/O2	O2	O2/O2	O2/O2	O1/O1	O1/O1	O1/O1	O2/O2	O1/O2	O2/O2	O2/O2	O1/O1	O1/O1	O1/O2	O1/O2	O1/O2	O1/O1	O1/O2	O1/O2	O1/O2	O1/O2	O1/O2	O1/O1	O2	O2	O1	O1	O1	O1	O2
NA19140	Africa	YRI	HAPMAPPT03	Female	Y071	Mother	No	No	O1/O1	O1/O2	O2/O2	O1/O2	O2/O2	O1/O2	O2/O2	O1/O1	O1/O2	O2/O2	O2/O2	O2/O2	O1/O1	O1/O2	O2/O2	O1/O1	O1/O1	O1/O2	O2/O2	O1/O1	O2/O2	O2/O2	O1/O1	O1/O2	O1/O1	O1/O2	O1/O1	O1/O1	O1/O1	O1/O1	O1/O2	O1/O1	O1/O1	O1/O1	O2/O2	O1/O1	O1/O1	O1/O2	O1/O1	O2/O2	-
NA19141	Africa	YRI	HAPMAPPT03	Male	Y071	Father	No	Yes	O1/O1	O1/O1	O2/O2	O2/O2	O1/O2	O1/O2	O2/O2	O2/O2	O1/O2	O1/O2	O2/O2	O2/O2	O2	O1/O2	O2/O2	O1/O1	O1/O2	O1/O1	O1/O2	O1/O1	O2/O2	O2/O2	O1/O1	O1/O1	O1/O1	O1/O1	O1/O2	O1/O1	O1/O2	O1/O1	O2/O2	O1/O1	O1/O2	O1/O1	O2	O2	O2	O2	O1	O1	O2
NA19142	Africa	YRI	HAPMAPPT03	Male	Y071	Child	No	No	O1/O1	O1/O1	O2/O2	O1/O2	O2/O2	O1/O2	O2/O2	O1/O2	O1/O1	O2/O2	O2/O2	O2/O2	O1	O2/O2	O2/O2	O1/O1	O1/O2	O1/O2	O1/O2	O1/O1	O2/O2	O2/O2	O1/O1	O1/O1	O1/O1	O1/O2	O1/O1	O1/O1	O1/O1	O1/O1	O2/O2	O1/O1	O1/O2	O1/O1	O2	O1	O1	O1	O1	O2	O2
NA19143	Africa	YRI	HAPMAPPT03	Female	Y074	Mother	No	Yes	O1/O1	O1/O1	O2/O2	O1/O2	O1/O2	O2/O2	O2/O2	O1/O1	O1/O2	O2/O2	O2/O2	O2/O2	O2/O2	O1/O2	O1/O2	O1/O1	O1/O1	O1/O1	O1/O1	O1/O1	O2/O2	O2/O2	O1/O1	O1/O1	O1/O1	O1/O2	O1/O2	O1/O1	O1/O2	O1/O1	O1/O2	O1/O2	O1/O2	O1/O1	O2/O2	O1/O1	O2/O2	O1/O2	O1/O2	O1/O2	-
NA19144	Africa	YRI	HAPMAPPT03	Male	Y074	Father	No	Yes	ND	O1/O1	O2/O2	O2/O2	O1/O2	O2/O2	O1/O2	O1/O2	ND	O2/O2	O2/O2	ND	O2	O1/O1	O2/O2	O1/O1	O1/O2	O1/O2	O1/O2	O1/O1	O2/O2	O2/O2	O2/O2	O1/O2	O1/O1	O1/O2	O1/O2	ND	O2/O2	O1/O1	O1/O2	O1/O1	O1/O2	O1/O1	O2	O2	O1	O1	O2	O1	O2
NA19145	Africa	YRI	HAPMAPPT03	Male	Y074	Child	No	No	O1/O1	O1/O1	O2/O2	O1/O2	O1/O2	O2/O2	O1/O2	O1/O2	O2/O2	O2/O2	O2/O2	O2/O2	O2	O1/O2	O2/O2	O1/O1	O1/O1	O1/O1	O1/O1	O1/O1	O2/O2	O2/O2	O1/O2	O1/O1	O1/O1	ND	O1/O2	O1/O2	O2/O2	O1/O1	O1/O2	O1/O2	O1/O2	O1/O1	O2	O1	O2	O2	O1	O1	O2
NA19146	Africa	YRI	HAPMAPPT04	Male	Y075	Father	Yes	Yes	O1/O1	O1/O1	O2/O2	O1/O1	O2/O2	O2/O2	O1/O2	O1/O2	O2/O2	O2/O2	O2/O2	O2/O2	O2	O1/O1	O2/O2	O1/O1	O1/O2	O1/O1	O1/O2	O1/O1	O1/O2	O1/O1	O1/O1	O1/O1	O1/O2	O2/O2	O1/O2	O1/O2	O2/O2	O1/O2	O2/O2	O1/O2	O1/O1	O1/O1	O2	O2	O1	O1	O1	O1	O2
NA19150	Africa	YRI	HAPMAPPT04	Male	Y073	Father	Yes	No	O1/O1	O1/O1	O2/O2	O1/O1	O2/O2	O2/O2	O2/O2	O1/O2	O1/O2	O2/O2	O2/O2	O2/O2	O2	O1/O1	O2/O2	O1/O1	O1/O2	O1/O2	O2/O2	O1/O1	O2/O2	O1/O2	O1/O2	O1/O2	O1/O1	O1/O1	O1/O2	O1/O1	O2/O2	O1/O2	O1/O2	O2/O2	O1/O1	O1/O1	O2	O1	O2	O1	O2	O1	O2
NA19152	Africa	YRI	HAPMAPPT03	Female	Y072	Mother	Yes	Yes	O1/O1	O1/O1	O2/O2	O1/O1	O2/O2	O2/O2	O1/O2	O2/O2	O1/O2	O2/O2	O2/O2	O2/O2	O2/O2	O1/O2	O2/O2	O1/O1	O1/O2	O2/O2	O1/O1	O1/O1	O1/O2	O1/O2	O1/O2	O1/O2	O1/O2	O1/O1	O1/O1	O1/O1	O2/O2	O1/O2	O1/O1	O1/O1	O1/O1	O1/O1	O2/O2	O1/O2	O1/O1	O2/O2	O1/O2	O1/O2	-
NA19153	Africa	YRI	HAPMAPPT03	Male	Y072	Father	No	Yes	O1/O1	O1/O1	O2/O2	O1/O2	O1/O2	O1/O2	O1/O1	O1/O2	O2/O2	O1/O2	O2/O2	O1/O2	O2	O1/O1	O1/O2	O1/O1	O1/O2	O1/O2	O1/O2	O1/O1	O2/O2	O2/O2	O1/O1	O1/O1	O1/O1	O1/O1	O1/O1	O2/O2	O2/O2	O1/O2	O2/O2	O1/O1	O2/O2	O1/O1	O2	O1	O2	O2	O2	O2	O2
NA19154	Africa	YRI	HAPMAPPT03	Male	Y072	Child	No	No	O1/O1	O1/O1	O2/O2	O1/O1	O1/O2	O2/O2	O1/O1	O1/O2	O2/O2	O2/O2	O2/O2	O1/O2	O2	O1/O1	O2/O2	O1/O1	O1/O2	O1/O2	O1/O2	O1/O1	O1/O2	O2/O2	O1/O1	O1/O2	O1/O1	O1/O1	O1/O1	O1/O2	O2/O2	O1/O2	O1/O2	O1/O1	O1/O2	O1/O1	O2	O1	O1	O2	O2	O1	O2
NA19159	Africa	YRI	HAPMAPPT03	Female	Y056	Mother	No	Yes	O1/O1	O1/O1	O2/O2	O1/O2	O1/O1	O1/O2	O1/O1	O2/O2	O1/O2	O2/O2	O2/O2	O2/O2	O2/O2	O1/O2	O1/O2	O1/O1	O2/O2	O1/O1	O2/O2	O1/O2	O2/O2	O1/O2	O1/O1	O2/O2	O1/O2	O2/O2	O1/O2	O1/O1	O1/O1	O1/O1	O1/O2	O1/O2	O1/O1	O1/O1	O2/O2	O1/O1	O1/O1	O2/O2	O1/O2	O1/O2	-
NA19160	Africa	YRI	HAPMAPPT03	Male	Y056	Father	Yes	Yes	O1/O1	O1/O2	O2/O2	O1/O2	O1/O2	O1/O2	O2/O2	O1/O1	O1/O2	O2/O2	O2/O2	O2/O2	O1	O1/O2	O1/O2	O1/O1	O1/O1	O1/O1	O1/O2	O1/O1	O2/O2	O2/O2	O1/O2	O1/O2	O1/O2	O1/O1	O2/O2	O1/O1	O1/O1	O1/O1	O1/O2	O1/O1	O1/O1	O1/O1	O2	O1	O1	O2	O1	O2	O2
NA19161	Africa	YRI	HAPMAPPT03	Male	Y056	Child	No	No	O1/O1	O1/O2	O2/O2	O1/O1	O1/O1	O1/O2	O1/O2	O1/O2	O2/O2	O2/O2	O2/O2	O2/O2	O2	O1/O1	O1/O1	O1/O1	O1/O2	O1/O1	O1/O2	O1/O2	O2/O2	O2/O2	O1/O1	O1/O2	O1/O2	O1/O2	O2/O2	O1/O1	O1/O1	O1/O1	O1/O1	O1/O1	O1/O1	O1/O1	O2	O1	O1	O2	O1	O2	O2
NA19171	Africa	YRI	HAPMAPPT03	Male	Y047	Father	Yes	Yes	O1/O1	O1/O1	O2/O2	O2/O2	O1/O2	O1/O2	O2/O2	O1/O2	O1/O2	O2/O2	O2/O2	O1/O2	O2	O1/O1	O2/O2	O1/O1	O2/O2	O1/O2	O2/O2	O1/O2	O1/O2	O1/O2	O1/O2	O2/O2	O1/O1	O1/O1	O1/O2	O1/O2	O2/O2	O1/O2	O1/O1	O1/O1	O1/O1	O1/O1	O2	O2	O1	O2	O2	O2	O2
NA19172	Africa	YRI	HAPMAPPT03	Female	Y047	Mother	Yes	Yes	O1/O1	O1/O1	O2/O2	O1/O1	O2/O2	O2/O2	O1/O2	O1/O2	O2/O2	O2/O2	O2/O2	O2/O2	O2/O2	O1/O2	O2/O2	O1/O1	O1/O1	O1/O1	O1/O2	O1/O1	O2/O2	O2/O2	O1/O2	O1/O2	O1/O1	O1/O2	O1/O2	O1/O1	O1/O2	O1/O2	O1/O2	O1/O1	O1/O1	O1/O1	O2/O2	O1/O1	O2/O2	O2/O2	O1/O2	O1/O2	-
NA19173	Africa	YRI	HAPMAPPT03	Male	Y047	Child	No	No	O1/O1	O1/O1	O2/O2	O1/O2	O2/O2	O1/O2	O1/O2	O1/O2	O1/O2	O2/O2	O2/O2	O2/O2	O2	O1/O1	O2/O2	O1/O1	O1/O2	O1/O1	O2/O2	O1/O2	O2/O2	O2/O2	O1/O2	O2/O2	O1/O1	O1/O2	O1/O1	O1/O2	O1/O2	O1/O1	O1/O2	O1/O1	O1/O1	O1/O1	O2	O1	O2	O2	O2	O1	O2
NA19189	Africa	YRI	HAPMAPPT04	Male	Y111	Father	Yes	Yes	O1/O1	O1/O1	O2/O2	O2/O2	O2/O2	O1/O2	O1/O2	O1/O1	O2/O2	O2/O2	O2/O2	O2/O2	O2	O1/O1	O2/O2	O1/O1	O1/O1	O2/O2	O1/O2	O1/O1	O2/O2	O1/O2	O1/O1	O2/O2	O1/O1	O1/O1	O1/O2	O1/O1	O1/O2	O1/O2	O1/O2	O1/O2	O1/O2	O1/O1	O2	O1	O2	O1	O1	O2	O2
NA19192	Africa	YRI	HAPMAPPT03	Male	Y112	Father	No	No	O1/O1	O1/O1	O2/O2	O1/O2	O2/O2	O1/O1	O2/O2	O1/O2	O2/O2	O2/O2	O2/O2	O2/O2	O2	O1/O2	O2/O2	O1/O1	O1/O2	O1/O2	O1/O2	O1/O1	O2/O2	O1/O2	O1/O1	O1/O2	O1/O1	O1/O2	O2/O2	O1/O1	O1/O2	O1/O1	ND	O1/O2	O1/O2	O1/O1	O2	O1	O1	O1	O2	O2	O2
NA19193	Africa	YRI	HAPMAPPT03	Female	Y112	Mother	No	No	O1/O1	O1/O1	O1/O2	O1/O2	O2/O2	O2/O2	O1/O2	O1/O1	O1/O2	O2/O2	O2/O2	O2/O2	O2/O2	O1/O2	O2/O2	O1/O1	O1/O2	O1/O1	O1/O2	O1/O2	O2/O2	O1/O2	O1/O2	O2/O2	O1/O1	O1/O2	O1/O1	O1/O1	O1/O1	O1/O1	O1/O2	O2/O2	O1/O1	O1/O1	O2/O2	O1/O1	O1/O1	O1/O2	O2/O2	O1/O2	-
NA19194	Africa	YRI	HAPMAPPT03	Male	Y112	Child	No	No	O1/O1	O1/O1	O1/O2	O2/O2	O2/O2	O1/O2	O1/O2	O1/O2	O2/O2	O2/O2	O2/O2	O2/O2	O2	O1/O2	O2/O2	O1/O1	O1/O2	O1/O1	O1/O2	O1/O1	O2/O2	O2/O2	O1/O1	O2/O2	O1/O1	O1/O2	O1/O2	O1/O1	O1/O1	O1/O1	O1/O2	O1/O2	O1/O2	O1/O1	O2	O1	O1	O2	O2	O2	O2
NA19200	Africa	YRI	HAPMAPPT03	Male	Y045	Father	Yes	Yes	O1/O1	O1/O1	O2/O2	O1/O2	O1/O2	O2/O2	O1/O2	O1/O2	O1/O2	O2/O2	O2/O2	O1/O2	O2	O1/O1	O1/O2	O1/O1	O1/O1	O1/O1	O2/O2	O1/O1	O2/O2	O1/O2	O1/O1	O1/O1	O1/O1	O1/O2	O1/O2	O1/O1	O1/O1	O1/O1	O1/O1	O1/O1	O1/O1	O1/O1	O2	O1	O2	O1	O2	O1	O2
NA19201	Africa	YRI	HAPMAPPT03	Female	Y045	Mother	No	Yes	O1/O1	O1/O1	O2/O2	O1/O1	O2/O2	O2/O2	O1/O2	O2/O2	O1/O2	O2/O2	O2/O2	O1/O2	O2/O2	O1/O2	O2/O2	O1/O1	O1/O1	O1/O1	O1/O2	O1/O1	O2/O2	O2/O2	O1/O2	O1/O1	O1/O1	O1/O1	O1/O2	O1/O1	O1/O2	O1/O1	O1/O2	O1/O2	O1/O1	O1/O1	O2/O2	O1/O2	O1/O1	O1/O2	O1/O1	O2/O2	-
NA19202	Africa	YRI	HAPMAPPT03	Female	Y045	Child	No	No	O1/O1	O1/O1	O2/O2	O1/O2	O1/O2	O2/O2	O1/O1	O2/O2	O1/O2	O2/O2	O2/O2	O1/O1	O2/O2	O1/O1	O2/O2	O1/O1	O1/O1	O1/O1	O2/O2	O1/O1	O2/O2	O2/O2	O1/O1	O1/O1	O1/O1	O1/O2	O1/O2	O1/O1	O1/O1	O1/O1	O1/O1	O1/O2	O1/O1	O1/O1	O2/O2	O1/O1	O1/O2	O1/O2	O1/O2	O1/O2	-
NA19203	Africa	YRI	HAPMAPPT03	Male	Y048	Father	No	No	O1/O1	O1/O1	O2/O2	O1/O2	O2/O2	O1/O1	O1/O2	O1/O1	O1/O2	O2/O2	O2/O2	O2/O2	O2	O2/O2	O2/O2	O1/O1	O2/O2	O1/O2	O1/O1	O1/O1	O2/O2	O1/O2	O1/O2	O2/O2	O1/O1	O1/O1	O2/O2	O1/O1	O1/O2	O1/O1	O1/O2	O1/O2	O1/O1	O1/O1	O2	O1	O2	O2	O2	O1	O2
NA19204	Africa	YRI	HAPMAPPT03	Female	Y048	Mother	Yes	Yes	O1/O1	O1/O1	O2/O2	O2/O2	O2/O2	O2/O2	O2/O2	O1/O2	O2/O2	O2/O2	O2/O2	O2/O2	O2/O2	O1/O2	O2/O2	O1/O1	O1/O2	O1/O2	O1/O2	O1/O1	O2/O2	O2/O2	O1/O1	O2/O2	O1/O1	O1/O2	O1/O2	O1/O2	O1/O1	O1/O1	O2/O2	O1/O2	O1/O2	O1/O1	O2/O2	O1/O1	O1/O2	O1/O2	O2/O2	O1/O2	-
NA19205	Africa	YRI	HAPMAPPT03	Male	Y048	Child	No	No	O1/O1	O1/O1	O2/O2	O2/O2	O2/O2	O1/O2	O2/O2	O1/O2	O2/O2	O2/O2	O2/O2	O2/O2	O2	O2/O2	O2/O2	O1/O1	O1/O2	O1/O2	O1/O2	O1/O1	O2/O2	O2/O2	O1/O1	O2/O2	O1/O1	O1/O1	O2/O2	O1/O1	O1/O2	O1/O1	O2/O2	O1/O2	O1/O1	O1/O1	O2	O1	O1	O1	O2	O1	O2
NA19206	Africa	YRI	HAPMAPPT03	Female	Y051	Mother	No	Yes	O1/O1	O1/O1	O2/O2	O1/O2	O1/O2	O1/O1	O1/O2	O1/O1	O2/O2	O2/O2	O2/O2	O1/O2	O2/O2	O1/O2	O2/O2	O1/O1	O1/O2	O1/O1	O1/O1	O1/O1	O1/O2	O2/O2	O1/O2	O1/O1	O1/O1	O1/O2	O1/O1	O1/O1	O1/O2	O1/O1	O2/O2	O1/O2	O1/O2	O1/O1	O2/O2	O2/O2	O1/O2	O1/O2	O1/O2	O1/O2	-
NA19207	Africa	YRI	HAPMAPPT03	Male	Y051	Father	Yes	Yes	O1/O1	O1/O1	O2/O2	O2/O2	O2/O2	O1/O2	O1/O2	O1/O1	O2/O2	O1/O2	O2/O2	O2/O2	O2	O1/O2	O2/O2	O1/O1	O1/O2	O1/O1	O2/O2	O1/O1	O2/O2	O2/O2	O1/O1	O1/O2	O1/O1	O1/O1	O1/O2	O1/O1	O1/O2	O1/O1	O2/O2	O1/O1	O1/O1	O1/O1	O2	O2	O1	O2	O1	O2	O2
NA19208	Africa	YRI	HAPMAPPT03	Male	Y051	Child	No	No	O1/O1	O1/O1	O2/O2	O2/O2	O2/O2	O1/O2	O2/O2	O1/O1	O2/O2	O2/O2	O2/O2	O2/O2	O2	O1/O2	O2/O2	O1/O1	O1/O2	O1/O1	O1/O2	O1/O1	O2/O2	O2/O2	O1/O2	O1/O2	O1/O1	O1/O1	O1/O2	O1/O1	O1/O1	O1/O1	O2/O2	O1/O2	O1/O1	O1/O1	O2	O2	O2	O2	O1	O1	O2
NA19209	Africa	YRI	HAPMAPPT03	Female	Y050	Mother	Yes	Yes	O1/O1	O1/O2	O2/O2	O2/O2	O1/O2	O1/O2	O1/O2	O2/O2	O1/O1	O2/O2	O2/O2	O2/O2	O2/O2	O1/O2	O1/O2	O1/O1	O1/O1	O1/O2	O1/O2	O1/O2	O2/O2	O1/O2	O1/O1	ND	O1/O1	O1/O1	O1/O2	O1/O2	O1/O2	O1/O1	O2/O2	O1/O2	O1/O1	O1/O1	O2/O2	O1/O1	O1/O1	O1/O2	O2/O2	O2/O2	-
NA19210	Africa	YRI	HAPMAPPT03	Male	Y050	Father	No	Yes	O1/O1	O1/O1	O2/O2	O1/O1	O2/O2	O1/O2	O2/O2	O1/O2	O1/O2	O2/O2	O2/O2	O2/O2	O2	O1/O1	O1/O2	O1/O1	O1/O2	O1/O2	O2/O2	O1/O1	O2/O2	O1/O2	O1/O2	O2/O2	O1/O1	O1/O1	O1/O2	O1/O1	O2/O2	O1/O1	O1/O2	O1/O1	O1/O1	O1/O1	O2	O1	O2	O1	O2	O2	O2
NA19211	Africa	YRI	HAPMAPPT03	Male	Y050	Child	No	No	O1/O1	O1/O1	O2/O2	O1/O2	O1/O2	O1/O2	O1/O2	O2/O2	O1/O2	O2/O2	O2/O2	O2/O2	O2	O1/O1	O1/O2	O1/O1	O1/O2	O1/O1	O1/O2	O1/O2	O2/O2	O1/O2	O1/O2	O2/O2	O1/O1	O1/O1	O1/O2	O1/O2	O1/O2	O1/O1	O1/O2	O1/O2	O1/O1	O1/O1	O2	O1	O1	O1	O2	O2	O2
NA19213	Africa	YRI	HAPMAPPT04	Male	Y110	Father	Yes	Yes	O1/O1	O1/O1	O2/O2	O1/O2	O1/O2	O1/O2	O1/O2	O2/O2	O1/O2	O1/O2	O2/O2	O2/O2	O2	O1/O1	O2/O2	O1/O1	O1/O1	O1/O2	O1/O1	O1/O1	O1/O2	O2/O2	O2/O2	O2/O2	O1/O1	O1/O1	O1/O1	O1/O1	O1/O2	O1/O2	O1/O1	O1/O1	O1/O2	O1/O1	O2	O1	O2	O1	O2	O2	O2
NA19221	Africa	YRI	HAPMAPPT03	Female	Y058	Child	No	No	O1/O1	O1/O1	O2/O2	O1/O2	O2/O2	O1/O2	O1/O1	O2/O2	O2/O2	O1/O2	O2/O2	O1/O2	O2/O2	O1/O1	O2/O2	O1/O1	O1/O2	O1/O2	O1/O1	O1/O1	O2/O2	O2/O2	O1/O2	O1/O2	O1/O1	O1/O1	O2/O2	O1/O1	O1/O2	O1/O2	O1/O2	O1/O2	O1/O1	O1/O1	O2/O2	O1/O2	O1/O1	O2/O2	O1/O2	O1/O2	-
NA19222	Africa	YRI	HAPMAPPT03	Female	Y058	Mother	Yes	Yes	O1/O1	O1/O1	O2/O2	O1/O1	O2/O2	O2/O2	O1/O1	O1/O2	O1/O2	O2/O2	O2/O2	O1/O2	O2/O2	O1/O1	O2/O2	O1/O1	O1/O1	O1/O2	O1/O2	O1/O1	O2/O2	O1/O2	O1/O1	O1/O1	O1/O1	O1/O2	O2/O2	O1/O2	O1/O2	O1/O2	O2/O2	O1/O1	O1/O1	O1/O1	O2/O2	O2/O2	O1/O2	O2/O2	O2/O2	O2/O2	-
NA19223	Africa	YRI	HAPMAPPT03	Male	Y058	Father	Yes	Yes	O1/O1	O1/O1	O2/O2	O1/O2	O2/O2	O1/O2	O1/O1	O2/O2	O2/O2	O1/O2	O2/O2	O1/O1	O2	O1/O1	O2/O2	O1/O1	O1/O2	O1/O2	O1/O2	O1/O1	O2/O2	O1/O2	O1/O2	O2/O2	O1/O1	O1/O1	O1/O2	O1/O1	O1/O2	O1/O2	O1/O1	O1/O2	O1/O1	O1/O1	O2	O1	O1	O2	O1	O1	O2
NA19238	Africa	YRI	HAPMAPPT03	Female	Y117	Mother	No	Yes	O1/O1	O1/O1	O2/O2	O1/O2	O1/O2	O1/O1	O2/O2	O1/O1	O2/O2	O2/O2	O2/O2	O2/O2	O2/O2	O1/O2	O2/O2	O1/O1	O1/O2	O1/O2	O1/O2	O1/O1	O2/O2	O1/O2	O1/O1	O2/O2	O1/O1	O1/O1	O1/O1	O1/O1	O1/O2	O1/O1	O1/O2	O1/O2	O1/O2	O1/O1	O2/O2	O1/O2	O2/O2	O2/O2	O1/O2	O2/O2	-
NA19239	Africa	YRI	HAPMAPPT03	Male	Y117	Father	No	Yes	O1/O1	O1/O1	O2/O2	O1/O2	O2/O2	O1/O2	O2/O2	O1/O2	O1/O2	O2/O2	O2/O2	O2/O2	O2	O1/O2	O2/O2	O1/O1	O1/O1	O2/O2	O1/O1	O1/O2	O2/O2	O1/O2	O1/O1	O2/O2	O1/O1	O1/O1	O2/O2	O1/O1	O1/O2	O1/O1	O1/O1	O1/O2	O2/O2	O1/O1	O2	O1	O1	O2	O2	O2	O2
NA19240	Africa	YRI	HAPMAPPT03	Female	Y117	Child	No	No	O1/O1	O1/O1	O2/O2	O1/O2	O2/O2	O1/O1	O2/O2	O1/O1	O2/O2	O2/O2	O2/O2	O2/O2	O2/O2	O2/O2	O2/O2	O1/O1	O1/O2	O1/O2	O1/O2	O1/O2	O2/O2	O1/O1	O1/O1	O2/O2	O1/O1	O1/O1	O1/O2	O1/O1	O1/O1	O1/O1	O1/O1	O2/O2	O2/O2	O1/O1	O2/O2	O1/O2	O1/O2	O2/O2	O2/O2	O2/O2	-
NA19307	Africa	LWK	HAPMAPV12	Male	-	Unrelated	Yes	Yes	O1/O1	O1/O2	O2/O2	O1/O2	O2/O2	O2/O2	O1/O2	O1/O2	O2/O2	O2/O2	O2/O2	O2/O2	O2	O1/O2	O2/O2	O1/O1	O1/O2	O1/O1	O2/O2	O1/O2	O2/O2	O2/O2	O1/O1	O1/O2	O2/O2	O1/O2	O1/O2	O1/O1	O1/O1	O1/O2	O1/O2	O1/O2	O1/O1	O1/O1	O2	O2	O1	O2	O1	O2	O2
NA19308	Africa	LWK	HAPMAPV12	Male	-	Unrelated	Yes	Yes	O1/O1	O1/O1	O2/O2	O1/O2	O2/O2	O2/O2	O1/O1	O1/O2	O2/O2	O1/O2	O2/O2	O2/O2	O2	O1/O1	O1/O2	O1/O1	O1/O1	O1/O2	O1/O1	O1/O1	O2/O2	O1/O1	O1/O2	O1/O1	O1/O1	O1/O2	O1/O2	O1/O2	O1/O2	O1/O1	O2/O2	O2/O2	O1/O2	O1/O1	O2	O2	O1	O2	O2	O1	O2
NA19309	Africa	LWK	HAPMAPV12	Male	-	Unrelated	Yes	Yes	O1/O1	O1/O1	O2/O2	O1/O2	O1/O2	O2/O2	O1/O2	O1/O1	O2/O2	O1/O2	O2/O2	O2/O2	O2	O1/O1	O2/O2	O1/O1	O2/O2	O1/O1	O1/O1	O1/O1	O2/O2	O1/O2	O1/O1	O2/O2	O1/O1	O1/O2	O1/O2	O1/O1	O1/O2	O1/O1	O2/O2	O1/O1	O2/O2	O1/O1	O2	O1	O1	O1	O2	O1	O1
NA19310	Africa	LWK	HAPMAPV12	Female	-	Unrelated	Yes	Yes	O1/O1	O1/O1	O2/O2	O1/O2	O1/O2	O1/O2	O1/O1	O1/O1	O2/O2	O2/O2	O2/O2	O1/O2	O2/O2	O1/O1	O1/O2	O1/O1	O1/O1	O2/O2	O1/O1	O1/O1	O1/O2	O2/O2	O1/O1	O1/O2	O1/O2	O1/O2	O1/O2	O1/O1	O2/O2	O1/O1	O1/O2	O1/O1	O2/O2	O1/O1	O2/O2	O1/O1	O1/O2	O2/O2	O2/O2	O1/O2	-
NA19311	Africa	LWK	HAPMAPV12	Male	-	Cryptic relationship	Yes	No	O1/O1	O1/O1	O2/O2	O1/O2	O1/O2	O1/O2	O1/O2	O1/O1	O2/O2	O2/O2	O2/O2	O2/O2	O2	O1/O1	O1/O2	O1/O1	O2/O2	O1/O1	O1/O1	O1/O1	O2/O2	O1/O2	O1/O2	O1/O2	O1/O1	O1/O2	O1/O1	O1/O1	O1/O2	O1/O1	O2/O2	O1/O1	O1/O2	O1/O1	O2	O1	O1	O2	O1	O1	O1
NA19313	Africa	LWK	HAPMAPV12	Female	-	Cryptic relationship	Yes	No	O1/O1	O1/O1	O2/O2	O2/O2	O1/O2	O2/O2	O1/O1	O1/O2	O2/O2	O2/O2	O2/O2	O2/O2	O2/O2	O1/O1	O2/O2	O1/O1	O1/O1	O1/O2	O1/O2	O1/O2	O2/O2	O1/O2	O1/O1	O1/O2	O1/O1	O1/O1	O1/O2	O1/O1	O1/O2	O1/O1	O1/O2	O1/O2	O1/O2	O1/O1	O2/O2	O2/O2	O1/O1	O1/O2	O2/O2	O1/O2	-
NA19314	Africa	LWK	HAPMAPV12	Female	-	Unrelated	No	Yes	O1/O1	O1/O1	O2/O2	O1/O1	O2/O2	O2/O2	O2/O2	O1/O2	O1/O2	O2/O2	O2/O2	O2/O2	O2/O2	O1/O1	O1/O2	O1/O1	O2/O2	O1/O1	O2/O2	O1/O1	O1/O2	O1/O2	O1/O1	O2/O2	O1/O2	O1/O1	O1/O2	O1/O2	O2/O2	O1/O2	O2/O2	O1/O2	O1/O2	O1/O1	O2/O2	O1/O1	O1/O2	O2/O2	O2/O2	O1/O2	-
NA19315	Africa	LWK	HAPMAPV12	Female	-	Unrelated	Yes	Yes	O1/O1	O1/O1	O2/O2	O2/O2	O1/O2	O1/O2	O1/O2	O1/O1	O1/O2	O2/O2	O2/O2	O2/O2	O2/O2	O1/O1	O1/O2	O1/O1	O1/O2	O1/O2	O1/O2	O1/O1	O1/O2	O1/O2	O1/O2	O1/O1	O1/O2	O1/O1	O1/O1	O1/O1	ND	O1/O1	O1/O1	O1/O2	O2/O2	O1/O1	O2/O2	O1/O1	O1/O2	O1/O2	O2/O2	O1/O2	-
NA19316	Africa	LWK	HAPMAPV12	Female	-	Unrelated	Yes	Yes	O1/O1	O1/O2	O2/O2	O1/O2	O1/O2	O1/O2	O2/O2	O1/O2	O2/O2	O2/O2	O2/O2	O2/O2	O2/O2	O1/O2	O2/O2	O1/O1	O1/O2	O1/O2	O1/O1	O1/O1	O1/O2	O2/O2	O1/O1	O1/O2	O1/O2	O1/O1	O1/O1	O1/O1	O2/O2	O1/O2	O1/O2	O1/O1	O1/O2	O1/O1	O2/O2	O1/O2	O1/O1	O1/O2	O1/O2	O1/O2	-
NA19317	Africa	LWK	HAPMAPV12	Male	-	Unrelated	Yes	Yes	O1/O1	O1/O1	O2/O2	O2/O2	O1/O2	O2/O2	O1/O1	O1/O2	O2/O2	O2/O2	O2/O2	O2/O2	O1	O1/O1	O2/O2	O1/O1	O2/O2	O1/O1	O1/O2	O1/O2	O2/O2	O1/O2	O1/O2	O1/O1	O1/O1	O1/O1	O1/O2	O1/O1	O1/O1	O1/O1	O2/O2	O1/O2	O1/O2	O1/O1	O2	O1	O1	O2	O1	O1	O2
NA19318	Africa	LWK	HAPMAPV12	Male	-	Unrelated	Yes	Yes	O1/O2	O1/O2	O2/O2	ND	ND	O2/O2	O1/O2	O1/O2	O1/O2	O2/O2	ND	O2/O2	ND	O1/O1	O2/O2	O1/O1	O1/O2	O1/O1	O1/O2	O1/O2	ND	O1/O1	ND	O1/O1	O1/O1	O1/O2	ND	O1/O1	O2/O2	ND	ND	ND	ND	O1/O1	ND	ND	ND	ND	ND	O2	O2
NA19319	Africa	LWK	HAPMAPV12	Male	-	Unrelated	Yes	Yes	O1/O1	O1/O1	O2/O2	O1/O2	O2/O2	O2/O2	O1/O2	O1/O2	O2/O2	O2/O2	O2/O2	O1/O2	O2	O1/O1	O2/O2	O1/O1	O1/O2	O1/O1	O1/O1	O1/O1	O1/O2	O1/O2	O1/O1	O2/O2	O1/O1	O1/O1	O1/O1	O1/O1	O1/O2	O1/O1	O2/O2	O1/O1	O1/O2	O1/O1	O1	O1	O1	O1	O2	O2	O2
NA19321	Africa	LWK	HAPMAPV12	Female	-	Unrelated	Yes	Yes	O1/O1	O1/O1	O2/O2	O1/O1	O2/O2	O1/O2	O1/O2	O1/O2	O1/O2	O2/O2	O2/O2	O2/O2	O2/O2	O1/O2	O1/O2	O1/O1	O1/O2	O1/O2	O1/O2	O1/O1	O2/O2	O2/O2	O1/O2	O1/O2	O1/O1	O1/O1	O1/O2	O1/O1	O1/O1	O1/O1	O1/O2	O1/O2	O1/O2	O1/O1	O2/O2	O1/O2	O2/O2	O1/O2	O1/O1	O2/O2	-
NA19324	Africa	LWK	HAPMAPV12	Female	-	Unrelated	Yes	Yes	O1/O1	O1/O1	O2/O2	O2/O2	O2/O2	O1/O2	O1/O2	O1/O2	O2/O2	O2/O2	O2/O2	O2/O2	O2/O2	O1/O1	O2/O2	O1/O1	O1/O1	O1/O1	O1/O2	O1/O1	O2/O2	O2/O2	O1/O1	O2/O2	O1/O1	O1/O1	O1/O2	O1/O1	O1/O1	O1/O1	ND	O1/O2	O1/O1	O1/O1	O2/O2	O1/O2	O1/O1	O1/O2	O2/O2	O1/O2	-
NA19327	Africa	LWK	HAPMAPV12	Female	-	Unrelated	Yes	Yes	O1/O1	O1/O1	O2/O2	O1/O1	O2/O2	O2/O2	O1/O2	O1/O2	O1/O1	O2/O2	O2/O2	O2/O2	O2/O2	O1/O1	O1/O2	O1/O1	O2/O2	O1/O1	O1/O1	O1/O1	O1/O2	O1/O2	O1/O1	O1/O1	O1/O1	O1/O1	O1/O2	O2/O2	ND	O1/O1	O1/O1	O1/O2	O1/O1	O1/O1	O2/O2	O1/O1	O1/O2	O2/O2	O1/O1	O1/O2	-
NA19328	Africa	LWK	HAPMAPV12	Female	-	Unrelated	Yes	Yes	O1/O1	O1/O1	O2/O2	O1/O2	O1/O2	O2/O2	O1/O2	O1/O2	O1/O2	O2/O2	O2/O2	O1/O1	O2/O2	O1/O2	O1/O1	O1/O1	O2/O2	O1/O1	O1/O1	O1/O1	O2/O2	O2/O2	O1/O1	O1/O2	O1/O1	O1/O1	O1/O2	O1/O1	O1/O2	O1/O1	O1/O2	O1/O1	O1/O1	O1/O1	O2/O2	O2/O2	O1/O1	O2/O2	O2/O2	O1/O2	-
NA19332	Africa	LWK	HAPMAPV12	Female	-	Unrelated	Yes	Yes	O1/O1	O1/O1	O2/O2	O1/O2	O2/O2	O2/O2	O1/O2	O1/O2	O2/O2	O2/O2	O2/O2	O1/O2	O2/O2	O1/O2	O2/O2	O1/O1	O1/O1	O1/O1	O2/O2	O1/O2	O1/O2	O2/O2	O1/O1	O1/O2	O1/O2	O1/O1	O1/O1	O1/O1	O2/O2	O1/O1	O1/O2	O1/O1	O1/O1	O1/O1	O2/O2	O2/O2	O1/O1	O2/O2	O2/O2	O2/O2	-
NA19334	Africa	LWK	HAPMAPV12	Male	-	Unrelated	Yes	Yes	O1/O1	O1/O1	O2/O2	O1/O2	O2/O2	O2/O2	O1/O1	O1/O2	O1/O2	O1/O2	O2/O2	O2/O2	O2	O1/O1	O2/O2	O1/O2	O1/O1	O1/O2	O1/O2	O2/O2	O2/O2	O2/O2	O1/O1	O1/O2	O1/O2	O1/O1	O1/O2	O1/O1	O1/O2	O1/O1	O1/O2	O1/O2	O1/O1	O1/O1	O2	O2	O2	O2	O2	O1	O1
NA19346	Africa	LWK	HAPMAPV12	Male	-	Unrelated	Yes	Yes	O1/O1	O1/O1	O2/O2	O1/O2	O2/O2	O2/O2	O2/O2	O2/O2	O2/O2	O2/O2	O2/O2	O2/O2	O2	O1/O2	O2/O2	O1/O2	O2/O2	O1/O2	O2/O2	O1/O1	O2/O2	O1/O2	O1/O1	O1/O2	O1/O1	O1/O1	O1/O1	O1/O1	O1/O2	O1/O2	O1/O2	O1/O1	O2/O2	O1/O1	O2	O1	O1	O2	O2	O1	O2
NA19347	Africa	LWK	HAPMAPV12	Male	-	Unrelated	Yes	Yes	O1/O1	O1/O1	O2/O2	O2/O2	O1/O2	O1/O1	O1/O1	O1/O1	O1/O1	O2/O2	O2/O2	O1/O2	O2	O1/O2	O2/O2	O1/O1	O1/O1	O1/O1	O2/O2	O1/O1	O2/O2	O1/O2	O1/O2	O1/O2	O1/O2	O1/O1	O1/O1	O1/O2	O2/O2	O1/O1	O2/O2	O1/O1	O2/O2	O1/O1	O2	O2	O1	O2	O1	O2	O2
NA19350	Africa	LWK	HAPMAPV12	Male	-	Unrelated	Yes	Yes	O1/O1	O1/O1	O2/O2	O1/O2	O2/O2	O2/O2	O1/O2	O1/O2	O1/O2	O2/O2	O2/O2	O2/O2	O2	O1/O1	O2/O2	O1/O1	O1/O2	O1/O1	O2/O2	O1/O2	O2/O2	O2/O2	O1/O2	O2/O2	O1/O2	O1/O2	O1/O1	O1/O1	O1/O1	O1/O2	O1/O1	O1/O2	O1/O1	O1/O1	O2	O1	O2	O1	O2	O1	O2
NA19352	Africa	LWK	HAPMAPV12	Male	-	Cryptic relationship	Yes	No	O1/O1	O1/O1	O2/O2	O2/O2	O2/O2	O1/O2	O1/O1	O1/O1	O1/O1	O1/O2	O2/O2	O2/O2	O2	O1/O2	O2/O2	O1/O1	O1/O1	O1/O1	O2/O2	O1/O1	O2/O2	O1/O2	O1/O1	O1/O1	O1/O1	O1/O2	O1/O1	O1/O1	O2/O2	O1/O1	O1/O2	O1/O1	O2/O2	O1/O1	O2	O1	O1	O2	O2	O2	O2
NA19359	Africa	LWK	HAPMAPV12	Male	-	Unrelated	Yes	No	O1/O1	O1/O2	O2/O2	O1/O2	O2/O2	O1/O2	O2/O2	O2/O2	O2/O2	O2/O2	O2/O2	O2/O2	O2	O1/O1	O1/O2	O1/O1	O1/O2	O1/O2	O1/O2	O1/O1	O2/O2	O1/O2	O1/O2	O2/O2	O1/O1	O1/O2	O1/O1	O1/O1	O1/O1	O1/O1	ND	O1/O1	O1/O1	O1/O1	O2	O1	O1	O1	O2	O2	O1
NA19360	Africa	LWK	HAPMAPV12	Male	-	Unrelated	Yes	Yes	O1/O1	O1/O1	O2/O2	O1/O2	O2/O2	O2/O2	O1/O2	O1/O2	O2/O2	O1/O2	O2/O2	O1/O2	O2	O1/O2	O2/O2	O1/O1	O1/O1	O1/O2	O1/O1	O1/O1	O1/O2	O1/O1	O1/O1	O1/O2	O2/O2	O1/O2	O2/O2	O1/O1	O1/O2	O1/O2	O1/O1	O1/O2	O1/O2	O1/O1	O2	O1	O1	O2	O2	O2	O2
NA19371	Africa	LWK	HAPMAPV12	Male	-	Unrelated	Yes	No	O1/O1	O1/O2	O2/O2	O1/O2	O2/O2	O2/O2	O1/O2	O1/O2	O2/O2	O2/O2	O2/O2	O2/O2	O2	O1/O1	O2/O2	O1/O1	O1/O2	O1/O2	O1/O2	O1/O2	O2/O2	O2/O2	O2/O2	O1/O2	O1/O1	O1/O2	O2/O2	O1/O2	O1/O2	O1/O1	O1/O2	O1/O1	O1/O1	O1/O1	O2	O1	O2	O2	O2	O2	O2
NA19372	Africa	LWK	HAPMAPV12	Male	-	Unrelated	Yes	Yes	O1/O1	O1/O1	O2/O2	O1/O2	O1/O2	O2/O2	O1/O1	O1/O2	O1/O2	O2/O2	O2/O2	O2/O2	O2	O1/O1	O2/O2	O1/O1	O1/O1	O1/O1	O2/O2	O1/O2	O2/O2	O1/O2	O1/O1	O2/O2	O1/O1	O1/O1	O1/O1	O1/O1	O1/O2	O1/O1	O1/O1	O1/O1	O1/O2	O1/O1	O2	O1	O1	O2	O2	O1	O2
NA19373	Africa	LWK	HAPMAPV12	Male	-	Cryptic relationship	Yes	No	O1/O1	O1/O2	O2/O2	O1/O1	O2/O2	O2/O2	O1/O2	O1/O2	O1/O2	O2/O2	O2/O2	O2/O2	O2	O1/O1	O1/O2	O1/O1	O1/O1	O1/O1	O1/O1	O1/O1	O2/O2	O1/O1	O1/O1	O2/O2	O1/O2	O1/O2	O2/O2	O1/O1	O1/O1	O1/O1	O2/O2	O1/O2	O1/O2	O1/O1	O2	O1	O2	O1	O1	O2	O2
NA19374	Africa	LWK	HAPMAPV12	Male	-	Unrelated	Yes	Yes	O1/O1	O1/O2	O2/O2	O1/O1	O1/O2	O1/O2	O1/O2	O2/O2	O1/O2	O1/O2	O2/O2	O2/O2	O2	O1/O1	O2/O2	O1/O1	O1/O1	O1/O1	O1/O2	O1/O1	O2/O2	O2/O2	O1/O1	O2/O2	O1/O1	O1/O1	O2/O2	O1/O1	O1/O1	O1/O1	O2/O2	O1/O1	O1/O2	O1/O1	O2	O1	O1	O2	O2	O2	O2
NA19375	Africa	LWK	HAPMAPV12	Male	-	Unrelated	Yes	Yes	O1/O1	O1/O1	O2/O2	O1/O2	O2/O2	O1/O2	O1/O2	O1/O2	O1/O2	O2/O2	O2/O2	O2/O2	O2	O1/O2	O2/O2	O1/O1	O1/O1	O1/O1	O2/O2	O1/O2	O1/O2	O1/O2	O1/O1	O1/O2	O1/O1	O1/O2	O1/O2	O1/O1	O2/O2	O1/O2	O1/O1	O2/O2	O2/O2	O1/O1	O2	O1	O1	O1	O1	O1	O2
NA19376	Africa	LWK	HAPMAPV12	Male	-	Unrelated	Yes	Yes	O1/O1	O1/O1	O2/O2	O2/O2	O1/O1	O2/O2	O1/O1	O2/O2	O2/O2	O2/O2	O2/O2	O2/O2	O2	O1/O2	O2/O2	O1/O1	O1/O2	O1/O2	O1/O2	O1/O2	O2/O2	O1/O2	O1/O1	O1/O1	O1/O1	O1/O2	O1/O1	O1/O2	O1/O2	O1/O2	O1/O2	O1/O2	O2/O2	O1/O1	O2	O1	O1	O2	O2	O2	O2
NA19377	Africa	LWK	HAPMAPV12	Female	-	Unrelated	Yes	Yes	O1/O1	O1/O1	O2/O2	O1/O2	O2/O2	O2/O2	O1/O2	O1/O1	O2/O2	O1/O2	O2/O2	O1/O2	O2/O2	O1/O2	O1/O2	O1/O1	O1/O1	O1/O2	O1/O2	O1/O1	O2/O2	O1/O2	O1/O2	O1/O2	O1/O2	O1/O1	O1/O2	O1/O1	O1/O2	O1/O1	O1/O1	O1/O2	O1/O2	O1/O1	O2/O2	O1/O1	O1/O2	O2/O2	O1/O2	O2/O2	-
NA19379	Africa	LWK	HAPMAPV12	Female	-	Unrelated	Yes	Yes	O1/O1	O1/O1	O2/O2	O1/O1	O2/O2	O1/O2	O1/O1	O1/O2	O1/O2	O2/O2	O2/O2	O1/O2	O2/O2	O2/O2	O2/O2	O1/O1	O1/O2	O1/O2	O1/O1	O1/O1	O2/O2	O1/O1	O1/O1	O1/O2	O1/O1	O1/O2	O1/O1	O1/O1	O2/O2	O1/O1	O2/O2	O1/O1	O1/O1	O1/O1	O2/O2	O1/O2	O1/O2	O1/O2	O2/O2	O1/O2	-
NA19380	Africa	LWK	HAPMAPV12	Male	-	Unrelated	Yes	Yes	O1/O2	O1/O1	O2/O2	O1/O2	O1/O2	O1/O1	O1/O2	O1/O1	O1/O1	O1/O2	O2/O2	O2/O2	O2	O1/O1	O2/O2	O1/O1	O1/O2	O1/O2	O2/O2	O1/O1	O2/O2	O1/O2	O1/O1	O1/O2	O1/O1	O1/O1	O1/O2	O1/O1	O2/O2	O1/O1	O1/O2	O1/O2	O1/O2	O1/O1	O2	O1	O1	O1	O2	O1	O1
NA19381	Africa	LWK	HAPMAPV12	Female	-	Unrelated	Yes	No	O1/O2	O1/O1	O2/O2	O1/O1	O2/O2	O2/O2	O1/O1	O1/O2	O1/O2	O1/O2	O2/O2	O2/O2	O2/O2	O1/O1	O2/O2	O1/O1	O1/O1	O1/O1	O1/O2	O1/O2	O2/O2	O1/O1	O1/O1	O1/O2	O1/O2	O1/O2	O2/O2	O1/O1	O2/O2	O1/O1	O1/O1	O1/O1	O1/O2	O1/O1	O2/O2	O1/O2	O1/O1	O1/O2	O1/O2	O2/O2	-
NA19382	Africa	LWK	HAPMAPV12	Male	-	Cryptic relationship	Yes	No	O2/O2	O1/O1	O2/O2	O1/O1	O1/O2	O1/O2	O1/O1	O1/O1	O1/O2	O1/O2	O2/O2	O2/O2	O2	O1/O2	O2/O2	O1/O1	O1/O1	O1/O2	O1/O2	O1/O1	O2/O2	O1/O2	O1/O1	O1/O1	O1/O1	O1/O1	O2/O2	O1/O1	O2/O2	O1/O2	O1/O1	O1/O2	O1/O2	O1/O1	O2	O2	O1	O2	O2	O2	O1
NA19383	Africa	LWK	HAPMAPV12	Male	-	Unrelated	Yes	Yes	O1/O1	O1/O1	O2/O2	O2/O2	ND	O1/O2	O2/O2	O1/O2	O2/O2	O2/O2	ND	O2/O2	ND	O1/O1	O2/O2	O1/O1	O1/O1	O1/O2	O1/O1	ND	ND	O2/O2	ND	ND	O1/O2	O1/O2	ND	O1/O1	ND	ND	ND	ND	ND	O1/O1	ND	ND	ND	ND	ND	O2	ND
NA19384	Africa	LWK	HAPMAPV12	Male	-	Unrelated	Yes	Yes	O1/O1	O1/O1	O2/O2	O1/O1	O1/O2	O1/O2	O1/O1	O1/O2	O1/O2	O2/O2	O2/O2	O2/O2	O2	O1/O2	O2/O2	O1/O1	O2/O2	O1/O2	O1/O2	O1/O1	O2/O2	O1/O1	O1/O1	O2/O2	O1/O1	O1/O2	O1/O2	O1/O1	O1/O2	O1/O2	O1/O2	O1/O2	O1/O1	O1/O1	O2	O1	O1	O1	O1	O2	O1
NA19385	Africa	LWK	HAPMAPV12	Male	-	Unrelated	Yes	Yes	O1/O1	O1/O1	O2/O2	O1/O2	O1/O2	O1/O2	O1/O2	O1/O2	O2/O2	O1/O2	O2/O2	O2/O2	O2	O1/O2	O2/O2	O1/O1	O1/O1	O1/O2	O1/O2	O1/O1	O2/O2	O1/O2	O1/O2	O1/O1	O1/O1	O1/O1	O2/O2	O1/O1	O1/O2	O1/O2	O2/O2	O1/O2	O1/O2	O1/O1	O2	O1	O1	O1	O2	O1	O2
NA19390	Africa	LWK	HAPMAPV12	Female	-	Unrelated	Yes	Yes	O1/O1	O1/O1	O2/O2	O1/O1	O2/O2	O1/O2	O1/O2	O1/O1	O2/O2	O2/O2	O2/O2	O1/O2	O2/O2	O1/O2	O2/O2	O1/O1	O1/O1	O1/O1	O1/O2	O1/O1	O1/O2	O2/O2	O1/O1	O2/O2	O1/O1	O1/O1	O1/O1	O1/O1	O1/O1	O1/O1	ND	O1/O1	O1/O1	O1/O1	O2/O2	O1/O1	O1/O2	O1/O2	O2/O2	O2/O2	-
NA19391	Africa	LWK	HAPMAPV12	Female	-	Unrelated	Yes	Yes	O1/O1	O1/O1	O2/O2	O1/O2	O1/O2	O2/O2	O1/O2	O1/O2	O1/O2	O2/O2	O2/O2	O2/O2	O2/O2	O2/O2	O2/O2	O1/O1	O1/O1	O1/O1	O1/O2	O1/O2	O1/O2	O2/O2	O1/O1	O1/O2	O1/O1	O1/O2	O1/O2	O1/O1	O2/O2	O1/O1	O1/O1	O1/O2	O1/O1	O1/O1	O2/O2	O1/O1	O1/O2	O1/O2	O1/O2	O1/O1	-
NA19393	Africa	LWK	HAPMAPV12	Male	-	Unrelated	Yes	Yes	O1/O1	O1/O1	O2/O2	O1/O2	O2/O2	O2/O2	O1/O1	O2/O2	O2/O2	O2/O2	O2/O2	O2/O2	O2	O1/O1	O2/O2	O1/O1	O2/O2	O2/O2	O2/O2	O1/O1	O1/O2	O2/O2	O1/O1	O2/O2	O1/O1	O1/O1	O1/O1	O1/O2	O1/O2	O1/O2	O1/O2	O1/O1	O1/O2	O1/O1	O2	O1	O1	O1	O1	O2	O2
NA19394	Africa	LWK	HAPMAPV12	Male	-	Unrelated	Yes	Yes	O1/O1	O1/O1	O2/O2	O1/O2	O1/O2	O2/O2	O1/O2	O2/O2	O2/O2	O2/O2	O2/O2	O2/O2	O2	O1/O1	O1/O1	O1/O1	O1/O1	O1/O2	O1/O1	O1/O1	O2/O2	O1/O1	O1/O1	O2/O2	O1/O1	O1/O1	O1/O2	O1/O1	O1/O2	O1/O2	O1/O2	O1/O1	O1/O2	O1/O1	O2	O1	O1	O2	O1	O1	O2
NA19396	Africa	LWK	HAPMAPV12	Female	-	Cryptic relationship	Yes	No	O1/O1	O1/O1	O2/O2	O1/O2	O1/O2	O2/O2	O1/O2	O1/O1	O1/O2	O2/O2	O2/O2	O2/O2	O2/O2	O1/O1	O1/O2	O1/O1	O2/O2	O1/O2	O1/O2	O1/O2	ND	O2/O2	ND	O1/O2	O1/O1	O1/O2	ND	O1/O1	O1/O1	O1/O1	ND	O1/O1	O1/O2	O1/O1	ND	ND	O2/O2	O1/O1	O2/O2	O2/O2	-
NA19397	Africa	LWK	HAPMAPV12	Male	-	Unrelated	Yes	Yes	O1/O1	O1/O1	O2/O2	O1/O2	O2/O2	O1/O2	O1/O2	O1/O2	O1/O2	O2/O2	O2/O2	O2/O2	O2	O1/O1	O2/O2	O1/O1	O1/O2	O1/O1	O1/O2	O1/O2	O2/O2	O2/O2	O1/O2	O1/O2	O1/O1	O1/O1	O1/O2	O1/O1	O1/O1	O1/O2	O1/O1	O1/O1	O1/O1	O1/O1	O2	O1	O2	O1	O2	O2	O2
NA19398	Africa	LWK	HAPMAPV12	Female	-	Unrelated	Yes	No	O1/O1	O1/O1	O2/O2	O2/O2	O2/O2	O2/O2	O1/O2	O1/O2	O2/O2	O1/O2	O2/O2	O2/O2	O2/O2	O1/O1	O1/O1	O1/O1	O1/O2	O1/O2	O2/O2	O1/O1	O2/O2	O2/O2	O1/O2	O1/O1	O1/O1	O1/O1	O2/O2	O1/O1	O1/O1	O1/O1	O1/O2	O1/O1	O1/O1	O1/O1	O2/O2	O1/O2	O1/O2	O1/O2	O2/O2	O2/O2	-
NA19399	Africa	LWK	HAPMAPV12	Female	-	Unrelated	Yes	Yes	O1/O1	O1/O1	O2/O2	O2/O2	O2/O2	O2/O2	O1/O2	O1/O1	O2/O2	O2/O2	O2/O2	O2/O2	O2/O2	O1/O2	O1/O2	O1/O2	O1/O1	O1/O1	O2/O2	O1/O2	O2/O2	O1/O1	O1/O1	O1/O2	O1/O2	O1/O1	O2/O2	O1/O1	O2/O2	O1/O1	O1/O1	O1/O2	O1/O2	O1/O1	O1/O2	O1/O2	O1/O2	O1/O1	O1/O1	O2/O2	-
NA19403	Africa	LWK	HAPMAPV12	Female	-	Unrelated	Yes	Yes	O1/O1	O1/O1	O1/O2	O1/O2	O2/O2	O1/O2	O1/O1	O1/O2	O2/O2	O2/O2	O2/O2	O2/O2	O2/O2	O1/O2	O2/O2	O1/O1	O1/O2	O1/O2	O1/O2	O1/O2	O2/O2	O1/O1	O1/O1	O2/O2	O1/O1	O1/O2	O1/O1	O1/O2	O1/O2	O1/O1	O1/O1	O1/O1	O1/O1	O1/O1	O1/O2	O2/O2	O1/O2	O1/O2	O1/O1	O1/O2	-
NA19404	Africa	LWK	HAPMAPV12	Female	-	Unrelated	Yes	Yes	O1/O1	O1/O1	O2/O2	O1/O2	O2/O2	O2/O2	O1/O2	O1/O1	O2/O2	O1/O2	O2/O2	O2/O2	O2/O2	O1/O1	O2/O2	O1/O1	O1/O1	O1/O1	O1/O2	O1/O1	O2/O2	O2/O2	O1/O1	O1/O1	O1/O1	O1/O2	O1/O1	O1/O1	O1/O2	O1/O1	O2/O2	O1/O1	O1/O1	O1/O1	O2/O2	O1/O2	O1/O1	O2/O2	O2/O2	O1/O2	-
NA19428	Africa	LWK	HAPMAPV12	Male	-	Unrelated	Yes	Yes	O1/O1	O1/O1	O2/O2	O2/O2	O2/O2	O2/O2	O1/O1	O2/O2	O1/O2	O2/O2	O2/O2	O2/O2	O2	O1/O1	O2/O2	O1/O1	O1/O2	O1/O1	O1/O2	O1/O2	O2/O2	O2/O2	O1/O1	O1/O2	O1/O1	O1/O1	O1/O2	O1/O1	O2/O2	O1/O1	O1/O2	O1/O2	O1/O2	O1/O1	O2	O2	O2	O1	O1	O1	O2
NA19429	Africa	LWK	HAPMAPV12	Male	-	Unrelated	Yes	Yes	O1/O1	O1/O1	O2/O2	O1/O2	O2/O2	O2/O2	O1/O1	O2/O2	O2/O2	O2/O2	O2/O2	O2/O2	O1	O1/O2	O1/O2	O1/O1	O1/O2	O1/O2	O1/O2	O1/O1	O1/O2	O1/O2	O1/O1	O1/O1	O1/O1	O1/O1	O1/O2	O1/O1	O1/O1	O1/O1	O1/O2	O1/O1	O1/O2	O1/O1	O2	O1	O1	O1	O1	O1	O2
NA19430	Africa	LWK	HAPMAPV12	Male	-	Unrelated	Yes	Yes	O1/O1	O1/O1	O2/O2	O1/O1	O2/O2	O2/O2	O2/O2	O1/O1	O2/O2	O1/O2	O2/O2	O2/O2	O2	O1/O1	O2/O2	O1/O1	O1/O2	O1/O2	O1/O1	O1/O1	O1/O2	O2/O2	O1/O1	O2/O2	O1/O2	O1/O2	O2/O2	O1/O1	O1/O2	O1/O1	O1/O2	O1/O2	O1/O2	O1/O1	O2	O1	O1	O1	O1	O2	O2
NA19431	Africa	LWK	HAPMAPV12	Female	-	Unrelated	Yes	Yes	O1/O1	O1/O1	O2/O2	O1/O2	O1/O1	O1/O2	O2/O2	O1/O1	O1/O2	O2/O2	O2/O2	O2/O2	O2/O2	O1/O1	O2/O2	O1/O1	O1/O2	O1/O2	O2/O2	O1/O1	O2/O2	O2/O2	O1/O1	O1/O1	O1/O2	O1/O2	O1/O1	O1/O1	O2/O2	O1/O2	O2/O2	O1/O2	O1/O2	O1/O1	O2/O2	O1/O1	O1/O1	O1/O2	O2/O2	O1/O1	-
NA19434	Africa	LWK	HAPMAPV12	Female	-	Unrelated	Yes	Yes	O1/O1	O1/O1	O2/O2	O1/O2	O2/O2	O2/O2	O1/O1	O1/O1	O2/O2	O2/O2	O2/O2	O2/O2	O2/O2	O1/O2	O2/O2	O1/O1	O1/O1	O1/O2	O1/O1	O1/O1	O2/O2	O1/O1	O1/O1	O1/O2	O1/O2	O1/O1	O1/O1	O1/O1	O1/O1	O1/O1	O2/O2	O1/O2	O1/O1	O1/O1	O1/O2	O1/O2	O2/O2	O1/O2	O2/O2	O1/O2	-
NA19435	Africa	LWK	HAPMAPV12	Female	-	Unrelated	Yes	Yes	O1/O1	O1/O1	O2/O2	O1/O1	O2/O2	O1/O2	O2/O2	O1/O1	O2/O2	O2/O2	O2/O2	O2/O2	O2/O2	O1/O1	O2/O2	O1/O1	O1/O1	O1/O2	O2/O2	O1/O1	O2/O2	O1/O2	O1/O2	O1/O2	O1/O2	O1/O2	O1/O1	O1/O1	O1/O2	O1/O1	O1/O1	O1/O1	O1/O2	O1/O1	O2/O2	O1/O1	O1/O2	O1/O1	O1/O2	O2/O2	-
NA19436	Africa	LWK	HAPMAPV12	Female	-	Unrelated	Yes	Yes	O1/O1	O1/O1	O2/O2	O1/O2	O1/O2	O2/O2	O1/O2	O1/O2	O2/O2	O2/O2	O2/O2	O2/O2	O2/O2	O1/O2	O1/O1	O1/O1	O1/O1	O1/O1	O2/O2	O1/O2	O2/O2	O1/O2	O1/O2	O2/O2	O1/O1	O1/O1	O2/O2	O1/O1	O1/O1	O1/O2	O1/O2	O1/O2	O1/O1	O1/O1	O1/O2	O1/O1	O1/O1	O1/O2	O1/O2	O2/O2	-
NA19437	Africa	LWK	HAPMAPV12	Female	-	Unrelated	Yes	Yes	O1/O1	O1/O1	O2/O2	O1/O2	O1/O2	O2/O2	O1/O2	O1/O2	O1/O2	O2/O2	O2/O2	O2/O2	O2/O2	O1/O2	O2/O2	O1/O1	O1/O2	O1/O1	O1/O1	O1/O2	O2/O2	O1/O2	O2/O2	O2/O2	O1/O1	O1/O2	O1/O2	O1/O1	O1/O2	O1/O1	O2/O2	O2/O2	O1/O1	O1/O1	O2/O2	O1/O1	O1/O2	O1/O1	O1/O2	O1/O2	-
NA19438	Africa	LWK	HAPMAPV12	Female	-	Unrelated	Yes	Yes	O1/O1	O1/O1	O2/O2	O1/O2	O2/O2	O1/O1	O1/O2	O1/O2	O1/O2	O2/O2	O2/O2	O2/O2	O1/O2	O1/O1	O1/O1	O1/O1	O1/O2	O1/O1	O1/O2	O2/O2	O1/O2	O1/O2	O1/O2	O2/O2	O1/O2	O2/O2	O1/O2	O1/O1	O2/O2	O1/O2	O1/O1	O1/O1	O1/O2	O1/O1	O2/O2	O1/O2	ND	O2/O2	O2/O2	O1/O1	-
NA19439	Africa	LWK	HAPMAPV12	Female	-	Unrelated	Yes	Yes	O1/O1	O1/O1	O2/O2	O1/O1	O2/O2	O1/O2	O1/O1	O1/O1	O2/O2	O2/O2	O2/O2	O2/O2	O2/O2	O1/O1	O2/O2	O1/O1	O1/O2	O1/O1	O1/O2	O1/O2	O2/O2	O1/O1	O1/O1	O1/O2	O1/O1	O1/O2	O1/O2	O1/O1	O1/O2	O2/O2	O2/O2	O1/O1	O1/O1	O1/O1	O2/O2	O2/O2	O1/O1	O2/O2	O2/O2	O1/O1	-
NA19440	Africa	LWK	HAPMAPV12	Female	-	Unrelated	Yes	Yes	O1/O1	O1/O2	O2/O2	O1/O1	O1/O2	O2/O2	O1/O2	O1/O2	O1/O2	O2/O2	O2/O2	O2/O2	O2/O2	O2/O2	O2/O2	O1/O1	O1/O2	O2/O2	O1/O2	O1/O1	O2/O2	O1/O1	O1/O1	O2/O2	O1/O2	O1/O2	O1/O1	O1/O1	O1/O2	O1/O1	O2/O2	O1/O1	O1/O2	O1/O1	O2/O2	O1/O1	O1/O1	O2/O2	O2/O2	O2/O2	-
NA19443	Africa	LWK	HAPMAPV12	Male	-	Unrelated	Yes	Yes	O1/O1	O1/O1	O2/O2	O1/O2	O2/O2	O2/O2	O2/O2	O1/O1	O2/O2	O2/O2	O2/O2	O2/O2	O2	O1/O1	O2/O2	O1/O1	O1/O1	O1/O1	O1/O2	O1/O1	O2/O2	O2/O2	O1/O1	O2/O2	O1/O2	O1/O1	O1/O1	O1/O1	O1/O1	O1/O1	O1/O1	O1/O1	O1/O2	O1/O1	O2	O1	O1	O2	O1	O1	O2
NA19444	Africa	LWK	HAPMAPV12	Male	-	Cryptic relationship	Yes	No	O1/O1	O1/O1	O2/O2	O1/O2	O2/O2	O2/O2	O1/O1	O1/O1	O2/O2	O2/O2	O2/O2	O2/O2	O2	O2/O2	O2/O2	O1/O1	O1/O1	O1/O2	O1/O2	O1/O1	O2/O2	O1/O2	O1/O1	O1/O2	O2/O2	O1/O1	O1/O1	O1/O1	O1/O1	O1/O1	O2/O2	O1/O1	O1/O2	O1/O1	O1	O1	O2	O1	O2	O2	O2
NA19445	Africa	LWK	HAPMAPV12	Female	-	Unrelated	Yes	Yes	O1/O1	O1/O1	O2/O2	O1/O2	O1/O1	O2/O2	O1/O2	O1/O2	O2/O2	O2/O2	O2/O2	O1/O2	O1/O2	O1/O1	O2/O2	O1/O1	O2/O2	O1/O1	O1/O2	O1/O1	O2/O2	O1/O2	O1/O1	O1/O1	O1/O1	O1/O2	O1/O2	O1/O1	O1/O2	O1/O1	O1/O1	O1/O1	O1/O1	O1/O1	O2/O2	O1/O2	O1/O1	O1/O2	O1/O2	O2/O2	-
NA19446	Africa	LWK	HAPMAPV12	Female	-	Unrelated	Yes	Yes	O1/O1	O1/O1	O2/O2	O1/O1	O2/O2	O1/O2	O1/O2	O1/O2	O1/O2	O2/O2	O2/O2	O2/O2	O2/O2	O1/O2	O2/O2	O1/O1	O1/O1	O1/O1	O2/O2	O1/O2	O1/O1	O1/O1	O1/O1	O1/O1	O1/O1	O1/O1	O1/O2	O1/O1	O1/O2	O1/O1	O1/O2	O1/O2	O1/O2	O1/O1	O2/O2	O1/O1	O1/O1	O2/O2	O2/O2	O1/O2	-
NA19448	Africa	LWK	HAPMAPV12	Male	-	Unrelated	Yes	Yes	O1/O1	O1/O1	O2/O2	O2/O2	O1/O2	O2/O2	O1/O2	O1/O2	O2/O2	O1/O2	O2/O2	O2/O2	O2	O1/O1	O2/O2	O1/O1	O1/O2	O1/O1	O1/O2	O1/O2	O1/O2	O2/O2	O1/O2	O1/O2	O1/O1	O1/O1	O1/O1	O1/O1	O1/O1	O1/O1	O1/O1	O1/O1	O1/O2	O1/O1	O2	O2	O1	O2	O2	O1	O2
NA19449	Africa	LWK	HAPMAPV12	Female	-	Unrelated	Yes	Yes	O1/O1	O1/O2	O2/O2	O1/O2	O2/O2	O1/O1	O1/O1	O1/O1	O2/O2	O2/O2	O2/O2	O1/O2	O2/O2	O1/O1	O2/O2	O1/O1	O1/O2	O1/O1	O1/O2	O1/O1	O2/O2	O1/O2	O1/O1	O2/O2	O1/O1	O1/O2	O1/O2	O1/O1	O1/O2	O1/O1	O2/O2	O1/O1	O1/O2	O1/O1	O2/O2	O1/O1	O1/O2	O1/O2	O1/O2	O1/O2	-
NA19451	Africa	LWK	HAPMAPV12	Male	-	Unrelated	Yes	Yes	O1/O1	O1/O1	O1/O2	O1/O2	O2/O2	O1/O2	O1/O2	O1/O2	O2/O2	O2/O2	O2/O2	O2/O2	O2	O1/O1	O2/O2	O1/O1	O1/O2	O1/O1	O1/O2	O1/O1	O1/O2	O1/O1	O1/O1	O2/O2	O1/O2	O1/O1	O1/O1	O1/O1	O1/O2	O1/O1	O2/O2	O1/O2	O2/O2	O1/O1	O2	O2	O2	O2	O2	O2	O2
NA19452	Africa	LWK	HAPMAPV12	Male	-	Unrelated	Yes	Yes	O1/O1	ND	O2/O2	O1/O2	O2/O2	O1/O2	O2/O2	O1/O2	O2/O2	O2/O2	O2/O2	O2/O2	O2	O1/O1	O2/O2	O1/O1	O1/O1	O1/O2	O1/O1	O1/O1	O2/O2	O2/O2	O1/O2	O1/O2	O1/O1	O1/O2	O1/O2	O1/O1	O2/O2	O1/O1	O2/O2	O1/O1	O1/O2	O1/O1	O2	O1	O1	O2	O1	O2	O2
NA19455	Africa	LWK	HAPMAPV12	Male	-	Unrelated	Yes	Yes	O1/O1	O1/O1	O2/O2	O2/O2	O1/O2	O1/O2	O1/O2	O1/O1	O1/O2	O2/O2	O2/O2	O2/O2	O2	O1/O2	O2/O2	O1/O1	O1/O1	O1/O1	O1/O2	O1/O1	O2/O2	O2/O2	O1/O2	O1/O2	O1/O2	O1/O1	O1/O1	O1/O1	O1/O2	O1/O1	O1/O2	O1/O1	O1/O2	O1/O1	O2	O1	O1	O1	O2	O2	O2
NA19456	Africa	LWK	HAPMAPV12	Female	-	Unrelated	Yes	Yes	O1/O1	O1/O1	O2/O2	O1/O2	O2/O2	O2/O2	O1/O2	O1/O2	O2/O2	O1/O2	O2/O2	O2/O2	O2/O2	O1/O1	O1/O2	O1/O1	O1/O2	O1/O1	O1/O2	O1/O1	O2/O2	O1/O2	O1/O1	ND	O1/O1	O1/O2	O1/O1	O1/O2	O1/O1	O1/O1	O2/O2	O1/O1	O1/O2	O1/O1	O2/O2	O1/O2	O1/O2	O1/O2	O2/O2	O2/O2	-
NA19457	Africa	LWK	HAPMAPV12	Female	-	Unrelated	Yes	Yes	O1/O1	O1/O2	O2/O2	O1/O2	O2/O2	O2/O2	O1/O2	O1/O1	O2/O2	O2/O2	O2/O2	O2/O2	O2/O2	O1/O2	O2/O2	O1/O1	O1/O1	O1/O1	O2/O2	O1/O1	O2/O2	O1/O2	O1/O2	O2/O2	O1/O1	O1/O1	O1/O1	O1/O1	O2/O2	O1/O2	O1/O1	O1/O2	O1/O1	O1/O1	O2/O2	O1/O2	O1/O2	O2/O2	O1/O2	O1/O2	-
NA19462	Africa	LWK	HAPMAPV12	Female	-	Unrelated	Yes	Yes	O1/O1	O1/O1	O2/O2	O1/O2	O2/O2	O2/O2	O1/O1	O1/O2	O1/O2	O2/O2	O2/O2	O2/O2	O2/O2	O1/O2	O2/O2	O1/O1	O1/O1	O1/O2	O1/O1	O1/O2	O1/O2	O1/O2	O1/O1	O2/O2	O1/O1	O1/O1	O1/O2	O1/O1	O2/O2	O1/O1	O1/O1	O1/O1	O1/O2	O1/O1	O2/O2	O1/O1	O1/O2	O1/O2	O1/O2	O1/O2	-
NA19463	Africa	LWK	HAPMAPV12	Female	-	Unrelated	Yes	Yes	O1/O1	O1/O1	O2/O2	O1/O2	O1/O2	O2/O2	O2/O2	O1/O2	O2/O2	O2/O2	O2/O2	O2/O2	O2/O2	O1/O2	O2/O2	O1/O1	O1/O1	O1/O2	O1/O1	O2/O2	O2/O2	O2/O2	O1/O1	O1/O2	O1/O1	O2/O2	O1/O2	O1/O1	O1/O2	O1/O2	O1/O1	O1/O2	O1/O2	O1/O1	O2/O2	O1/O2	O1/O1	O1/O2	O1/O2	O1/O2	-
NA19466	Africa	LWK	HAPMAPV12	Male	-	Unrelated	Yes	Yes	O1/O1	O1/O1	O2/O2	O2/O2	O2/O2	O2/O2	O2/O2	O1/O2	O1/O2	O2/O2	O2/O2	O1/O2	O2	O1/O1	O2/O2	O1/O1	O1/O2	O1/O2	O2/O2	O1/O1	O2/O2	O1/O1	O1/O1	O1/O1	O1/O1	O1/O1	O1/O2	O1/O1	O2/O2	O1/O1	O1/O2	O1/O1	O1/O1	O1/O1	O2	O1	O1	O1	O1	O2	O2
NA19467	Africa	LWK	HAPMAPV12	Female	-	Unrelated	Yes	Yes	O1/O1	O1/O1	O2/O2	O1/O2	O2/O2	O2/O2	O1/O2	O1/O1	O2/O2	O2/O2	O2/O2	O2/O2	O2/O2	O1/O2	O2/O2	O1/O1	O1/O2	O1/O1	O1/O1	O1/O2	O2/O2	O2/O2	O1/O2	O1/O2	O1/O1	O1/O2	O1/O2	O1/O1	O2/O2	O1/O1	O1/O1	O1/O1	O1/O1	O1/O1	O2/O2	O1/O2	O1/O1	O2/O2	O1/O1	O2/O2	-
NA19468	Africa	LWK	HAPMAPV12	Female	-	Unrelated	Yes	Yes	O1/O1	O1/O1	O2/O2	O1/O2	O1/O2	O1/O2	O1/O2	O1/O1	O2/O2	O2/O2	O2/O2	O2/O2	O2/O2	O1/O2	O1/O2	O1/O1	O1/O2	O1/O2	O2/O2	O1/O1	O2/O2	O2/O2	O1/O2	O2/O2	O1/O2	O1/O1	O1/O2	O1/O1	O1/O2	O1/O2	O1/O2	O1/O1	O1/O1	O1/O1	O2/O2	O1/O2	O1/O1	O2/O2	O2/O2	O1/O2	-
NA19469	Africa	LWK	HAPMAPV12	Female	-	Cryptic relationship	Yes	No	O1/O1	O1/O1	O2/O2	O2/O2	O2/O2	O1/O2	O2/O2	O2/O2	O2/O2	O2/O2	O2/O2	O2/O2	O2/O2	O1/O1	O2/O2	O1/O1	O1/O1	O1/O1	O1/O1	O1/O2	O2/O2	O2/O2	O1/O1	O1/O2	O1/O1	O1/O2	O1/O2	O1/O2	O1/O2	O1/O2	O1/O1	O1/O2	O1/O2	O1/O1	O2/O2	O1/O1	O1/O2	O2/O2	O1/O2	O1/O1	-
NA19470	Africa	LWK	HAPMAPV12	Female	-	Cryptic relationship	Yes	No	O1/O1	O1/O1	O2/O2	O1/O2	O2/O2	O1/O2	O2/O2	O1/O2	O2/O2	O2/O2	O2/O2	O2/O2	O2/O2	O1/O2	O2/O2	O1/O1	O1/O1	O1/O1	O1/O1	O1/O1	O1/O2	O2/O2	O1/O1	O2/O2	O1/O1	O1/O1	O1/O1	O1/O1	O1/O1	O1/O1	O1/O2	O1/O1	O1/O2	O1/O1	O2/O2	O1/O1	O1/O1	O2/O2	O1/O2	O1/O1	-
NA19471	Africa	LWK	HAPMAPV12	Female	-	Unrelated	Yes	Yes	O1/O1	O1/O1	O2/O2	O1/O1	O1/O2	O1/O2	O2/O2	O1/O1	O2/O2	O2/O2	O2/O2	O1/O2	O2/O2	O1/O1	O2/O2	O1/O1	O1/O2	O1/O2	O1/O2	O1/O1	O1/O2	O1/O1	O1/O1	O2/O2	O1/O2	O1/O2	O1/O2	O1/O1	ND	O1/O1	O1/O2	O1/O2	O1/O1	O1/O1	O2/O2	O2/O2	O1/O2	O1/O1	O1/O2	O2/O2	-
NA19472	Africa	LWK	HAPMAPV12	Female	-	Unrelated	Yes	Yes	O1/O1	O1/O1	O2/O2	O1/O2	O1/O2	O1/O2	O1/O2	O1/O2	O1/O1	O2/O2	O2/O2	O2/O2	O2/O2	O1/O2	O1/O2	O1/O1	O1/O2	O2/O2	O2/O2	O1/O2	O2/O2	O1/O2	O1/O1	O1/O2	O1/O1	ND	O1/O2	O1/O2	O1/O2	O1/O1	O1/O2	O1/O2	O2/O2	O1/O1	O2/O2	O1/O1	O1/O1	O1/O2	O1/O2	O2/O2	-
NA19473	Africa	LWK	HAPMAPV12	Female	-	Unrelated	Yes	Yes	O1/O1	O1/O1	O2/O2	O1/O2	O1/O2	O1/O1	O2/O2	O1/O1	O2/O2	O1/O2	O2/O2	O2/O2	O2/O2	O1/O1	O2/O2	O1/O1	O1/O1	O1/O1	O2/O2	O1/O1	O2/O2	O2/O2	O1/O1	O1/O2	O1/O2	O2/O2	O1/O2	O1/O1	O1/O2	O1/O2	O2/O2	O1/O1	O1/O2	O1/O1	O2/O2	O1/O1	O1/O1	O1/O2	O1/O2	O2/O2	-
NA19474	Africa	LWK	HAPMAPV12	Female	-	Unrelated	Yes	Yes	O1/O1	O1/O1	O2/O2	O2/O2	O2/O2	O1/O2	O1/O2	O2/O2	O1/O2	O2/O2	O2/O2	O2/O2	O2/O2	O2/O2	O1/O1	O1/O1	O2/O2	O1/O1	O1/O2	O1/O1	O2/O2	O2/O2	O1/O1	O2/O2	O1/O1	O1/O1	O2/O2	O1/O1	O1/O1	O1/O1	O1/O1	O1/O1	O1/O2	O1/O1	O2/O2	O1/O2	O1/O1	O2/O2	O2/O2	O2/O2	-
NA20502	Europe	TSI	HAPMAPV14	Female	-	Unrelated	Yes	Yes	O1/O2	O2/O2	O2/O2	O2/O2	O2/O2	O1/O2	O1/O1	O2/O2	O1/O2	O2/O2	O2/O2	O1/O2	O1/O2	O1/O1	O1/O2	O1/O1	O1/O1	O1/O1	O1/O1	O1/O2	O1/O2	O2/O2	O1/O1	O1/O1	O1/O1	O1/O2	O1/O1	O1/O1	O1/O1	O1/O1	O1/O1	O1/O1	O1/O2	O1/O1	O1/O1	O1/O2	O1/O2	O1/O2	O1/O1	O1/O1	-
NA20504	Europe	TSI	HAPMAPV14	Female	-	Unrelated	Yes	Yes	O1/O2	O2/O2	O2/O2	O1/O2	O1/O2	O2/O2	O1/O1	O2/O2	O1/O2	O2/O2	O2/O2	O2/O2	O2/O2	O1/O1	O1/O2	O1/O1	O1/O1	O1/O1	O1/O2	O2/O2	O2/O2	O1/O1	O1/O1	O1/O1	O1/O1	O1/O1	O2/O2	O1/O1	O1/O2	O1/O1	O2/O2	O1/O1	O1/O2	O1/O1	O1/O2	O1/O1	O1/O2	O1/O2	O1/O2	O1/O2	-
NA20505	Europe	TSI	HAPMAPV14	Female	-	Unrelated	Yes	Yes	O1/O1	O1/O2	O1/O2	O2/O2	O2/O2	O1/O2	O2/O2	O2/O2	O2/O2	O1/O2	O2/O2	O2/O2	O2/O2	O1/O1	O2/O2	O1/O1	O1/O1	O1/O1	O1/O1	O2/O2	O1/O2	O1/O2	O1/O1	O1/O1	O1/O2	O1/O2	O1/O1	O1/O1	O1/O1	O1/O1	O1/O1	O1/O1	O1/O2	O1/O1	O1/O1	O1/O2	O1/O1	O1/O1	O1/O2	O1/O1	-
NA20506	Europe	TSI	HAPMAPV14	Female	-	Unrelated	Yes	Yes	O1/O2	O1/O2	O1/O2	O1/O1	O1/O2	O2/O2	O1/O2	O1/O2	O2/O2	O1/O2	O2/O2	O2/O2	O2/O2	O1/O1	O2/O2	O1/O1	O1/O1	O1/O1	O1/O2	O1/O2	O1/O2	O1/O2	O1/O2	O1/O1	O1/O1	O1/O2	O1/O1	O1/O1	O1/O1	O1/O1	O1/O2	O1/O1	O1/O2	O1/O1	O1/O1	O1/O1	O1/O1	O1/O1	O1/O1	O1/O1	-
NA20508	Europe	TSI	HAPMAPV14	Female	-	Unrelated	Yes	Yes	O1/O1	O1/O2	O2/O2	O1/O1	O2/O2	O1/O1	O2/O2	O2/O2	O2/O2	O2/O2	O2/O2	O1/O2	O2/O2	O1/O1	O1/O2	O1/O1	O1/O1	O1/O1	O1/O2	O2/O2	O2/O2	O2/O2	O1/O2	O1/O1	O1/O2	O1/O1	O1/O1	O1/O1	O1/O1	O1/O1	O1/O2	O1/O1	O1/O2	O1/O1	O1/O1	O1/O1	O1/O1	O1/O1	O1/O1	O1/O1	-
NA20509	Europe	TSI	HAPMAPV14	Male	-	Unrelated	Yes	Yes	O1/O1	O2/O2	O2/O2	O1/O2	O2/O2	O1/O2	O2/O2	O2/O2	O2/O2	O2/O2	O2/O2	O2/O2	O2	O1/O1	O1/O2	O1/O1	O1/O1	O1/O1	O1/O1	O2/O2	O1/O1	O1/O1	O1/O1	O1/O1	O1/O1	O1/O1	O1/O1	O1/O1	O1/O1	O1/O1	O1/O2	O1/O1	O1/O1	O1/O1	O1	O2	O1	O1	O1	O2	O1
NA20510	Europe	TSI	HAPMAPV14	Male	-	Unrelated	Yes	Yes	O1/O1	O2/O2	O2/O2	O2/O2	O1/O2	O1/O1	O1/O1	O2/O2	O1/O1	O1/O2	O2/O2	O1/O2	O2	O1/O1	O2/O2	O1/O1	O1/O1	O1/O2	O1/O1	O1/O2	O1/O2	O2/O2	O1/O1	O1/O1	O1/O1	O1/O1	O1/O1	O1/O1	O1/O1	O1/O1	O1/O1	O1/O1	O2/O2	O1/O1	O1	O1	O2	O1	O2	O2	O1
NA20512	Europe	TSI	HAPMAPV14	Male	-	Unrelated	Yes	Yes	O1/O2	O1/O2	O2/O2	O1/O2	O1/O2	O1/O2	O1/O2	O2/O2	O1/O2	O1/O2	O2/O2	O1/O1	O2	O1/O1	O2/O2	O1/O1	O1/O1	O1/O1	O2/O2	O1/O2	O1/O1	O2/O2	O1/O1	O1/O1	O1/O1	O1/O1	O1/O1	O1/O1	O1/O1	O1/O1	O1/O2	O1/O1	O1/O2	O1/O1	O1	O1	O2	O1	O1	O1	O1
NA20515	Europe	TSI	HAPMAPV14	Male	-	Unrelated	Yes	Yes	O1/O2	O2/O2	O2/O2	O2/O2	O2/O2	O2/O2	O2/O2	O1/O1	O1/O2	O1/O2	O2/O2	O1/O1	O2	O1/O1	O1/O2	O1/O1	O1/O1	O1/O1	O1/O2	O1/O2	O2/O2	O1/O1	O1/O1	O1/O1	O1/O1	O1/O2	O1/O2	O1/O1	O1/O1	O1/O1	O1/O2	O1/O1	O1/O2	O1/O1	O2	O1	O1	O1	O1	O1	O1
NA20516	Europe	TSI	HAPMAPV14	Male	-	Unrelated	Yes	Yes	O1/O1	O2/O2	O1/O2	O2/O2	O2/O2	O2/O2	O2/O2	O1/O2	O1/O2	O1/O2	O2/O2	O2/O2	O2	O1/O1	O1/O2	O1/O1	O1/O1	O1/O2	O1/O2	O1/O2	O1/O1	O2/O2	O1/O1	ND	O1/O1	O1/O1	O2/O2	O1/O1	O1/O1	O1/O1	O1/O2	O2/O2	O2/O2	O1/O1	O1	O2	O1	O1	O1	O1	O1
NA20517	Europe	TSI	HAPMAPV14	Female	-	Unrelated	Yes	Yes	O1/O2	O1/O2	O2/O2	O1/O1	O1/O1	O2/O2	O2/O2	O1/O2	O1/O2	O1/O2	O2/O2	O2/O2	O2/O2	O1/O1	O2/O2	O1/O1	O1/O2	O1/O2	O1/O2	O1/O2	O1/O2	O2/O2	O1/O1	O1/O1	O1/O1	O1/O2	O1/O1	O1/O1	O1/O1	O1/O1	O1/O2	O1/O1	O1/O2	O1/O1	O1/O1	O1/O1	O1/O2	O1/O1	O1/O2	O1/O1	-
NA20518	Europe	TSI	HAPMAPV14	Male	-	Unrelated	Yes	Yes	O1/O2	O2/O2	O2/O2	O2/O2	O1/O2	O1/O1	O1/O2	O1/O2	O1/O2	O2/O2	O2/O2	O2/O2	O2	O1/O1	O1/O2	O1/O1	O1/O2	O1/O1	O2/O2	O2/O2	O1/O1	O2/O2	O1/O1	O1/O1	O1/O1	O1/O1	O1/O1	O1/O1	O1/O1	O1/O1	O1/O2	O1/O1	O1/O1	O1/O1	O1	O2	O1	O1	O1	O2	O1
NA20519	Europe	TSI	HAPMAPV14	Male	-	Unrelated	Yes	Yes	O1/O2	O1/O2	O1/O2	O1/O2	O2/O2	O2/O2	O1/O1	O1/O2	O1/O2	O1/O2	O2/O2	O2/O2	O2	O1/O1	O1/O2	O1/O1	O1/O1	O1/O2	O1/O2	O2/O2	O1/O2	O1/O1	O1/O1	O1/O2	O1/O1	O1/O1	O1/O1	O1/O1	O1/O1	O1/O1	O1/O1	O1/O1	O1/O1	O1/O1	O1	O1	O1	O2	O2	O1	O1
NA20520	Europe	TSI	HAPMAPV14	Male	-	Unrelated	Yes	Yes	O1/O1	O1/O2	O1/O2	O1/O2	O1/O1	O1/O1	O1/O1	O2/O2	O2/O2	O2/O2	O2/O2	O1/O2	O2	O1/O1	O2/O2	O1/O1	O1/O1	O1/O2	O1/O1	O2/O2	O1/O1	O2/O2	O1/O2	O1/O2	O1/O1	O1/O1	O1/O1	O1/O1	O1/O1	O1/O1	O1/O2	O1/O1	O1/O1	O1/O1	O1	O1	O1	O1	O1	O2	O1
NA20521	Europe	TSI	HAPMAPV14	Male	-	Unrelated	Yes	Yes	O1/O2	O2/O2	O2/O2	O1/O1	O1/O2	O1/O1	O1/O2	O2/O2	O2/O2	O2/O2	O2/O2	O1/O2	O2	O1/O1	O2/O2	O1/O1	O1/O2	O1/O2	O1/O2	O1/O2	O1/O1	O1/O2	O1/O1	ND	O1/O1	O1/O1	O1/O1	O1/O1	O1/O1	O1/O1	O2/O2	O1/O2	O1/O2	O1/O1	O1	O2	O1	O1	O1	O1	O1
NA20522	Europe	TSI	HAPMAPV14	Female	-	Unrelated	Yes	Yes	O1/O1	O1/O2	O2/O2	O1/O1	O1/O2	O1/O2	O1/O2	O1/O2	O2/O2	O2/O2	O1/O2	O1/O2	O2/O2	O1/O1	O2/O2	O1/O1	O1/O1	O1/O1	O1/O1	O1/O1	O1/O2	O1/O2	O1/O2	O1/O1	O1/O1	O1/O1	O1/O1	O1/O1	O1/O1	O1/O1	O1/O1	O1/O2	O1/O1	O1/O1	O1/O2	O1/O1	O1/O2	O1/O1	O1/O1	O1/O1	-
NA20524	Europe	TSI	HAPMAPV14	Male	-	Unrelated	Yes	Yes	O1/O2	O1/O1	O2/O2	O1/O2	O2/O2	O1/O2	O1/O2	O2/O2	O2/O2	O2/O2	O2/O2	O2/O2	O2	O1/O1	O2/O2	O1/O1	O1/O1	O1/O2	O1/O2	O1/O2	O2/O2	O1/O2	O1/O1	O1/O2	O1/O1	O1/O1	O1/O1	O1/O1	O1/O1	O1/O2	O1/O2	O1/O1	O2/O2	O1/O1	O1	O1	O1	O1	O1	O2	O1
NA20525	Europe	TSI	HAPMAPV14	Male	-	Unrelated	Yes	Yes	O2/O2	O1/O1	O1/O2	O2/O2	O2/O2	O1/O1	O2/O2	O1/O2	O1/O2	O1/O2	O2/O2	O1/O1	O2	O1/O2	O1/O1	O1/O1	O1/O1	O1/O1	O1/O2	O1/O2	O1/O2	O2/O2	O1/O1	O1/O1	O1/O1	O1/O1	O1/O1	O1/O1	O1/O1	O1/O1	O2/O2	O1/O2	O1/O1	O1/O1	O1	O2	O1	O1	O2	O1	O1
NA20527	Europe	TSI	HAPMAPV14	Male	-	Unrelated	Yes	Yes	O1/O1	O2/O2	O2/O2	O2/O2	O2/O2	O1/O1	O1/O1	O1/O2	O1/O1	O1/O2	O1/O2	O2/O2	O2	O1/O1	O1/O2	O1/O1	O1/O1	O1/O1	O1/O2	O1/O1	O1/O2	O2/O2	O1/O1	O1/O2	O1/O1	O1/O1	O1/O1	O1/O1	O1/O1	O1/O1	O1/O1	O1/O2	O1/O1	O1/O1	O1	O1	O1	O1	O1	O1	O1
NA20528	Europe	TSI	HAPMAPV14	Male	-	Unrelated	Yes	Yes	O1/O1	O1/O2	O1/O2	O1/O2	O2/O2	O1/O2	O2/O2	O1/O2	O2/O2	O2/O2	O2/O2	O2/O2	O2	O1/O1	O2/O2	O1/O1	O1/O1	O1/O2	O1/O1	O2/O2	O1/O2	O2/O2	O1/O2	O1/O1	O1/O1	O2/O2	O1/O1	O1/O1	O1/O2	O1/O1	O2/O2	O1/O1	O1/O1	O1/O1	O1	O1	O1	O1	O1	O2	O1
NA20529	Europe	TSI	HAPMAPV14	Female	-	Unrelated	Yes	Yes	O1/O1	O2/O2	O1/O2	O2/O2	O2/O2	O1/O2	O1/O2	O2/O2	O1/O1	O1/O2	O2/O2	O1/O2	O2/O2	O1/O1	O1/O1	O1/O1	O1/O1	O1/O1	O1/O1	O2/O2	O1/O2	O1/O1	O1/O1	O1/O2	O1/O1	O1/O2	O1/O1	O1/O1	O1/O1	O1/O1	O2/O2	O1/O1	O1/O1	O1/O1	O1/O1	O1/O2	O1/O1	O1/O1	O1/O2	O1/O2	-
NA20530	Europe	TSI	HAPMAPV14	Female	-	Unrelated	Yes	Yes	O1/O2	O2/O2	O1/O2	O2/O2	O1/O2	O2/O2	O1/O2	O2/O2	O1/O2	O2/O2	O2/O2	O2/O2	O2/O2	O1/O1	O2/O2	O1/O1	O1/O1	O1/O2	O1/O1	O2/O2	O2/O2	O1/O1	O1/O1	O1/O1	O1/O1	O1/O1	O1/O1	O1/O1	O1/O1	O1/O1	O1/O2	O1/O1	O2/O2	O1/O1	O1/O1	O2/O2	O1/O1	O1/O1	O1/O1	O2/O2	-
NA20531	Europe	TSI	HAPMAPV14	Female	-	Unrelated	Yes	Yes	O1/O1	O1/O2	O2/O2	O1/O1	O1/O2	O1/O2	O1/O2	O1/O2	O2/O2	O2/O2	O2/O2	O1/O2	O2/O2	O1/O1	O2/O2	O1/O1	O1/O1	O1/O2	O1/O1	O2/O2	O1/O1	O1/O2	O1/O1	O1/O2	O1/O1	O1/O1	O1/O1	O1/O1	O1/O1	O1/O1	O1/O2	O1/O2	O1/O2	O1/O1	O1/O1	O2/O2	O1/O2	O1/O1	O1/O1	O1/O2	-
NA20534	Europe	TSI	HAPMAPV14	Male	-	Unrelated	Yes	Yes	O1/O1	O2/O2	O2/O2	O2/O2	O1/O2	O1/O2	O2/O2	O2/O2	O1/O2	O2/O2	O2/O2	O2/O2	O2	O1/O1	O2/O2	O1/O1	O1/O1	O1/O1	O1/O2	O2/O2	O1/O1	O1/O2	O1/O1	O1/O1	O1/O1	O2/O2	O1/O1	O1/O1	O1/O1	O1/O1	O1/O2	O1/O1	O1/O2	O1/O1	O2	O1	O2	O1	O2	O1	O1
NA20535	Europe	TSI	HAPMAPV14	Female	-	Unrelated	Yes	Yes	O1/O1	O1/O2	O2/O2	O2/O2	O1/O1	O2/O2	O2/O2	O1/O2	O1/O2	O2/O2	O2/O2	O1/O2	O2/O2	O1/O1	O2/O2	O1/O1	O1/O1	O1/O2	O1/O2	O1/O2	O1/O2	O2/O2	O1/O1	O1/O2	O1/O2	O1/O2	O1/O1	O1/O1	O1/O1	O1/O1	O1/O2	O1/O1	O2/O2	O1/O1	O1/O1	O2/O2	O1/O1	O1/O1	O1/O1	O2/O2	-
NA20538	Europe	TSI	HAPMAPV14	Male	-	Unrelated	Yes	Yes	O1/O1	O2/O2	O2/O2	O1/O2	O1/O2	O1/O2	O1/O1	O1/O1	O1/O2	O1/O1	O2/O2	O2/O2	O2	O1/O2	O1/O2	O1/O1	O1/O1	O1/O2	O1/O1	O1/O2	O1/O2	O1/O1	O1/O1	O1/O1	O1/O2	O1/O1	O1/O1	O1/O1	O1/O1	O1/O1	O1/O2	O1/O2	O1/O1	O1/O1	O1	O1	O1	O1	O1	O1	O1
NA20539	Europe	TSI	HAPMAPV14	Male	-	Unrelated	Yes	Yes	O1/O1	O2/O2	O2/O2	O1/O1	O1/O2	O1/O2	O1/O2	O2/O2	O1/O2	O1/O2	O1/O2	O1/O2	O2	O1/O1	O1/O2	O1/O1	O1/O1	O1/O1	O1/O2	O2/O2	O2/O2	O2/O2	O1/O1	O1/O1	O1/O1	O1/O2	O1/O2	O1/O1	O1/O1	O1/O1	O2/O2	O1/O1	O2/O2	O1/O1	O1	O1	O1	O1	O1	O2	O1
NA20540	Europe	TSI	HAPMAPV14	Female	-	Unrelated	Yes	Yes	O1/O2	O1/O1	O2/O2	O2/O2	O2/O2	O1/O2	O1/O2	O2/O2	O1/O2	O1/O2	O2/O2	O2/O2	O2/O2	O1/O1	O2/O2	O1/O1	O1/O2	O1/O1	O1/O2	O2/O2	O1/O2	O1/O2	O1/O1	O1/O2	O1/O1	O1/O2	O1/O1	O1/O1	O1/O1	O1/O1	O1/O1	O1/O1	O1/O2	O1/O1	O1/O2	O1/O2	O1/O1	O1/O1	O1/O1	O1/O1	-
NA20541	Europe	TSI	HAPMAPV14	Female	-	Unrelated	Yes	Yes	O1/O1	O1/O1	O2/O2	O2/O2	O1/O2	O1/O2	O1/O1	O1/O1	O2/O2	O2/O2	O2/O2	O1/O1	O2/O2	O1/O1	O1/O2	O1/O1	O1/O1	O2/O2	O1/O1	O1/O2	O1/O2	O2/O2	O1/O1	O2/O2	O1/O2	O1/O1	O1/O1	O1/O1	O1/O1	O1/O1	O1/O2	O1/O2	O1/O2	O1/O1	O1/O1	O1/O2	O1/O1	O1/O1	O1/O1	O1/O1	-
NA20542	Europe	TSI	HAPMAPV14	Female	-	Unrelated	Yes	Yes	O1/O1	O1/O2	O2/O2	O2/O2	O1/O2	O1/O2	O1/O1	O2/O2	O1/O2	O2/O2	O2/O2	O2/O2	O2/O2	O1/O1	O1/O1	O1/O1	O1/O2	O1/O1	O1/O2	O2/O2	O1/O1	O1/O2	O1/O1	O1/O2	O1/O1	O1/O1	O1/O1	O1/O1	O1/O1	O1/O1	O2/O2	O1/O1	O1/O2	O1/O1	O1/O2	O1/O1	O1/O2	O1/O2	O1/O1	O1/O2	-
NA20543	Europe	TSI	HAPMAPV14	Male	-	Unrelated	Yes	Yes	O1/O1	O2/O2	O2/O2	O2/O2	O2/O2	O1/O2	O1/O2	O1/O2	O2/O2	O2/O2	O2/O2	O1/O2	O2	O1/O1	O1/O2	O1/O1	O1/O2	O1/O1	O1/O1	O1/O2	O2/O2	O2/O2	O1/O1	O1/O1	O1/O1	O1/O1	O1/O1	O1/O1	O1/O1	O1/O1	O1/O2	O1/O1	O1/O2	O1/O1	O1	O2	O1	O1	O2	O1	O1
NA20544	Europe	TSI	HAPMAPV14	Male	-	Unrelated	Yes	Yes	O1/O2	O1/O1	O2/O2	O2/O2	O1/O2	O1/O1	O1/O2	O1/O2	O2/O2	O2/O2	O2/O2	O2/O2	O2	O1/O1	O1/O2	O1/O1	O1/O1	O1/O1	O1/O1	O1/O2	O1/O2	O2/O2	O1/O2	O1/O1	O1/O1	O1/O1	O1/O1	O1/O1	O1/O1	O1/O1	O1/O1	O1/O1	O1/O1	O1/O1	O1	O1	O1	O1	O1	O1	O1
NA20581	Europe	TSI	HAPMAPV14	Male	-	Unrelated	Yes	Yes	O1/O2	O2/O2	O2/O2	O1/O2	O2/O2	O1/O1	O2/O2	O2/O2	O2/O2	O2/O2	O2/O2	O2/O2	O2	O1/O1	O1/O2	O1/O1	O1/O2	O1/O1	O1/O2	O2/O2	O1/O1	O1/O2	O1/O1	O1/O1	O1/O1	O1/O1	O1/O1	O1/O1	O1/O1	O1/O1	O1/O2	O1/O2	O1/O2	O1/O1	O2	O1	O1	O2	O1	O1	O1
NA20582	Europe	TSI	HAPMAPV14	Female	-	Unrelated	Yes	Yes	O1/O1	O2/O2	O2/O2	O1/O2	O1/O2	O1/O1	O2/O2	O2/O2	O1/O2	O2/O2	O2/O2	O2/O2	O2/O2	O1/O1	O2/O2	O1/O1	O1/O1	O1/O1	O1/O1	O2/O2	O1/O2	O1/O1	O1/O1	O1/O1	O1/O1	O1/O1	O1/O2	O1/O1	O1/O1	O1/O1	O1/O2	O1/O1	O1/O2	O1/O1	O1/O1	O1/O1	O1/O1	O1/O1	O1/O2	O1/O2	-
NA20585	Europe	TSI	HAPMAPV14	Female	-	Unrelated	Yes	Yes	O1/O1	O2/O2	O2/O2	O1/O2	O2/O2	O1/O2	O2/O2	O2/O2	O1/O1	O2/O2	O2/O2	O1/O2	O2/O2	O1/O1	O2/O2	O1/O1	O1/O2	O1/O1	O1/O1	O1/O2	O1/O1	O1/O2	O1/O1	O1/O1	O1/O1	O1/O1	O1/O1	O1/O1	O1/O1	O1/O1	O2/O2	O1/O1	O1/O2	O1/O1	O1/O1	O1/O2	O1/O1	O1/O1	O1/O1	O1/O1	-
NA20586	Europe	TSI	HAPMAPV14	Male	-	Unrelated	Yes	Yes	O1/O1	O1/O2	O1/O2	O2/O2	O1/O1	O1/O2	O1/O2	O2/O2	O2/O2	O2/O2	O2/O2	O1/O2	O2	O1/O1	O2/O2	O1/O1	O1/O1	O1/O1	O1/O2	O1/O1	O1/O2	O2/O2	O1/O1	O1/O1	O1/O1	O1/O1	O1/O1	O1/O1	O1/O1	O1/O1	O1/O1	O2/O2	O1/O2	O1/O1	O1	O1	O1	O2	O2	O1	O1
NA20588	Europe	TSI	HAPMAPV14	Male	-	Unrelated	Yes	Yes	O1/O1	O2/O2	O1/O2	O2/O2	O1/O2	O1/O2	O1/O2	O1/O2	O1/O2	O2/O2	O2/O2	O1/O2	O2	O1/O1	O1/O2	O1/O1	O1/O2	O1/O1	O2/O2	O1/O2	O1/O1	O2/O2	O1/O1	O1/O1	O1/O1	O1/O1	O1/O1	O1/O1	O1/O1	O1/O1	O1/O2	O1/O1	O1/O2	O1/O1	O2	O1	O1	O2	O1	O1	O1
NA20589	Europe	TSI	HAPMAPV14	Female	-	Unrelated	Yes	Yes	O1/O1	O2/O2	O1/O2	O2/O2	O1/O2	O1/O1	O2/O2	O1/O2	O2/O2	O2/O2	O2/O2	O2/O2	O2/O2	O1/O1	O2/O2	O1/O1	O1/O1	O1/O2	O1/O1	O1/O2	O1/O2	O1/O2	O1/O1	O1/O1	O1/O1	O1/O1	O2/O2	O1/O1	O1/O2	O1/O1	O2/O2	O1/O1	O2/O2	O1/O1	O1/O1	O1/O2	O1/O1	O1/O2	O1/O2	O1/O1	-
NA20752	Europe	TSI	HAPMAPV14	Male	-	Unrelated	Yes	Yes	O1/O1	O1/O2	O2/O2	O2/O2	O1/O2	O2/O2	O1/O1	O2/O2	O1/O2	O2/O2	O2/O2	O2/O2	O2	O1/O1	O2/O2	O1/O1	O1/O1	O1/O1	O1/O2	O1/O2	O2/O2	O1/O2	O2/O2	O1/O1	O1/O1	O1/O2	O1/O2	O1/O1	O1/O1	O1/O1	O2/O2	O1/O2	O1/O2	O1/O1	O1	O1	O2	O1	O1	O1	O1
NA20753	Europe	TSI	HAPMAPV14	Female	-	Unrelated	Yes	Yes	O1/O2	O2/O2	O1/O2	O1/O2	O1/O1	O1/O2	O2/O2	O1/O2	O2/O2	O2/O2	O2/O2	O2/O2	O2/O2	O1/O2	O1/O1	O1/O1	O1/O1	O1/O1	O1/O1	O2/O2	O1/O1	O2/O2	O1/O1	O1/O1	O1/O2	O1/O2	O1/O1	O1/O1	O1/O1	O1/O1	O1/O2	O1/O1	O1/O2	O1/O1	O1/O1	O1/O2	O1/O2	O1/O1	O1/O2	O2/O2	-
NA20754	Europe	TSI	HAPMAPV14	Male	-	Unrelated	Yes	Yes	O1/O1	O2/O2	O2/O2	O2/O2	O1/O2	O1/O2	O1/O2	O2/O2	O1/O2	O1/O2	O2/O2	O2/O2	O2	O1/O1	O2/O2	O1/O1	O1/O1	O1/O2	O1/O1	O1/O2	O1/O1	O1/O1	O1/O1	O1/O1	O1/O1	O1/O1	O1/O1	O1/O1	O1/O1	O1/O1	O1/O2	O1/O1	O2/O2	O1/O1	O1	O2	O1	O1	O1	O2	ND
NA20755	Europe	TSI	HAPMAPV14	Male	-	Unrelated	Yes	Yes	O1/O1	O1/O2	O2/O2	O2/O2	O2/O2	O2/O2	O1/O2	O2/O2	O1/O2	O1/O2	O2/O2	O2/O2	O2	O1/O1	O1/O2	O1/O1	O1/O1	O1/O1	O1/O1	O1/O2	O1/O1	O2/O2	O1/O1	O1/O1	O1/O1	O1/O1	O1/O1	O1/O1	O1/O1	O1/O1	O1/O2	O1/O2	O1/O1	O1/O1	O2	O2	O1	O1	O1	O1	O1
NA20756	Europe	TSI	HAPMAPV14	Female	-	Unrelated	Yes	Yes	O1/O1	O1/O2	O2/O2	O2/O2	O1/O2	O1/O1	O1/O2	O2/O2	O2/O2	O2/O2	O2/O2	O2/O2	O2/O2	O1/O2	O2/O2	O1/O1	O1/O2	O1/O1	O1/O1	O1/O1	O1/O2	O2/O2	O1/O1	O1/O1	O1/O2	O1/O1	O1/O1	O1/O1	O1/O1	O1/O1	O1/O1	O1/O1	O2/O2	O1/O1	O1/O1	O2/O2	O1/O2	O1/O1	O1/O1	O2/O2	-
NA20757	Europe	TSI	HAPMAPV14	Female	-	Unrelated	Yes	Yes	O1/O1	O1/O2	O2/O2	O1/O2	O2/O2	O1/O2	O1/O2	O2/O2	O2/O2	O2/O2	O2/O2	O1/O2	O2/O2	O1/O1	O1/O2	O1/O1	O1/O1	O1/O1	O1/O1	O1/O2	O2/O2	O2/O2	O1/O1	O1/O2	O1/O1	O2/O2	O1/O1	O1/O1	O1/O1	O1/O1	ND	O1/O1	O1/O1	O1/O1	O1/O1	O1/O1	O1/O1	O1/O1	O1/O1	O1/O2	-
NA20758	Europe	TSI	HAPMAPV14	Male	-	Unrelated	Yes	Yes	O1/O1	O1/O2	O2/O2	O2/O2	O2/O2	O1/O1	O2/O2	O2/O2	O1/O2	O1/O2	O2/O2	O2/O2	O2	O1/O1	O1/O2	O1/O1	O1/O2	O1/O2	O1/O2	O1/O2	O1/O1	O2/O2	O1/O1	O1/O2	O1/O1	O1/O1	O1/O1	O1/O1	O1/O1	O1/O1	O2/O2	O1/O1	O1/O2	O1/O1	O1	O2	O1	O1	O1	O2	O1
NA20759	Europe	TSI	HAPMAPV14	Male	-	Unrelated	Yes	Yes	O1/O2	O1/O2	O1/O2	O2/O2	O1/O2	O1/O2	O2/O2	O2/O2	O1/O2	O2/O2	O2/O2	O1/O1	O2	O1/O1	O1/O2	O1/O1	O1/O2	O1/O1	O1/O2	O1/O2	O1/O1	O1/O2	O1/O1	O1/O1	O1/O2	O1/O2	O1/O1	O1/O1	O1/O1	O1/O1	O1/O2	O1/O2	O2/O2	O1/O1	O1	O1	O1	O1	O1	O1	O1
NA20760	Europe	TSI	HAPMAPV14	Female	-	Unrelated	Yes	Yes	O1/O1	O2/O2	O2/O2	O2/O2	O1/O2	O1/O2	O1/O1	O2/O2	O1/O2	O2/O2	O1/O2	O2/O2	O2/O2	O1/O2	O2/O2	O1/O1	O1/O1	O1/O1	O1/O2	O2/O2	O1/O1	O2/O2	O1/O2	O1/O2	O1/O1	O1/O1	O1/O1	O1/O1	O1/O1	O1/O1	O2/O2	O1/O1	O1/O2	O1/O1	O1/O1	O1/O1	O1/O2	O1/O1	O1/O1	O1/O2	-
NA20761	Europe	TSI	HAPMAPV14	Female	-	Unrelated	Yes	Yes	O1/O1	O2/O2	O1/O2	O1/O2	O1/O2	O2/O2	O1/O2	O2/O2	O1/O1	O2/O2	O2/O2	O2/O2	O2/O2	O1/O1	O2/O2	O1/O1	O1/O1	O1/O1	O1/O2	O2/O2	O1/O2	O1/O2	O1/O1	O1/O2	O1/O1	O1/O1	O1/O1	O1/O1	O1/O1	O1/O1	O1/O1	O1/O1	O1/O2	O1/O1	O1/O1	O1/O2	O1/O1	O1/O2	O1/O1	O1/O2	-
NA20765	Europe	TSI	HAPMAPV14	Male	-	Unrelated	Yes	Yes	O1/O2	O1/O2	O2/O2	O2/O2	O1/O2	O1/O1	O2/O2	O2/O2	O2/O2	O2/O2	O2/O2	O1/O2	O2	O1/O2	O1/O1	O1/O1	O1/O1	O1/O1	O1/O1	O2/O2	O1/O2	O1/O2	O1/O1	O1/O1	O1/O1	O1/O2	O1/O2	O1/O1	O1/O1	O1/O2	O1/O2	O1/O1	O1/O1	O1/O1	O1	O2	O2	O1	O1	O1	O1
NA20766	Europe	TSI	HAPMAPV14	Female	-	Unrelated	Yes	Yes	O1/O1	O1/O2	O1/O2	O2/O2	O1/O2	O1/O1	O1/O2	O1/O2	O2/O2	O1/O2	O2/O2	O1/O2	O2/O2	O1/O2	O2/O2	O1/O1	O1/O1	O1/O1	O1/O1	O1/O2	O1/O1	O2/O2	O1/O1	O1/O1	O1/O1	O1/O2	O1/O1	O1/O1	O1/O1	O1/O2	O2/O2	O1/O1	O1/O1	O1/O1	O1/O2	O1/O2	O1/O2	O1/O2	O1/O1	O1/O2	-
NA20768	Europe	TSI	HAPMAPV14	Female	-	Unrelated	Yes	Yes	O1/O2	O2/O2	O1/O1	O1/O2	O1/O2	O1/O2	O2/O2	O2/O2	O2/O2	O2/O2	O2/O2	O1/O2	O2/O2	O1/O1	O1/O2	O1/O1	O1/O2	O1/O1	O1/O1	O1/O2	O2/O2	O1/O2	O1/O1	O1/O2	O1/O1	O1/O1	O1/O1	O1/O1	O1/O2	O1/O1	O1/O2	O1/O1	O1/O2	O1/O1	O1/O1	O1/O2	O1/O1	O1/O1	O1/O1	O1/O1	-
NA20769	Europe	TSI	HAPMAPV14	Female	-	Unrelated	Yes	Yes	O1/O1	O1/O2	O2/O2	O1/O2	O1/O2	O1/O2	O1/O2	O1/O2	O1/O2	O2/O2	O2/O2	O2/O2	O2/O2	O1/O1	O2/O2	O1/O1	O1/O1	O1/O1	O1/O2	O2/O2	O2/O2	O2/O2	O1/O1	O1/O1	O1/O1	O1/O1	O1/O1	O1/O1	O1/O2	O1/O1	O1/O2	O1/O1	O2/O2	O1/O1	O1/O1	O2/O2	O1/O1	O1/O2	O1/O1	O2/O2	-
NA20770	Europe	TSI	HAPMAPV14	Male	-	Unrelated	Yes	Yes	O1/O1	O2/O2	O1/O2	O1/O2	O1/O2	O2/O2	O2/O2	O1/O2	O2/O2	O2/O2	O2/O2	O2/O2	O2	O1/O1	O1/O2	O1/O1	O1/O1	O1/O1	O1/O2	O1/O2	O1/O2	O1/O2	O1/O2	O1/O1	O1/O1	O1/O1	O1/O1	O1/O1	O1/O1	O1/O1	O2/O2	O1/O1	O2/O2	O1/O1	O1	O1	O2	O1	O2	O1	O1
NA20771	Europe	TSI	HAPMAPV14	Female	-	Unrelated	Yes	Yes	O1/O2	O1/O2	O2/O2	O2/O2	O2/O2	O1/O2	O2/O2	O1/O2	O2/O2	O2/O2	O2/O2	O2/O2	O2/O2	O1/O1	O2/O2	O1/O1	O1/O1	O1/O1	O1/O2	O1/O2	O2/O2	O1/O2	O1/O1	O1/O1	O1/O1	O1/O1	O1/O1	O1/O1	O1/O1	O1/O1	O1/O1	O1/O1	O1/O1	O1/O1	O1/O2	O1/O2	O1/O2	O1/O1	O1/O1	O1/O2	-
NA20772	Europe	TSI	HAPMAPV14	Female	-	Unrelated	Yes	Yes	O1/O1	O1/O2	O2/O2	O1/O2	O2/O2	O1/O1	O1/O1	O1/O2	O1/O2	O2/O2	O2/O2	O2/O2	O2/O2	O1/O2	O2/O2	O1/O1	O1/O1	O1/O1	O1/O2	O1/O1	O1/O1	O2/O2	O1/O1	O1/O1	O1/O1	O1/O2	O1/O1	O1/O1	O1/O1	O1/O1	O1/O1	O1/O1	O2/O2	O1/O1	O1/O1	O1/O2	O1/O1	O1/O1	O1/O2	O2/O2	-
NA20773	Europe	TSI	HAPMAPV14	Female	-	Unrelated	Yes	Yes	O1/O1	O1/O2	O2/O2	O2/O2	O1/O2	O1/O1	O2/O2	O1/O1	O1/O1	O1/O1	O2/O2	O2/O2	O2/O2	O1/O1	O1/O2	O1/O1	O1/O1	O1/O1	O1/O2	O1/O1	O1/O2	O1/O1	O1/O1	O1/O1	O1/O1	O1/O1	O1/O2	O1/O1	O1/O1	O1/O1	O2/O2	O1/O1	O2/O2	O1/O1	O1/O1	O1/O2	O1/O1	O1/O1	O1/O1	O1/O1	-
NA20774	Europe	TSI	HAPMAPV14	Female	-	Unrelated	Yes	Yes	O1/O2	O1/O2	O2/O2	O1/O2	O1/O2	O1/O1	O2/O2	O1/O2	O2/O2	O2/O2	O2/O2	O2/O2	O2/O2	O1/O2	O1/O2	O1/O1	O1/O1	O1/O2	O2/O2	O2/O2	O1/O1	O2/O2	O1/O1	O1/O2	O1/O1	O1/O1	ND	O1/O1	O1/O1	O1/O1	O2/O2	O1/O1	O1/O2	O1/O1	O1/O1	O1/O1	O1/O1	O1/O2	O1/O1	O1/O1	-
NA20775	Europe	TSI	HAPMAPV14	Female	-	Unrelated	Yes	Yes	O1/O1	O1/O2	O2/O2	ND	ND	O2/O2	O2/O2	O2/O2	O1/O2	O2/O2	ND	O1/O1	ND	O1/O1	O1/O2	O1/O1	O1/O1	O1/O1	O1/O2	ND	ND	O2/O2	ND	O1/O1	O1/O2	O1/O2	ND	O1/O1	O1/O1	ND	ND	ND	ND	O1/O1	ND	ND	ND	ND	ND	O2/O2	-
NA20778	Europe	TSI	HAPMAPV14	Male	-	Unrelated	Yes	Yes	O1/O1	O1/O2	O1/O2	O1/O2	O1/O1	O1/O1	O1/O2	O2/O2	O1/O1	O2/O2	O2/O2	O1/O2	O2	O1/O1	O1/O1	O1/O1	O1/O1	O1/O1	O1/O2	O1/O2	O2/O2	O1/O2	O1/O1	O2/O2	O1/O2	O1/O1	O1/O1	O1/O1	O1/O1	O1/O1	O1/O2	O1/O1	O1/O1	O1/O1	O1	O1	O2	O1	O1	O1	O1
NA20783	Europe	TSI	HAPMAPV14	Male	-	Unrelated	Yes	Yes	O1/O2	O2/O2	O2/O2	O2/O2	O2/O2	O1/O2	O2/O2	O2/O2	O1/O2	O2/O2	O2/O2	O1/O2	O2	O1/O1	O2/O2	O1/O1	O1/O2	O1/O1	O2/O2	O1/O2	O1/O1	O1/O1	O1/O2	O1/O1	O1/O1	O1/O2	O1/O1	O1/O1	O1/O1	O1/O1	O1/O2	O1/O1	O1/O2	O1/O1	O1	O1	O1	O1	O1	O1	O1
NA20785	Europe	TSI	HAPMAPV14	Male	-	Unrelated	Yes	Yes	O1/O2	O1/O2	O2/O2	O1/O2	O1/O2	O1/O2	O2/O2	O2/O2	O2/O2	O2/O2	O2/O2	O2/O2	O2	O1/O1	O1/O1	O1/O1	O1/O2	O1/O2	O1/O2	O1/O2	O1/O1	O2/O2	O1/O2	O1/O1	O1/O1	O1/O1	O1/O1	O1/O1	O1/O1	O1/O1	O1/O2	O1/O1	O1/O2	O1/O1	O1	O1	O1	O1	O1	O1	O1
NA20786	Europe	TSI	HAPMAPV14	Female	-	Unrelated	Yes	Yes	O1/O1	O1/O1	O2/O2	O2/O2	O1/O2	O1/O1	O1/O2	O1/O2	O2/O2	O2/O2	O2/O2	O2/O2	O2/O2	O1/O1	O1/O2	O1/O1	O1/O1	O1/O1	O1/O1	O1/O2	O1/O2	O1/O1	O1/O1	O1/O1	O1/O1	O1/O1	O1/O1	O1/O1	O1/O1	O1/O1	O2/O2	O1/O1	O1/O1	O1/O1	O2/O2	O1/O1	O1/O1	O1/O2	O1/O2	O1/O1	-
NA20787	Europe	TSI	HAPMAPV14	Male	-	Unrelated	Yes	Yes	O1/O1	O2/O2	O2/O2	O1/O2	O1/O2	O1/O1	O1/O1	ND	O2/O2	O1/O2	O2/O2	O2/O2	O2	O1/O2	O2/O2	O1/O1	O1/O1	O1/O1	O1/O1	O1/O2	O1/O2	O1/O2	O1/O1	O1/O1	O1/O1	O1/O1	O1/O1	O1/O1	ND	O1/O1	O1/O1	O1/O1	O1/O2	O1/O1	O1	O1	ND	O1	O1	O1	O1
NA20790	Europe	TSI	HAPMAPV14	Female	-	Unrelated	Yes	Yes	O1/O1	O1/O1	O2/O2	O1/O1	O2/O2	O1/O2	O1/O2	O2/O2	O1/O2	O2/O2	O2/O2	O1/O2	O2/O2	O1/O1	O2/O2	O1/O1	O1/O1	O1/O2	O1/O1	O1/O2	O1/O1	O2/O2	O1/O1	O2/O2	O1/O1	O1/O2	O1/O2	O1/O1	O1/O1	O1/O1	O1/O1	O1/O1	O1/O1	O1/O1	O1/O2	O1/O2	O1/O1	O1/O1	O1/O1	O1/O2	-
NA20792	Europe	TSI	HAPMAPV14	Male	-	Unrelated	Yes	Yes	O1/O1	O1/O2	O1/O2	O1/O2	O1/O2	O1/O1	O1/O1	O2/O2	O1/O2	O2/O2	O2/O2	O1/O2	O2	O1/O1	O1/O2	O1/O1	O1/O1	O1/O1	O1/O2	O1/O2	O2/O2	O1/O2	O1/O2	O1/O2	O1/O2	O1/O2	O1/O1	O1/O1	O1/O1	O1/O1	O2/O2	O1/O1	O1/O2	O1/O1	O2	O1	O1	O1	O1	O2	O1
NA20795	Europe	TSI	HAPMAPV14	Female	-	Unrelated	Yes	Yes	O1/O1	O1/O2	O2/O2	O1/O2	O1/O2	O1/O2	O1/O1	O1/O2	O2/O2	O1/O2	O2/O2	O2/O2	O2/O2	O1/O2	O2/O2	O1/O1	O1/O1	O1/O1	O2/O2	O2/O2	O1/O1	O2/O2	O1/O1	O1/O1	O1/O1	O1/O1	O1/O1	O1/O1	O1/O1	O1/O1	ND	O1/O2	O1/O2	O1/O1	O1/O2	O1/O2	O1/O1	O1/O2	O1/O1	O1/O2	-
NA20796	Europe	TSI	HAPMAPV14	Male	-	Unrelated	Yes	Yes	O1/O1	O1/O1	O2/O2	O1/O2	O1/O1	O1/O2	O2/O2	O2/O2	O1/O2	O2/O2	O2/O2	O2/O2	O2	O1/O1	O1/O2	O1/O1	O1/O1	O1/O1	O1/O2	O2/O2	O1/O2	O1/O2	O1/O1	O1/O1	O1/O1	O1/O1	O1/O1	O1/O1	O1/O1	O1/O1	O2/O2	O1/O1	O2/O2	O1/O1	O1	O1	O1	O2	O2	O1	O1
NA20797	Europe	TSI	HAPMAPV14	Female	-	Unrelated	Yes	Yes	O1/O1	O1/O2	O2/O2	O2/O2	O1/O2	O1/O1	O1/O2	O2/O2	O1/O2	O2/O2	O2/O2	O1/O2	O2/O2	O1/O1	O2/O2	O1/O1	O1/O1	O1/O1	O2/O2	O1/O2	O1/O2	O1/O2	O1/O1	O1/O2	O1/O1	O1/O1	O1/O1	O1/O1	O1/O1	O1/O1	O1/O1	O1/O1	O1/O2	O1/O1	O1/O1	O1/O1	O1/O1	O1/O1	O1/O2	O1/O2	-
NA20798	Europe	TSI	HAPMAPV14	Male	-	Unrelated	Yes	Yes	O1/O2	O1/O2	O2/O2	O2/O2	O2/O2	O1/O2	O1/O2	O2/O2	O1/O2	O1/O1	O2/O2	O2/O2	O2	O1/O1	O2/O2	O1/O1	O1/O1	O1/O1	O1/O1	O1/O2	O1/O2	O1/O1	O1/O2	O1/O1	O1/O1	O1/O2	O1/O1	O1/O1	O1/O1	O1/O1	O1/O2	O1/O1	O1/O1	O1/O1	O1	O1	O1	O1	O1	O2	O1
NA20799	Europe	TSI	HAPMAPV14	Female	-	Unrelated	Yes	Yes	O1/O1	O1/O2	O1/O2	O1/O2	O2/O2	O1/O2	O1/O2	O2/O2	O1/O2	O1/O2	O2/O2	O1/O2	O2/O2	O1/O1	O1/O2	O1/O1	O1/O1	O1/O1	O1/O1	O2/O2	O1/O2	O1/O2	O1/O1	O1/O1	O1/O1	O1/O1	O1/O1	O1/O1	O1/O1	O1/O1	O1/O1	O1/O1	O1/O1	O1/O1	O1/O2	O1/O1	O1/O1	O1/O1	O1/O2	O1/O1	-
NA20800	Europe	TSI	HAPMAPV14	Female	-	Unrelated	Yes	Yes	O1/O1	O1/O1	O2/O2	O2/O2	O1/O2	O2/O2	O1/O2	O1/O2	O1/O2	O2/O2	O2/O2	O1/O2	O2/O2	O1/O2	O2/O2	O1/O1	O1/O1	O1/O1	O1/O1	O1/O2	O1/O1	O1/O2	O1/O1	O1/O1	O1/O1	O1/O2	O1/O1	O1/O1	O1/O1	O1/O1	O2/O2	O1/O2	O1/O1	O1/O1	O1/O1	O1/O2	O1/O1	O1/O1	O1/O1	O2/O2	-
NA20801	Europe	TSI	HAPMAPV14	Male	-	Unrelated	Yes	Yes	O1/O2	O2/O2	O2/O2	O1/O2	O1/O2	O1/O1	O2/O2	O2/O2	O2/O2	O2/O2	O1/O2	O2/O2	O2	O1/O1	O1/O2	O1/O1	O1/O1	O1/O1	O1/O1	O1/O2	O1/O2	O2/O2	O1/O1	O1/O1	O1/O1	O1/O1	O1/O1	O1/O1	O1/O1	O1/O1	O1/O2	O1/O1	O1/O1	O1/O1	O1	O2	O1	O1	O2	O1	O1
NA20802	Europe	TSI	HAPMAPV14	Female	-	Unrelated	Yes	Yes	O1/O1	O1/O1	O2/O2	O2/O2	O1/O2	O1/O1	O1/O1	O2/O2	O1/O2	O1/O2	O2/O2	O1/O2	O2/O2	O1/O1	O2/O2	O1/O1	O1/O1	O1/O1	O1/O2	O2/O2	O1/O2	O1/O2	O1/O1	O1/O1	O1/O1	O1/O2	O1/O1	O1/O1	O1/O1	O1/O1	O1/O1	O1/O2	O1/O2	O1/O1	O1/O2	O1/O2	O1/O1	O1/O1	O1/O2	O1/O1	-
NA20803	Europe	TSI	HAPMAPV14	Male	-	Unrelated	Yes	Yes	O1/O1	O1/O2	O2/O2	O1/O2	O2/O2	O2/O2	O1/O2	O2/O2	O1/O1	O2/O2	O2/O2	O2/O2	O2	O1/O1	O1/O1	O1/O1	O1/O1	O1/O2	O1/O2	O1/O1	O1/O2	O2/O2	O1/O1	O1/O2	O1/O1	O1/O1	O1/O1	O1/O1	O1/O1	O1/O1	O1/O1	O1/O2	O1/O2	O1/O1	O1	O1	O1	O1	ND	O1	O1
NA20804	Europe	TSI	HAPMAPV14	Female	-	Unrelated	Yes	Yes	O1/O1	O1/O1	O2/O2	O1/O2	O1/O2	O1/O1	O1/O1	O2/O2	O2/O2	O2/O2	O2/O2	O1/O2	O2/O2	O1/O1	O1/O2	O1/O1	O1/O1	O1/O1	O2/O2	O2/O2	O1/O2	O2/O2	O1/O1	O1/O1	O1/O1	O1/O1	O1/O1	O1/O1	O1/O1	O1/O1	O1/O2	O1/O1	O1/O2	O1/O1	O1/O2	O2/O2	O1/O1	O1/O1	O1/O1	O1/O2	-
NA20805	Europe	TSI	HAPMAPV14	Male	-	Unrelated	Yes	Yes	O1/O1	O2/O2	O2/O2	O2/O2	O1/O1	O1/O2	O1/O2	O2/O2	O1/O2	O2/O2	O1/O2	O2/O2	O2	O1/O1	O1/O2	O1/O1	O1/O1	O1/O2	O1/O2	O1/O2	O1/O1	O2/O2	O1/O1	O2/O2	O1/O1	O1/O1	O1/O2	O1/O1	O1/O1	O1/O1	O1/O1	O1/O1	O1/O2	O1/O1	O1	O1	O1	O2	O1	O2	O1
NA20806	Europe	TSI	HAPMAPV14	Male	-	Unrelated	Yes	Yes	O1/O2	O1/O1	O2/O2	O2/O2	O1/O2	O2/O2	O1/O2	O2/O2	O1/O1	O2/O2	O2/O2	O1/O2	O2	O1/O1	O2/O2	O1/O1	O1/O2	O1/O1	O1/O2	O2/O2	O1/O1	O2/O2	O1/O1	O1/O2	O1/O1	O1/O1	O1/O2	O1/O1	O1/O1	O1/O1	O1/O1	O1/O1	O1/O2	O1/O1	O1	O1	O1	O1	O1	O1	O1
NA20807	Europe	TSI	HAPMAPV14	Female	-	Unrelated	Yes	Yes	O1/O1	O1/O2	O1/O2	O2/O2	O2/O2	O1/O2	O2/O2	O2/O2	O1/O2	O2/O2	ND	O2/O2	O2/O2	O1/O1	O2/O2	O1/O1	O1/O1	O1/O1	O1/O1	O2/O2	O1/O1	O1/O2	O1/O1	O1/O1	O1/O1	O1/O2	O1/O1	O1/O1	O1/O1	O1/O1	O1/O2	O1/O1	O2/O2	O1/O1	O1/O1	O1/O2	O1/O1	O1/O2	O1/O1	O1/O2	-
NA20808	Europe	TSI	HAPMAPV14	Female	-	Unrelated	Yes	Yes	O1/O1	O2/O2	O2/O2	O2/O2	O1/O1	O2/O2	O1/O1	O1/O2	O1/O2	O2/O2	O2/O2	O2/O2	O2/O2	O1/O2	O1/O2	O1/O1	O1/O1	O1/O1	O2/O2	O1/O1	O2/O2	O1/O2	O1/O1	O1/O1	O1/O1	O1/O1	O1/O1	O1/O1	O1/O1	O1/O1	O1/O1	O1/O1	O2/O2	O1/O1	O1/O2	O1/O2	O1/O1	O1/O1	O2/O2	O1/O2	-
NA20809	Europe	TSI	HAPMAPV14	Male	-	Unrelated	Yes	Yes	O1/O2	O2/O2	O2/O2	O1/O2	O2/O2	O1/O2	O1/O1	O1/O1	O1/O1	O2/O2	O2/O2	O1/O2	O2	O1/O1	O2/O2	O1/O1	O1/O1	O1/O2	O1/O1	O1/O2	O2/O2	O1/O2	O1/O1	O1/O1	O1/O1	O1/O1	O1/O1	O1/O1	O1/O1	O1/O1	O1/O1	O1/O1	O1/O2	O1/O1	O1	O2	O1	O1	O1	O2	O1
NA20810	Europe	TSI	HAPMAPV14	Male	-	Unrelated	Yes	Yes	O1/O1	O2/O2	O1/O2	O2/O2	O1/O2	O1/O1	O2/O2	O2/O2	O2/O2	O2/O2	O2/O2	O2/O2	O2	O1/O1	O1/O2	O1/O1	O1/O2	O1/O1	O1/O2	O2/O2	O1/O2	O1/O2	O1/O1	O1/O2	O1/O2	O1/O1	O1/O1	O1/O1	O1/O1	O1/O1	O1/O1	O1/O2	O1/O2	O1/O1	O1	O2	O1	O1	O1	O2	O1
NA20811	Europe	TSI	HAPMAPV14	Male	-	Unrelated	Yes	Yes	O1/O2	O2/O2	O1/O2	O2/O2	O1/O1	O1/O2	O2/O2	O1/O2	O1/O2	O2/O2	O2/O2	O1/O2	O2	O1/O2	O2/O2	O1/O1	O1/O1	O1/O2	O1/O2	O1/O2	O2/O2	O1/O2	O1/O1	O1/O2	O1/O1	O1/O1	O1/O1	O1/O1	O1/O1	O1/O1	O1/O1	O1/O1	O1/O2	O1/O1	O1	O2	O1	O2	O1	O1	O1
NA20812	Europe	TSI	HAPMAPV14	Male	-	Unrelated	Yes	Yes	O1/O2	O1/O2	O2/O2	O1/O2	O1/O1	O1/O1	O1/O2	O2/O2	O1/O2	O2/O2	O2/O2	O2/O2	O2	O1/O2	O1/O2	O1/O1	O1/O1	O1/O1	O1/O2	O1/O2	O2/O2	O2/O2	O1/O1	O1/O1	O1/O2	O1/O1	O1/O2	O1/O1	O1/O2	O1/O1	O2/O2	O1/O1	O1/O2	O1/O1	O1	O2	O1	O1	O1	O2	O1
NA20813	Europe	TSI	HAPMAPV14	Female	-	Unrelated	Yes	Yes	O1/O1	O1/O2	O2/O2	O1/O2	O1/O2	O1/O1	O1/O1	O2/O2	O2/O2	O1/O2	O2/O2	O2/O2	O2/O2	O1/O1	O2/O2	O1/O1	O1/O1	O1/O1	O2/O2	O1/O2	O2/O2	O1/O2	O1/O1	O1/O2	O1/O1	O2/O2	O1/O1	O1/O1	O1/O1	O1/O1	O1/O1	O1/O2	O1/O2	O1/O1	O1/O1	O1/O1	O1/O1	O1/O2	O1/O1	O1/O2	-
NA20815	Europe	TSI	HAPMAPV14	Male	-	Unrelated	Yes	Yes	O1/O1	O1/O2	O1/O2	O2/O2	O2/O2	O1/O2	O1/O2	O2/O2	O1/O2	O2/O2	O2/O2	O2/O2	O2	O1/O1	O1/O2	O1/O1	O1/O1	O1/O2	O1/O2	O2/O2	O2/O2	O1/O2	O1/O2	O1/O1	O1/O1	O1/O1	O1/O1	O1/O1	O1/O1	O1/O1	O1/O2	O1/O1	O1/O2	O1/O1	O2	O1	O1	O2	O1	O1	O1
NA20816	Europe	TSI	HAPMAPV14	Male	-	Unrelated	Yes	No	O1/O1	O2/O2	O1/O2	O2/O2	O2/O2	O1/O2	O1/O1	O1/O2	O1/O2	O2/O2	O2/O2	O2/O2	O2	O1/O1	O2/O2	O1/O1	O1/O1	O1/O1	O1/O2	O1/O2	O2/O2	O2/O2	O1/O1	O1/O1	O1/O1	O1/O1	O1/O1	O1/O1	O1/O1	O1/O1	O2/O2	O1/O1	O1/O2	O1/O1	O1	O2	O1	O2	O1	O1	O1
NA20818	Europe	TSI	HAPMAPV14	Female	-	Unrelated	Yes	Yes	O1/O2	O2/O2	O2/O2	O1/O2	O2/O2	O1/O2	O2/O2	O1/O2	O2/O2	O2/O2	O2/O2	O2/O2	O2/O2	O1/O1	O2/O2	O1/O1	O1/O1	O1/O2	O1/O2	O1/O2	O1/O2	O1/O2	O1/O1	ND	O1/O1	O1/O2	O1/O1	O1/O1	O1/O1	O1/O2	O2/O2	O1/O1	O1/O1	O1/O1	O1/O1	O2/O2	O1/O1	O1/O1	O1/O2	O1/O1	-
NA20819	Europe	TSI	HAPMAPV14	Female	-	Unrelated	Yes	Yes	O1/O1	O2/O2	O2/O2	O1/O2	O2/O2	O1/O2	O1/O2	O2/O2	O2/O2	O1/O2	O2/O2	O2/O2	O2/O2	O1/O1	O2/O2	O1/O1	O2/O2	O1/O1	O1/O2	O2/O2	O1/O2	O1/O2	O1/O1	O1/O1	O2/O2	O1/O1	O1/O1	O1/O1	O1/O1	O1/O1	O1/O2	O1/O1	O1/O2	O1/O1	O1/O1	O1/O1	O1/O1	O1/O1	O1/O2	O1/O2	-
NA20826	Europe	TSI	HAPMAPV14	Female	-	Unrelated	Yes	Yes	O1/O1	O2/O2	O1/O2	O2/O2	O2/O2	O1/O1	O1/O2	O1/O2	O2/O2	O2/O2	O2/O2	O2/O2	O2/O2	O1/O2	O2/O2	O1/O1	O1/O2	O1/O2	O1/O1	O1/O2	O1/O1	O1/O2	O1/O1	O1/O2	O1/O1	O1/O1	O1/O1	O1/O1	O1/O1	O1/O1	O1/O2	O1/O1	O1/O2	O1/O1	O2/O2	O1/O2	O1/O1	O1/O1	O1/O1	O1/O2	-
NA20828	Europe	TSI	HAPMAPV14	Female	-	Unrelated	Yes	Yes	O1/O1	O1/O2	O2/O2	O2/O2	O1/O1	O1/O2	O1/O2	O2/O2	O2/O2	O2/O2	O2/O2	O2/O2	O2/O2	O1/O1	O2/O2	O1/O1	O1/O1	O1/O2	O1/O2	O2/O2	O1/O2	O1/O2	O1/O1	O1/O2	O1/O1	O1/O1	O1/O1	O1/O1	O1/O1	O1/O1	O1/O2	O1/O1	O1/O2	O1/O1	O1/O1	O1/O2	O1/O2	O1/O1	O1/O1	O1/O1	-
NA20845	East Asia	GIH	HAPMAPV15	Male	-	Unrelated	No	Yes	O1/O1	O2/O2	O2/O2	O1/O2	O2/O2	O1/O1	O1/O2	O2/O2	O2/O2	O2/O2	O2/O2	O2/O2	O2	O1/O2	O1/O2	O1/O1	O1/O1	O1/O1	O1/O2	O1/O1	O2/O2	O2/O2	O1/O1	O1/O2	O1/O1	O1/O1	O1/O2	O1/O1	O1/O1	O1/O1	O1/O1	O1/O1	O1/O2	O1/O1	O2	O2	O1	O1	O1	O2	O1
NA20846	East Asia	GIH	HAPMAPV15	Male	-	Unrelated	No	Yes	O1/O2	O1/O2	O2/O2	O2/O2	O1/O2	O1/O2	O1/O1	O2/O2	O2/O2	O1/O2	O2/O2	O2/O2	O2	O1/O1	O2/O2	O1/O1	O1/O1	O1/O1	O1/O1	O2/O2	O2/O2	O1/O2	O1/O1	O1/O1	O1/O2	O1/O1	O1/O1	O1/O1	O1/O1	O1/O1	O2/O2	O1/O1	O1/O2	O1/O1	O2	O2	O2	O1	O1	O2	O1
NA20847	East Asia	GIH	HAPMAPV15	Female	-	Unrelated	No	Yes	O1/O1	O1/O1	O2/O2	O1/O1	O2/O2	O1/O1	O1/O1	O2/O2	O1/O2	O2/O2	O2/O2	O2/O2	O2/O2	O1/O1	O2/O2	O1/O1	O1/O2	O1/O2	O2/O2	O2/O2	O1/O2	O1/O1	O1/O1	O1/O1	O1/O1	O1/O2	O1/O1	O1/O1	O1/O1	O1/O1	O1/O2	O1/O1	O1/O2	O1/O1	O1/O1	O2/O2	O1/O1	O1/O2	O1/O2	O1/O2	-
NA20849	East Asia	GIH	HAPMAPV15	Female	-	Unrelated	No	Yes	O1/O1	O1/O2	O2/O2	O2/O2	O2/O2	O1/O2	O2/O2	O2/O2	O2/O2	O2/O2	O2/O2	O1/O2	O2/O2	O1/O1	O2/O2	O1/O1	O1/O1	O1/O1	O1/O1	O2/O2	O1/O2	O1/O2	O1/O1	O1/O2	O1/O1	O1/O2	O1/O2	O1/O1	O1/O1	O1/O1	O1/O2	O1/O1	O1/O2	O1/O1	O2/O2	O2/O2	O1/O1	O1/O2	O1/O1	O1/O2	-
NA20850	East Asia	GIH	HAPMAPV15	Male	-	Unrelated	No	Yes	O1/O1	O1/O2	O2/O2	O2/O2	O2/O2	O1/O2	O1/O2	O2/O2	O1/O2	O1/O2	O2/O2	O2/O2	O2	O1/O1	O2/O2	O1/O1	O1/O1	O1/O1	O1/O1	O1/O2	O2/O2	O2/O2	O1/O1	O1/O1	O1/O1	O1/O2	O1/O1	O1/O1	O1/O1	O1/O1	O1/O2	O1/O2	O2/O2	O1/O1	O1	O2	O1	O2	O1	O2	O1
NA20851	East Asia	GIH	HAPMAPV15	Female	-	Unrelated	No	Yes	O1/O1	O1/O2	O2/O2	O1/O2	O2/O2	O1/O2	O1/O1	O2/O2	O2/O2	O2/O2	O2/O2	O2/O2	O2/O2	O1/O1	O2/O2	O1/O1	O1/O1	O1/O1	O1/O2	O1/O2	O2/O2	O1/O2	O1/O1	O1/O1	O1/O1	O1/O2	O1/O1	O1/O1	O1/O1	O1/O1	O1/O1	O1/O1	O1/O2	O1/O1	O1/O1	O2/O2	O1/O1	O1/O1	O1/O1	O1/O2	-
NA20852	East Asia	GIH	HAPMAPV15	Male	-	Unrelated	No	Yes	O1/O1	O1/O1	O1/O2	O2/O2	O2/O2	O1/O2	O2/O2	O1/O2	O1/O1	O2/O2	O2/O2	O2/O2	O2	O1/O1	O1/O2	O1/O1	O1/O1	O1/O1	O2/O2	O2/O2	O1/O2	O1/O2	O1/O1	O1/O1	O1/O2	O1/O2	O1/O1	O1/O1	O1/O1	O1/O1	O1/O2	O1/O2	O1/O1	O1/O1	O1	O1	O1	O2	O1	O1	O1
NA20853	East Asia	GIH	HAPMAPV15	Female	-	Unrelated	No	Yes	O1/O1	O1/O1	O2/O2	O1/O2	O2/O2	O2/O2	O1/O2	O1/O2	O2/O2	O2/O2	O2/O2	O1/O2	O2/O2	O1/O1	O1/O2	O1/O1	O1/O1	O1/O1	O1/O2	O1/O2	O1/O2	O1/O2	O1/O1	O1/O2	O1/O1	O2/O2	O1/O1	O1/O1	O1/O1	O1/O1	O2/O2	O1/O1	O1/O1	O1/O1	O1/O2	O2/O2	O1/O2	O2/O2	O1/O2	O1/O2	-
NA20854	East Asia	GIH	HAPMAPV15	Female	-	Unrelated	No	Yes	O2/O2	O1/O2	O2/O2	O1/O2	O2/O2	O1/O1	O1/O2	O2/O2	O1/O1	O2/O2	O2/O2	O2/O2	O2/O2	O1/O1	O1/O1	O1/O1	O1/O2	O1/O1	O1/O2	O1/O2	O1/O1	O1/O2	O1/O1	O1/O2	O1/O1	O2/O2	O2/O2	O1/O1	O1/O1	O1/O1	O1/O2	O1/O2	O1/O1	O1/O1	O1/O1	O1/O2	O1/O1	O1/O1	O1/O2	O1/O2	-
NA20856	East Asia	GIH	HAPMAPV15	Female	-	Unrelated	No	Yes	O1/O1	O1/O2	O2/O2	O1/O2	O2/O2	O1/O2	O1/O2	O2/O2	O1/O2	O1/O2	O2/O2	O2/O2	O2/O2	O1/O1	O2/O2	O1/O1	O1/O1	O1/O2	O1/O1	O1/O2	O1/O1	O1/O2	O1/O1	O1/O1	O1/O2	O1/O2	O1/O1	O1/O1	O1/O1	O1/O1	O1/O1	O1/O2	O1/O2	O1/O1	O1/O2	O2/O2	O1/O2	O1/O2	O1/O2	O2/O2	-
NA20858	East Asia	GIH	HAPMAPV15	Male	-	Unrelated	No	Yes	O1/O1	O2/O2	O1/O2	O1/O1	O1/O1	O2/O2	O1/O2	O1/O2	O1/O2	O2/O2	O2/O2	O2/O2	O2	O1/O2	O2/O2	O1/O1	O1/O1	O1/O1	O1/O1	O1/O2	O1/O2	O1/O2	O1/O1	O1/O2	O1/O1	O2/O2	O1/O1	O1/O1	O1/O1	O1/O1	O1/O2	O1/O1	O1/O2	O1/O1	O1	O2	O1	O1	O1	O2	O1
NA20859	East Asia	GIH	HAPMAPV15	Female	-	Unrelated	No	Yes	O1/O1	O2/O2	O2/O2	O2/O2	O2/O2	O2/O2	O1/O2	O2/O2	O2/O2	O2/O2	O2/O2	O2/O2	O2/O2	O1/O1	O2/O2	O1/O1	O1/O1	O1/O2	O2/O2	O1/O1	O1/O2	O1/O1	O1/O1	O1/O2	O1/O1	O1/O1	O1/O1	O1/O1	O1/O1	O1/O1	O1/O2	O2/O2	O2/O2	O1/O1	O1/O1	O2/O2	O1/O1	O1/O1	O2/O2	O1/O1	-
NA20861	East Asia	GIH	HAPMAPV15	Male	-	Unrelated	No	Yes	O1/O1	O1/O1	O2/O2	O2/O2	O1/O2	O1/O1	O1/O1	O1/O2	O1/O2	O2/O2	O2/O2	O2/O2	O2	O1/O1	O2/O2	O1/O1	O1/O1	O1/O1	O1/O2	O2/O2	O2/O2	O1/O1	O1/O1	O1/O2	O1/O2	O1/O1	O1/O1	O1/O1	O1/O1	O1/O1	O1/O2	O1/O2	O1/O2	O1/O1	O1	O1	O2	O1	O1	O2	O2
NA20862	East Asia	GIH	HAPMAPV15	Female	-	Unrelated	No	Yes	O1/O1	O1/O1	O2/O2	O2/O2	O2/O2	O1/O1	O1/O2	O1/O2	O2/O2	O2/O2	O2/O2	O2/O2	O2/O2	O1/O2	O1/O2	O1/O1	O1/O1	O1/O2	O1/O1	O2/O2	O2/O2	O1/O2	O1/O1	O1/O1	O2/O2	O2/O2	O1/O1	O1/O1	O1/O1	O1/O1	O1/O2	O1/O2	O1/O1	O1/O1	O1/O2	O1/O2	O1/O1	O1/O1	O1/O2	O1/O2	-
NA20866	East Asia	GIH	HAPMAPV15	Male	-	Unrelated	No	Yes	O2/O2	O1/O2	O2/O2	O1/O2	O2/O2	O1/O2	O1/O1	O1/O2	O1/O2	O2/O2	O1/O2	O2/O2	O2	O1/O1	O2/O2	O1/O1	O1/O1	O1/O1	O1/O1	O1/O1	O1/O2	O2/O2	O1/O1	O1/O1	O1/O1	O1/O2	O1/O1	O1/O1	O1/O1	O1/O1	O1/O1	O1/O2	O2/O2	O1/O1	O2	O1	O1	O1	O1	O2	O1
NA20869	East Asia	GIH	HAPMAPV15	Female	-	Unrelated	No	Yes	O1/O1	O2/O2	O2/O2	O2/O2	O1/O2	O1/O2	O1/O2	O1/O2	O1/O2	O2/O2	O2/O2	O1/O2	O2/O2	O1/O2	O2/O2	O1/O1	O1/O1	O1/O2	O1/O2	O2/O2	O1/O2	O1/O1	O1/O1	O1/O1	O1/O1	O1/O2	O1/O1	O1/O1	O1/O1	O1/O1	O1/O1	O1/O2	O1/O1	O1/O1	O1/O1	O1/O1	O1/O2	O1/O2	O1/O2	O1/O2	-
NA20870	East Asia	GIH	HAPMAPV15	Male	-	Unrelated	No	Yes	O1/O1	O1/O2	O2/O2	O2/O2	O1/O2	O2/O2	O1/O2	O1/O1	O1/O2	O1/O2	O2/O2	O1/O2	O2	O1/O1	O1/O2	O1/O1	O1/O1	O1/O1	O1/O2	O1/O2	O2/O2	O1/O2	O1/O1	O1/O1	O1/O2	O1/O1	O1/O1	O1/O1	O1/O1	O1/O1	O1/O2	O1/O1	O1/O2	O1/O1	O2	O2	O1	O1	O2	O1	O1
NA20871	East Asia	GIH	HAPMAPV15	Male	-	Unrelated	No	No	O1/O1	O2/O2	O2/O2	O1/O2	O1/O1	O1/O2	O1/O2	O2/O2	O2/O2	O2/O2	O2/O2	O2/O2	O2	O1/O2	O2/O2	O1/O1	O1/O1	O1/O2	O1/O2	O2/O2	O2/O2	O1/O2	O1/O1	O1/O2	O1/O1	O1/O1	O1/O2	O1/O1	O1/O1	O1/O1	O1/O2	O1/O1	O1/O2	O1/O1	O2	O2	O1	O1	O1	O1	O1
NA20872	East Asia	GIH	HAPMAPV15	Female	-	Unrelated	No	Yes	O1/O1	O1/O1	O2/O2	O1/O2	O1/O2	O1/O1	O1/O2	O2/O2	O2/O2	O2/O2	O2/O2	O2/O2	O2/O2	O1/O1	O2/O2	O1/O1	O1/O1	O1/O1	O1/O1	O1/O1	O2/O2	O1/O2	O1/O1	O1/O1	O1/O1	O1/O1	O1/O1	O1/O1	O1/O1	O1/O1	O1/O1	O1/O2	O1/O2	O1/O1	O2/O2	O1/O2	O1/O1	O1/O2	O1/O1	O1/O1	-
NA20873	East Asia	GIH	HAPMAPV15	Male	-	Unrelated	No	No	O1/O1	O1/O1	O2/O2	O2/O2	O2/O2	O1/O1	O2/O2	O2/O2	O2/O2	O2/O2	O2/O2	O2/O2	O2	O1/O1	O1/O2	O1/O1	O1/O1	O1/O1	O1/O2	O2/O2	O2/O2	O1/O1	O1/O1	O1/O1	O1/O2	O1/O2	O1/O1	O1/O1	O1/O1	O1/O1	O1/O1	O1/O1	O1/O2	O1/O1	O1	O1	O1	O1	O1	O2	O1
NA20874	East Asia	GIH	HAPMAPV15	Female	-	Unrelated	No	Yes	O1/O1	O1/O2	O2/O2	O2/O2	O2/O2	O1/O1	O1/O2	O2/O2	O2/O2	O2/O2	O2/O2	O2/O2	O2/O2	O1/O1	O2/O2	O1/O1	O1/O1	O1/O1	O1/O2	O1/O2	O1/O2	O2/O2	O1/O1	O1/O1	O1/O1	O1/O1	O1/O2	O1/O1	O1/O1	O1/O1	O1/O2	O1/O1	O1/O2	O1/O1	O1/O2	O1/O2	O1/O2	O1/O2	O1/O1	O2/O2	-
NA20875	East Asia	GIH	HAPMAPV15	Female	-	Unrelated	No	Yes	O1/O1	O1/O2	O2/O2	O1/O2	O2/O2	O1/O2	O1/O1	O2/O2	O2/O2	O1/O1	O2/O2	O2/O2	O2/O2	O1/O1	O2/O2	O1/O1	O1/O1	O1/O2	O1/O2	O1/O1	O1/O2	O1/O2	O1/O1	O1/O2	O1/O1	O1/O2	O1/O1	O1/O1	O1/O2	O1/O1	O1/O2	O1/O2	O1/O2	O1/O1	O1/O2	O1/O2	O1/O1	O1/O1	O2/O2	O1/O1	-
NA20876	East Asia	GIH	HAPMAPV15	Female	-	Unrelated	No	Yes	O1/O1	O1/O2	O2/O2	O1/O2	O2/O2	O1/O2	O2/O2	O1/O1	O2/O2	O2/O2	O2/O2	O2/O2	O2/O2	O1/O1	O1/O2	O1/O1	O1/O1	O1/O2	O1/O2	O2/O2	O1/O2	O1/O1	O1/O1	O2/O2	O1/O1	O2/O2	O1/O1	O1/O1	O1/O1	O1/O1	O1/O2	O1/O2	O2/O2	O1/O1	O1/O2	O1/O1	O1/O2	O1/O1	O2/O2	O1/O2	-
NA20877	East Asia	GIH	HAPMAPV15	Female	-	Unrelated	No	Yes	O1/O1	O2/O2	O2/O2	O1/O2	O2/O2	O1/O2	O1/O1	O2/O2	O2/O2	O1/O2	O2/O2	O1/O2	O2/O2	O1/O1	O1/O2	O1/O1	O1/O1	O1/O1	O1/O1	O1/O2	O2/O2	O1/O2	O1/O1	O1/O1	O1/O1	O1/O2	O1/O2	O1/O1	O1/O1	O1/O1	O2/O2	O1/O2	O1/O2	O1/O1	O1/O2	O1/O2	O1/O2	O1/O1	O1/O2	O1/O1	-
NA20879	East Asia	GIH	HAPMAPV15	Female	-	Unrelated	No	No	O1/O1	O1/O1	O1/O2	O1/O2	O1/O2	O1/O1	O1/O2	O2/O2	O1/O2	O2/O2	O2/O2	O1/O2	O2/O2	O1/O1	O2/O2	O1/O1	O1/O2	O1/O1	O1/O2	O1/O1	O1/O2	O2/O2	O1/O1	O1/O1	O1/O1	O1/O2	O1/O1	O1/O1	O1/O1	O1/O1	O1/O2	O1/O1	O1/O2	O1/O1	O2/O2	O1/O2	O1/O2	O1/O2	O1/O1	O2/O2	-
NA20881	East Asia	GIH	HAPMAPV15	Female	-	Unrelated	No	Yes	O1/O1	O1/O2	O2/O2	O1/O2	O2/O2	O1/O1	O1/O2	O2/O2	O2/O2	O2/O2	O2/O2	O2/O2	O2/O2	O1/O1	O2/O2	O1/O1	O1/O1	O1/O1	O2/O2	O2/O2	O1/O2	O2/O2	O1/O1	O1/O1	O1/O1	O1/O1	O1/O1	O1/O1	O1/O1	O1/O1	O2/O2	O1/O2	O2/O2	O1/O1	O1/O2	O1/O2	O1/O1	O1/O1	O1/O2	O1/O2	-
NA20882	East Asia	GIH	HAPMAPV15	Female	-	Unrelated	No	Yes	O1/O2	O2/O2	O2/O2	O2/O2	O2/O2	O1/O2	O1/O2	O1/O2	O1/O1	O1/O2	O2/O2	O2/O2	O2/O2	O1/O2	O2/O2	O1/O1	O1/O1	O1/O2	O1/O2	O2/O2	O1/O2	O1/O1	O1/O1	O1/O2	O1/O1	O1/O2	O1/O1	O1/O1	O1/O1	O1/O1	O1/O2	O1/O1	O2/O2	O1/O1	O1/O2	O2/O2	O1/O1	O1/O1	O1/O1	O2/O2	-
NA20883	East Asia	GIH	HAPMAPV15	Male	-	Unrelated	No	No	O1/O1	O1/O2	O2/O2	O1/O1	O1/O2	O1/O1	O2/O2	O2/O2	O2/O2	O2/O2	O2/O2	O2/O2	O2	O1/O1	O2/O2	O1/O1	O1/O2	O1/O1	O1/O2	O1/O1	O1/O2	O2/O2	O1/O1	O2/O2	O1/O1	O1/O2	O1/O2	O1/O1	O1/O1	O1/O1	O1/O1	O2/O2	O1/O2	O1/O1	O2	O1	O1	O2	O1	O2	O1
NA20884	East Asia	GIH	HAPMAPV15	Male	-	Unrelated	No	Yes	O1/O2	O1/O1	O2/O2	O2/O2	O1/O2	O1/O2	O2/O2	O2/O2	O1/O2	O2/O2	O2/O2	O1/O2	O2	O2/O2	O2/O2	O1/O1	O1/O1	O1/O1	O1/O1	O1/O2	O2/O2	O1/O1	O1/O1	O2/O2	O1/O1	O1/O2	O1/O2	O1/O1	O1/O1	O1/O1	O1/O1	O1/O1	O1/O2	O1/O1	O2	O2	O1	O1	O2	O1	O1
NA20885	East Asia	GIH	HAPMAPV15	Male	-	Unrelated	No	Yes	O1/O1	O1/O2	O1/O2	O2/O2	O2/O2	O1/O1	O1/O2	O1/O2	O2/O2	O1/O2	O2/O2	O2/O2	O2	O1/O1	O1/O2	O1/O1	O1/O1	O1/O1	O1/O2	O2/O2	O1/O2	O1/O1	O1/O1	O1/O1	O1/O1	O2/O2	O1/O1	O1/O1	O1/O1	O1/O1	O1/O2	O1/O1	O2/O2	O1/O1	O2	O1	O1	O2	O1	O2	O1
NA20886	East Asia	GIH	HAPMAPV15	Female	-	Unrelated	No	Yes	O1/O2	O1/O1	O2/O2	O2/O2	O2/O2	O1/O1	O1/O2	O2/O2	O2/O2	O2/O2	O2/O2	O2/O2	O2/O2	O1/O2	O2/O2	O1/O1	O1/O1	O1/O1	O1/O1	O1/O1	O1/O2	O1/O2	O1/O1	O1/O1	O1/O2	O2/O2	O1/O1	O1/O1	O1/O1	O1/O1	O1/O1	O1/O1	O2/O2	O1/O1	O1/O1	O2/O2	O1/O1	O2/O2	O1/O1	O1/O2	-
NA20887	East Asia	GIH	HAPMAPV15	Male	-	Unrelated	No	Yes	O1/O2	O1/O1	O2/O2	O1/O1	O1/O2	O1/O1	O1/O1	O1/O2	O2/O2	O2/O2	O2/O2	O2/O2	O2	O1/O1	O1/O1	O1/O1	O1/O1	O1/O1	O1/O1	O1/O1	O2/O2	O2/O2	O1/O1	O1/O1	O1/O2	O1/O2	O1/O1	O1/O1	O1/O1	O1/O1	O1/O1	O1/O2	O2/O2	O1/O1	O2	O1	O1	O2	O1	O2	O1
NA20888	East Asia	GIH	HAPMAPV15	Female	-	Unrelated	No	Yes	O1/O2	O1/O2	O2/O2	O1/O2	O2/O2	O1/O1	O1/O2	O2/O2	O2/O2	O2/O2	O2/O2	O2/O2	O2/O2	O1/O1	O1/O2	O1/O1	O1/O1	O1/O2	O1/O1	O2/O2	O1/O1	O1/O1	O1/O1	O1/O1	O1/O1	O2/O2	O1/O1	O1/O1	O1/O1	O1/O1	O1/O1	O1/O1	O2/O2	O1/O1	O1/O1	O1/O2	O1/O1	O1/O1	O1/O2	O1/O2	-
NA20889	East Asia	GIH	HAPMAPV15	Male	-	Unrelated	No	Yes	O1/O2	O2/O2	O2/O2	O2/O2	O2/O2	O1/O1	O1/O1	O1/O2	O1/O2	O2/O2	O2/O2	O2/O2	O2	O1/O1	O2/O2	O1/O1	O1/O1	O1/O2	O1/O2	O1/O2	O2/O2	O1/O1	O1/O1	O1/O1	O1/O1	O2/O2	O1/O1	O1/O1	O1/O1	O1/O1	O1/O1	O1/O2	O2/O2	O1/O1	O1	O1	O2	O1	O2	O2	O2
NA20890	East Asia	GIH	HAPMAPV15	Male	-	Unrelated	No	Yes	O2/O2	O1/O1	O1/O2	O1/O2	O1/O2	O1/O2	O1/O2	O2/O2	O2/O2	O2/O2	O2/O2	O1/O2	O2	O1/O1	O2/O2	O1/O1	O1/O1	O1/O1	O1/O2	O1/O2	O1/O1	O1/O2	O1/O1	O1/O2	O1/O1	O1/O2	O1/O1	O1/O1	O1/O1	O1/O1	O1/O2	O1/O2	O2/O2	O1/O1	O1	O2	O1	O1	O1	O2	O1
NA20891	East Asia	GIH	HAPMAPV15	Male	-	Unrelated	No	Yes	O1/O1	O2/O2	O2/O2	O2/O2	O1/O1	O1/O2	O1/O2	O1/O2	O1/O2	O2/O2	O2/O2	O2/O2	O2	O1/O1	O2/O2	O1/O1	O1/O2	O1/O2	O1/O2	O1/O2	O1/O2	O2/O2	O1/O1	O1/O2	O1/O1	O2/O2	O1/O1	O1/O1	O1/O1	O1/O1	O2/O2	O2/O2	O1/O2	O1/O1	O2	O2	O1	O1	O2	O1	O1
NA20892	East Asia	GIH	HAPMAPV15	Female	-	Unrelated	No	Yes	O1/O1	O1/O2	O2/O2	O2/O2	O2/O2	O1/O1	O1/O2	O1/O2	O1/O2	O1/O1	O2/O2	O2/O2	O2/O2	O1/O1	O2/O2	O1/O1	O2/O2	O1/O1	O1/O1	O2/O2	O1/O2	O1/O2	O1/O1	O1/O1	O1/O1	O1/O2	O2/O2	O1/O1	O1/O1	O1/O1	O1/O1	O1/O2	O1/O2	O1/O1	O1/O2	O1/O1	O2/O2	O2/O2	O1/O2	O1/O1	-
NA20894	East Asia	GIH	HAPMAPV15	Female	-	Unrelated	No	Yes	O1/O1	O1/O1	O2/O2	O1/O1	O1/O2	O1/O2	O1/O2	O1/O2	O1/O2	O1/O2	O2/O2	O2/O2	O1/O2	O1/O1	O2/O2	O1/O1	O1/O1	O1/O2	O1/O2	O1/O2	O1/O2	O2/O2	O1/O1	O1/O1	O1/O1	O1/O1	O1/O1	O1/O1	O1/O1	O1/O2	O1/O1	O1/O2	O1/O2	O1/O1	O2/O2	O1/O2	O1/O1	O1/O2	O2/O2	O1/O2	-
NA20895	East Asia	GIH	HAPMAPV15	Male	-	Unrelated	No	Yes	O1/O2	O1/O2	O2/O2	O2/O2	O2/O2	O2/O2	O2/O2	O2/O2	O1/O1	O2/O2	O2/O2	O1/O2	O2	O1/O1	O2/O2	O1/O1	O1/O2	O1/O2	O1/O1	O2/O2	O2/O2	O2/O2	O1/O1	O1/O1	O1/O1	O2/O2	O1/O1	O1/O1	O1/O1	O1/O1	O2/O2	O1/O1	O1/O2	O1/O1	O2	O1	O1	O2	O1	O1	O1
NA20896	East Asia	GIH	HAPMAPV15	Female	-	Unrelated	No	Yes	O1/O1	O1/O2	O2/O2	O1/O1	O1/O2	O1/O2	O1/O1	O1/O2	O1/O2	O2/O2	O2/O2	O2/O2	O2/O2	O1/O2	O1/O2	O1/O1	O1/O1	O1/O2	O1/O1	O2/O2	O2/O2	O1/O2	O1/O1	O1/O2	O1/O1	O1/O2	O1/O2	O1/O1	O1/O1	O1/O1	O1/O1	O1/O2	O1/O2	O1/O1	O1/O2	O1/O2	O1/O1	O1/O1	O1/O1	O1/O2	-
NA20897	East Asia	GIH	HAPMAPV15	Male	-	Unrelated	No	Yes	O1/O1	O2/O2	O2/O2	O1/O2	O1/O2	O1/O1	O1/O1	O1/O2	O2/O2	O2/O2	O2/O2	O2/O2	O2	O1/O1	O1/O2	O1/O1	O1/O1	O1/O1	O1/O1	O2/O2	O2/O2	O1/O1	O1/O1	O2/O2	O1/O1	O1/O1	O1/O1	O1/O1	O1/O1	O1/O1	O1/O1	O1/O2	O1/O2	O1/O1	O1	O2	O1	O2	O1	O1	O1
NA20898	East Asia	GIH	HAPMAPV15	Male	-	Cryptic relationship	No	No	O1/O2	O1/O1	O2/O2	O2/O2	O2/O2	O1/O1	O1/O1	O2/O2	O2/O2	O2/O2	O2/O2	O2/O2	O2	O1/O2	O2/O2	O1/O1	O1/O1	O1/O1	O1/O1	O1/O2	O1/O2	O1/O2	O1/O1	O1/O1	O1/O1	O2/O2	O1/O1	O1/O1	O1/O1	O1/O1	O1/O2	O1/O1	O2/O2	O1/O1	O1	O2	O1	O2	O1	O2	O1
NA20899	East Asia	GIH	HAPMAPV15	Female	-	Unrelated	No	Yes	O1/O1	O1/O1	O1/O2	O2/O2	O2/O2	O1/O2	O1/O1	O1/O2	O1/O2	O1/O2	O2/O2	O2/O2	O2/O2	O1/O1	O2/O2	O1/O1	O1/O2	O1/O2	O2/O2	O1/O1	O2/O2	O1/O2	O1/O1	O1/O2	O1/O1	O1/O2	O2/O2	O1/O1	O1/O1	O1/O1	O1/O1	O1/O1	O1/O2	O1/O1	O1/O1	O1/O2	O1/O1	O2/O2	O1/O2	O1/O1	-
NA20900	East Asia	GIH	HAPMAPV15	Female	-	Unrelated	No	Yes	O1/O2	O2/O2	O2/O2	O2/O2	O1/O2	O1/O2	O1/O1	O1/O1	O1/O1	O1/O2	O2/O2	O2/O2	O2/O2	O1/O1	O2/O2	O1/O1	O1/O1	O1/O1	O2/O2	O2/O2	O2/O2	O1/O2	O1/O1	O2/O2	O1/O1	O2/O2	O1/O1	O1/O1	O1/O1	O1/O1	O2/O2	O1/O2	O2/O2	O1/O1	O2/O2	O2/O2	O1/O1	O1/O1	O1/O2	O1/O2	-
NA20901	East Asia	GIH	HAPMAPV15	Male	-	Unrelated	No	Yes	O1/O2	O1/O2	O2/O2	O1/O2	O2/O2	O1/O1	O1/O2	O2/O2	O2/O2	O2/O2	O2/O2	O2/O2	O2	O1/O2	O1/O2	O1/O1	O1/O1	O1/O2	O1/O1	O2/O2	O2/O2	O1/O2	O1/O1	O1/O1	O1/O2	O1/O2	O1/O1	O1/O1	O1/O1	O1/O1	O1/O1	O1/O1	O2/O2	O1/O1	O2	O2	O1	O1	O2	O2	O1
NA20902	East Asia	GIH	HAPMAPV15	Female	-	Unrelated	No	Yes	O1/O1	O1/O1	O2/O2	O1/O1	O1/O2	O1/O2	O1/O2	O1/O1	O2/O2	O2/O2	O2/O2	O2/O2	O2/O2	O1/O2	O2/O2	O1/O1	O1/O1	O2/O2	O1/O2	O1/O2	O2/O2	O2/O2	O1/O1	O1/O1	O1/O1	O1/O2	O1/O1	O1/O1	O1/O1	O1/O1	O1/O2	O1/O1	O1/O2	O1/O1	O1/O2	O2/O2	O1/O1	O1/O2	O1/O2	O1/O2	-
NA20903	East Asia	GIH	HAPMAPV15	Male	-	Unrelated	No	Yes	O1/O2	O2/O2	O2/O2	O2/O2	O1/O2	O1/O2	O1/O1	O2/O2	O1/O2	O1/O2	O2/O2	O2/O2	O2	O1/O1	O2/O2	O1/O1	O1/O1	O1/O2	O1/O1	O1/O1	O1/O2	O1/O2	O1/O1	O1/O2	O1/O2	O1/O2	O1/O1	O1/O1	O1/O1	O1/O1	O1/O2	O1/O1	O1/O1	O1/O1	O2	O1	O1	O1	O1	O1	O1
NA20904	East Asia	GIH	HAPMAPV15	Male	-	Unrelated	No	Yes	O1/O1	O2/O2	O2/O2	O1/O2	O1/O2	O1/O1	O2/O2	O2/O2	O2/O2	O2/O2	O2/O2	O2/O2	O2	O1/O1	O2/O2	O1/O1	O1/O1	O1/O2	O1/O1	O1/O2	O2/O2	O1/O2	O1/O1	O1/O2	O1/O1	O1/O1	O1/O1	O1/O1	O1/O1	O1/O1	O1/O2	O1/O1	O2/O2	O1/O1	O2	O2	O1	O2	O1	O2	O1
NA20906	East Asia	GIH	HAPMAPV15	Female	-	Unrelated	No	Yes	O1/O1	O2/O2	O2/O2	O2/O2	O2/O2	O1/O2	O1/O1	O1/O2	O1/O2	O2/O2	O2/O2	O2/O2	O2/O2	O1/O2	O1/O2	O1/O1	O1/O1	O1/O2	O2/O2	O1/O1	O2/O2	O1/O2	O1/O1	O1/O1	O1/O1	O1/O2	O1/O2	O1/O1	O1/O1	O1/O2	O1/O2	O1/O1	O2/O2	O1/O1	O1/O1	O2/O2	O1/O1	O1/O1	O1/O1	O1/O1	-
NA20907	East Asia	GIH	HAPMAPV15	Female	-	Unrelated	No	No	O1/O1	O1/O2	O2/O2	O1/O2	O1/O2	O1/O2	O1/O2	O1/O2	O1/O2	O2/O2	O2/O2	O2/O2	O2/O2	O1/O1	O1/O2	O1/O1	O1/O1	O1/O1	O1/O1	O1/O2	O2/O2	O2/O2	O1/O1	O1/O2	O1/O2	O1/O2	O1/O1	O1/O1	O1/O1	O1/O1	O1/O1	O1/O1	O1/O2	O1/O1	O2/O2	O1/O2	O1/O1	O1/O1	O1/O1	O1/O2	-
NA20908	East Asia	GIH	HAPMAPV15	Female	-	Unrelated	No	Yes	O1/O1	O1/O1	O2/O2	O2/O2	O2/O2	O1/O1	O1/O1	O2/O2	O2/O2	O2/O2	O2/O2	O2/O2	O2/O2	O1/O1	O2/O2	O1/O1	O1/O1	O1/O1	O1/O2	O2/O2	O1/O2	O1/O2	O1/O1	O1/O1	O1/O2	O1/O2	O1/O1	O1/O1	O1/O1	O1/O1	O1/O2	O1/O1	O2/O2	O1/O1	O1/O2	O2/O2	O1/O1	O1/O1	O1/O1	O2/O2	-
NA20909	East Asia	GIH	HAPMAPV15	Male	-	Unrelated	No	No	O1/O1	O1/O2	O1/O2	O2/O2	O1/O2	O1/O1	O1/O2	O2/O2	O2/O2	O2/O2	O2/O2	O2/O2	O2	O1/O1	O2/O2	O1/O1	O1/O1	O1/O2	O2/O2	O1/O2	O1/O2	O1/O2	O1/O1	O1/O1	O2/O2	O1/O2	O1/O1	O1/O1	O1/O1	O1/O1	O2/O2	O1/O2	O1/O1	O1/O1	O2	O2	O1	O1	O1	O2	O1
NA20910	East Asia	GIH	HAPMAPV15	Female	-	Unrelated	No	Yes	O1/O1	O1/O2	O2/O2	O2/O2	O2/O2	O1/O1	O1/O1	O2/O2	O2/O2	O2/O2	O2/O2	O2/O2	O2/O2	O1/O2	O2/O2	O1/O1	O1/O1	O1/O1	O1/O2	O1/O1	O1/O2	O2/O2	O1/O1	O1/O2	O1/O2	O2/O2	O1/O1	O1/O1	O1/O1	O1/O1	O2/O2	O2/O2	O1/O2	O1/O1	O2/O2	O2/O2	O1/O2	O1/O1	O1/O1	O2/O2	-
NA20911	East Asia	GIH	HAPMAPV15	Male	-	Unrelated	No	Yes	O1/O1	O1/O2	O2/O2	O1/O1	O2/O2	O2/O2	O1/O2	O1/O2	O2/O2	O1/O2	O2/O2	O2/O2	O2	O1/O1	O1/O2	O1/O1	O1/O1	O1/O1	O1/O2	O1/O2	O2/O2	O1/O2	O1/O1	O1/O1	O1/O1	O1/O1	O1/O1	O1/O1	O1/O1	O1/O1	O1/O2	O1/O2	O1/O1	O1/O1	O2	O2	O1	O1	O1	O2	O2
NA21086	East Asia	GIH	HAPMAPV15	Female	-	Unrelated	No	Yes	O1/O1	O1/O2	O2/O2	O1/O2	O1/O2	O1/O2	O1/O2	O2/O2	O2/O2	O1/O2	O2/O2	O2/O2	O2/O2	O1/O1	O2/O2	O1/O1	O1/O1	O1/O1	O1/O1	O1/O1	O2/O2	O1/O2	O1/O1	O1/O2	O1/O1	O1/O2	O1/O1	O1/O1	O1/O1	O1/O1	O1/O1	O2/O2	O1/O2	O1/O1	O1/O2	O1/O2	O1/O2	O1/O2	O1/O2	O1/O2	-
NA21088	East Asia	GIH	HAPMAPV15	Female	-	Unrelated	No	Yes	O1/O1	O1/O2	O2/O2	O1/O2	O2/O2	O1/O1	O1/O1	O1/O1	O1/O2	O2/O2	O2/O2	O2/O2	O2/O2	O1/O1	O2/O2	O1/O1	O1/O1	O1/O1	O2/O2	O2/O2	O2/O2	O2/O2	O1/O1	O2/O2	O1/O1	O2/O2	O1/O1	O1/O1	O1/O1	O1/O1	O1/O2	O1/O1	O1/O2	O1/O1	O1/O1	O1/O2	O1/O2	O1/O1	O1/O1	O1/O2	-
NA21089	East Asia	GIH	HAPMAPV15	Female	-	Unrelated	No	Yes	O1/O1	O1/O2	O2/O2	O1/O2	O1/O2	O1/O1	O1/O1	O1/O2	O1/O1	O1/O2	O2/O2	O1/O2	O2/O2	O1/O2	O2/O2	O1/O1	O1/O1	O1/O2	O2/O2	O2/O2	O2/O2	O1/O1	O1/O1	O1/O2	O1/O1	O1/O2	O1/O2	O1/O1	O1/O1	O1/O1	O1/O2	O1/O2	O1/O2	O1/O1	O1/O1	O2/O2	O1/O2	O1/O1	O1/O1	O1/O2	-
NA21090	East Asia	GIH	HAPMAPV15	Male	-	Unrelated	No	Yes	O1/O1	O2/O2	O2/O2	O2/O2	O2/O2	O2/O2	O1/O2	O1/O2	O2/O2	O2/O2	O2/O2	O1/O2	O2	O1/O1	O2/O2	O1/O1	O1/O1	O1/O1	O2/O2	O2/O2	O2/O2	O1/O1	O1/O1	O2/O2	O1/O1	O2/O2	O1/O1	O1/O1	O1/O1	O1/O1	O1/O1	O2/O2	O1/O2	O1/O1	O1	O2	O1	O2	O2	O2	O1
NA21091	East Asia	GIH	HAPMAPV15	Male	-	Unrelated	No	Yes	O1/O1	O2/O2	O2/O2	O1/O1	O2/O2	O1/O2	O1/O2	O2/O2	O2/O2	O1/O2	O2/O2	O2/O2	O2	O1/O1	O2/O2	O1/O1	O1/O1	O1/O1	O1/O1	O2/O2	O2/O2	O1/O2	O1/O1	O1/O1	O1/O2	O1/O2	O1/O1	O1/O1	O1/O1	O1/O1	O1/O2	O2/O2	O2/O2	O1/O1	O2	O1	O1	O1	O1	O2	O2
NA21092	East Asia	GIH	HAPMAPV15	Male	-	Unrelated	No	Yes	O1/O1	O1/O2	O2/O2	O2/O2	O2/O2	O1/O2	O1/O2	O2/O2	O2/O2	O1/O2	O2/O2	O2/O2	O2	O1/O1	O2/O2	O1/O1	O1/O1	O1/O1	O1/O1	O2/O2	O2/O2	O1/O2	O1/O1	O1/O1	O1/O1	O1/O1	O1/O1	O1/O1	O1/O1	O1/O1	O1/O2	O1/O1	O2/O2	O1/O1	O2	O1	O1	O1	O1	O2	O1
NA21094	East Asia	GIH	HAPMAPV15	Male	-	Unrelated	No	Yes	O1/O1	O1/O2	O1/O2	O1/O2	O2/O2	O1/O1	O1/O2	O2/O2	O1/O2	O1/O2	O2/O2	O1/O2	O2	O1/O1	O1/O2	O1/O1	O1/O2	O1/O1	O2/O2	O2/O2	O1/O2	O1/O1	O1/O1	O1/O1	O1/O1	O1/O1	O1/O2	O1/O1	O1/O1	O1/O1	O1/O2	O1/O1	O1/O1	O1/O1	O1	O2	O1	O1	O2	O2	O2
NA21097	East Asia	GIH	HAPMAPV15	Female	-	Unrelated	No	Yes	O1/O2	O1/O2	O2/O2	O1/O1	O2/O2	O2/O2	O2/O2	O1/O1	O2/O2	O2/O2	O2/O2	O1/O2	O2/O2	O1/O2	O2/O2	O1/O1	O1/O2	O1/O2	O1/O1	O1/O1	O2/O2	O1/O2	O1/O1	O1/O1	O1/O1	O1/O1	O1/O2	O1/O1	O1/O1	O1/O1	O1/O1	O1/O2	O1/O2	O1/O1	O2/O2	O2/O2	O1/O2	O1/O1	O1/O1	O2/O2	-
NA21098	East Asia	GIH	HAPMAPV15	Male	-	Unrelated	No	Yes	O1/O1	O1/O1	O2/O2	O1/O2	O2/O2	O1/O2	O1/O1	O1/O2	O2/O2	O2/O2	O2/O2	O2/O2	O2	O1/O1	O2/O2	O1/O1	O1/O1	O1/O1	O1/O2	O2/O2	O2/O2	O2/O2	O1/O1	O1/O1	O1/O1	O1/O2	O1/O1	O1/O1	O1/O1	O1/O1	O1/O1	O2/O2	O1/O1	O1/O1	O2	O2	O1	O2	O2	O2	O1
NA21099	East Asia	GIH	HAPMAPV15	Male	-	Unrelated	No	Yes	O1/O1	O1/O2	O1/O2	O1/O2	O1/O2	O1/O2	O1/O1	O1/O2	O2/O2	O2/O2	O2/O2	O2/O2	O2	O1/O2	O2/O2	O1/O1	O1/O1	O1/O1	O1/O2	O1/O2	O2/O2	O1/O2	O1/O1	O1/O1	O1/O1	O1/O2	O1/O1	O1/O1	O1/O1	O1/O1	O1/O2	O1/O1	O1/O2	O1/O1	O2	O1	O1	O1	O1	O1	O1
NA21100	East Asia	GIH	HAPMAPV15	Male	-	Unrelated	No	Yes	O1/O1	O1/O2	O2/O2	O1/O2	O1/O2	O1/O1	O1/O2	O2/O2	O1/O2	O2/O2	O2/O2	O1/O2	O2	O1/O1	O2/O2	O1/O1	O1/O1	O1/O1	O1/O2	O1/O2	O2/O2	O2/O2	O1/O1	O1/O1	O1/O2	O1/O1	O1/O1	O1/O1	O1/O1	O1/O1	O1/O1	O1/O1	O1/O1	O1/O1	O2	O2	O1	O1	O1	O2	O2
NA21101	East Asia	GIH	HAPMAPV15	Female	-	Unrelated	No	Yes	O1/O2	O1/O1	O2/O2	O1/O1	O1/O2	O1/O1	O1/O1	O2/O2	O1/O2	O1/O2	O2/O2	O1/O2	O2/O2	O1/O1	O2/O2	O1/O1	O1/O1	O1/O1	O1/O1	O1/O2	O1/O2	O1/O2	O1/O1	O2/O2	O1/O2	O1/O1	O1/O1	O1/O1	O1/O1	O1/O1	O1/O1	O1/O2	O2/O2	O1/O1	O2/O2	O1/O1	O1/O1	O1/O1	O1/O2	O1/O2	-
NA21102	East Asia	GIH	HAPMAPV15	Female	-	Unrelated	No	Yes	O1/O2	O1/O2	O2/O2	O1/O2	O2/O2	O1/O2	O1/O2	O1/O2	O2/O2	O2/O2	O2/O2	O2/O2	O2/O2	O1/O1	O1/O2	O1/O1	O1/O1	O1/O1	O1/O1	O2/O2	O1/O2	O1/O2	O1/O1	O1/O2	O1/O2	O1/O1	O1/O2	O1/O1	O1/O1	O1/O1	O1/O1	O1/O2	O2/O2	O1/O1	O2/O2	O2/O2	O1/O2	O1/O1	O1/O1	O1/O2	-
NA21103	East Asia	GIH	HAPMAPV15	Female	-	Unrelated	No	Yes	O1/O2	O1/O2	O2/O2	O1/O1	O2/O2	O1/O1	O1/O1	O2/O2	O1/O2	O1/O2	O2/O2	O1/O2	O2/O2	O1/O1	O1/O2	O1/O1	O1/O1	O1/O1	O1/O1	O1/O2	O1/O1	O1/O1	O1/O1	O2/O2	O1/O1	O1/O2	O1/O1	O1/O1	O1/O1	O1/O1	O1/O1	O1/O2	O1/O2	O1/O1	O1/O1	O2/O2	O1/O2	O1/O1	O2/O2	O1/O2	-
NA21104	East Asia	GIH	HAPMAPV15	Male	-	Unrelated	No	Yes	O1/O1	O1/O1	O2/O2	O1/O1	O2/O2	O1/O1	O1/O2	O1/O2	O2/O2	O2/O2	O2/O2	O2/O2	O2	O1/O1	O2/O2	O1/O1	O1/O1	O1/O1	O1/O2	O2/O2	O1/O1	O1/O1	O1/O1	O1/O2	O1/O2	O1/O2	O1/O1	O1/O1	O1/O1	O1/O1	O1/O2	O1/O1	O2/O2	O1/O1	O1	O2	O2	O2	O2	O2	O1
NA21105	East Asia	GIH	HAPMAPV15	Male	-	Unrelated	No	Yes	O1/O1	O2/O2	O2/O2	O1/O2	O2/O2	O1/O2	O1/O1	O1/O2	O1/O2	O1/O2	O2/O2	O2/O2	O2	O1/O1	O1/O2	O1/O1	O1/O1	O1/O2	O2/O2	O2/O2	O2/O2	O2/O2	O1/O1	O1/O2	O1/O1	O2/O2	O1/O2	O1/O1	O1/O1	O1/O1	O1/O1	O1/O1	O2/O2	O1/O1	O1	O1	O1	O2	O1	O1	O1
NA21106	East Asia	GIH	HAPMAPV15	Female	-	Unrelated	No	Yes	O1/O2	O1/O2	O2/O2	O1/O2	O2/O2	O1/O1	O1/O2	O2/O2	O2/O2	O2/O2	O2/O2	O1/O2	O2/O2	O1/O1	O1/O2	O1/O1	O1/O1	O1/O2	O1/O1	O2/O2	O1/O2	O1/O2	O1/O1	O1/O1	O1/O2	O2/O2	O1/O1	O1/O1	O1/O1	O1/O1	O2/O2	O1/O1	O2/O2	O1/O1	O1/O2	O1/O2	O1/O2	O1/O1	O1/O1	O1/O2	-
NA21107	East Asia	GIH	HAPMAPV15	Male	-	Unrelated	No	Yes	O1/O2	O1/O2	O1/O2	O1/O2	O2/O2	O1/O1	O2/O2	O2/O2	O2/O2	O2/O2	O2/O2	O2/O2	O2	O1/O1	O2/O2	O1/O1	O1/O1	O1/O1	O1/O1	O2/O2	O1/O2	O2/O2	O1/O1	O1/O2	O1/O1	O1/O2	O1/O1	O1/O1	O1/O1	O1/O1	O1/O2	O1/O1	O2/O2	O1/O1	O1	O2	O1	O1	O2	O2	O1
NA21108	East Asia	GIH	HAPMAPV15	Female	-	Unrelated	No	Yes	O1/O2	O1/O2	O2/O2	O1/O1	O2/O2	O1/O1	O2/O2	O2/O2	O1/O2	O1/O2	O2/O2	O2/O2	O2/O2	O2/O2	O2/O2	O1/O1	O1/O2	O1/O1	O1/O2	O1/O2	O2/O2	O2/O2	O1/O1	O1/O1	O1/O2	O1/O2	O1/O2	O1/O1	O1/O1	O1/O1	O1/O2	O1/O1	O1/O2	O1/O1	O2/O2	O2/O2	O1/O1	O1/O1	O1/O1	O1/O2	-
NA21109	East Asia	GIH	HAPMAPV15	Male	-	Unrelated	No	Yes	O1/O1	O1/O2	O1/O2	O1/O2	O1/O2	O2/O2	O1/O1	O1/O2	O2/O2	O2/O2	O2/O2	O1/O2	O2	O1/O2	O1/O2	O1/O1	O1/O1	O1/O1	O2/O2	O1/O2	O1/O2	O1/O2	O1/O1	O2/O2	O1/O1	O1/O2	O1/O2	O1/O1	O1/O2	O1/O1	O1/O1	O1/O2	O2/O2	O1/O1	O1	O2	O1	O1	O1	O2	O2
NA21111	East Asia	GIH	HAPMAPV15	Male	-	Unrelated	No	Yes	O1/O1	O1/O2	O2/O2	O2/O2	O2/O2	O1/O2	O1/O1	O2/O2	O2/O2	O2/O2	O2/O2	O1/O2	O2	O1/O1	O2/O2	O1/O1	O1/O1	O1/O1	O1/O1	O1/O2	O1/O2	O2/O2	O1/O1	O1/O1	O1/O1	O1/O2	O1/O1	O1/O1	O1/O1	O1/O1	O1/O1	O1/O1	O1/O2	O1/O1	O1	O1	O1	O1	O2	O1	O1
NA21112	East Asia	GIH	HAPMAPV15	Male	-	Unrelated	No	Yes	O1/O1	O1/O1	O2/O2	O2/O2	O2/O2	O2/O2	O1/O1	O2/O2	O2/O2	O1/O2	O2/O2	O2/O2	O2	O1/O1	O2/O2	O1/O1	O1/O2	O1/O1	O2/O2	O2/O2	O1/O2	O2/O2	O1/O1	ND	O1/O1	O1/O2	O1/O1	O1/O1	O1/O1	O1/O1	O1/O2	O1/O1	O1/O2	O1/O1	O1	O2	O1	O2	O1	O1	O1
NA21113	East Asia	GIH	HAPMAPV15	Male	-	Unrelated	No	Yes	O1/O1	O2/O2	O2/O2	O1/O2	O1/O2	O1/O1	O1/O1	O1/O2	O2/O2	O1/O2	O2/O2	O2/O2	O2	O1/O1	O2/O2	O1/O1	O1/O1	O1/O2	O1/O1	O2/O2	O2/O2	O2/O2	O1/O1	O1/O1	O1/O1	O1/O2	O1/O2	O1/O1	O1/O1	O1/O1	O1/O2	O1/O2	O1/O2	O1/O1	O1	O2	O1	O1	O2	O2	O1
NA21115	East Asia	GIH	HAPMAPV15	Male	-	Unrelated	No	Yes	O1/O2	O1/O2	O2/O2	O1/O1	O2/O2	O2/O2	O1/O1	O2/O2	O2/O2	O2/O2	O2/O2	O2/O2	O2	O1/O1	O2/O2	O1/O1	O1/O2	O1/O1	O1/O2	O1/O2	O1/O2	O1/O1	O1/O1	O1/O2	O1/O1	O1/O2	O1/O2	O1/O1	O1/O1	O1/O1	O2/O2	O1/O2	O2/O2	O1/O1	O1	O1	O1	O1	O1	O2	O1
NA21116	East Asia	GIH	HAPMAPV15	Male	-	Unrelated	No	Yes	O1/O1	O1/O2	O2/O2	O1/O2	O2/O2	O1/O2	O1/O2	O1/O2	O1/O2	O2/O2	O2/O2	O2/O2	O2	O1/O1	O1/O2	O1/O1	O1/O2	O1/O1	O1/O2	O1/O2	O2/O2	O1/O2	O1/O1	O1/O2	O1/O2	O1/O2	O1/O1	O1/O1	O1/O1	O1/O1	O1/O2	O1/O1	O2/O2	O1/O1	O1	O2	O1	O1	O1	O2	O1
NA21117	East Asia	GIH	HAPMAPV15	Male	-	Unrelated	No	Yes	O1/O2	O1/O1	O2/O2	O1/O2	O2/O2	O1/O2	O1/O2	O1/O2	O1/O1	O2/O2	O2/O2	O2/O2	O2	O1/O1	O2/O2	O1/O1	O1/O1	O1/O2	O1/O2	O2/O2	O2/O2	O1/O1	O1/O1	O1/O1	O1/O1	O1/O2	O2/O2	O1/O1	O1/O1	O1/O2	O1/O2	O1/O2	O1/O2	O1/O1	O2	O2	O1	O1	O2	O2	O2
NA21118	East Asia	GIH	HAPMAPV15	Male	-	Unrelated	No	Yes	O1/O2	O2/O2	O2/O2	O2/O2	O2/O2	O2/O2	O1/O2	O2/O2	O1/O2	O1/O2	O2/O2	O2/O2	O2	O1/O2	O2/O2	O1/O1	O1/O1	O1/O1	O1/O2	O2/O2	O1/O2	O1/O2	O1/O1	O2/O2	O1/O1	O2/O2	O1/O2	O1/O1	O1/O1	O1/O1	O1/O1	O1/O2	O2/O2	O1/O1	O1	O2	O1	O1	O1	O2	O2
NA21119	East Asia	GIH	HAPMAPV15	Male	-	Unrelated	No	Yes	O1/O1	O1/O2	O2/O2	O1/O2	O2/O2	O1/O2	O1/O1	O2/O2	O2/O2	O2/O2	O2/O2	O2/O2	O2	O1/O2	O2/O2	O1/O1	O1/O2	O1/O2	O1/O2	O2/O2	O2/O2	O1/O2	O1/O1	O1/O1	O2/O2	O2/O2	O1/O1	O1/O1	O1/O1	O1/O1	O1/O1	O1/O1	O2/O2	O1/O1	O1	O2	O1	O1	O1	O1	O2
NA21121	East Asia	GIH	HAPMAPV15	Female	-	Unrelated	No	No	O1/O2	O2/O2	O2/O2	O2/O2	O2/O2	O1/O2	O1/O2	O2/O2	O2/O2	O2/O2	O2/O2	O1/O2	O2/O2	O1/O1	O2/O2	O1/O1	O1/O1	O1/O1	O1/O2	O1/O2	O2/O2	O1/O1	O1/O1	O1/O2	O1/O1	O1/O1	O1/O2	O1/O1	O1/O1	O1/O1	O1/O1	O1/O1	O1/O2	O1/O1	O2/O2	O1/O2	O2/O2	O2/O2	O2/O2	O1/O2	-
NA21123	East Asia	GIH	HAPMAPV15	Male	-	Unrelated	No	Yes	O1/O1	O1/O1	O2/O2	O1/O2	O1/O2	O2/O2	O1/O2	O2/O2	O1/O2	O1/O2	O2/O2	O2/O2	O2	O1/O1	O2/O2	O1/O1	O1/O1	O1/O2	O1/O1	O1/O2	O2/O2	O1/O2	O1/O1	O1/O1	O1/O1	O2/O2	O1/O1	O1/O1	O1/O1	O1/O1	O1/O2	O1/O1	O1/O2	O1/O1	O1	O1	O2	O2	O1	O1	O2
NA21125	East Asia	GIH	HAPMAPV15	Female	-	Unrelated	No	Yes	O1/O2	O1/O2	O2/O2	O1/O2	O1/O2	O1/O1	O1/O2	O2/O2	O2/O2	O2/O2	O2/O2	O2/O2	O2/O2	O1/O1	O2/O2	O1/O1	O1/O2	O1/O2	O1/O1	O2/O2	O1/O2	O1/O2	O1/O1	O1/O2	O1/O1	O1/O1	O1/O1	O1/O1	O1/O1	O1/O1	O1/O2	O1/O2	O1/O1	O1/O1	O1/O2	O2/O2	O1/O1	O2/O2	O1/O1	O1/O2	-
NA21137	East Asia	GIH	HAPMAPV15	Female	-	Unrelated	No	Yes	O1/O1	O2/O2	O2/O2	O2/O2	O2/O2	O1/O2	O1/O2	O2/O2	O2/O2	O2/O2	O2/O2	O2/O2	O2/O2	O1/O1	O2/O2	O1/O1	O1/O1	O1/O2	O1/O1	O1/O2	O2/O2	O2/O2	O1/O1	O1/O2	O1/O2	O1/O2	O1/O1	O1/O1	O1/O1	O1/O1	O1/O1	O1/O2	O1/O2	O1/O1	O1/O1	O1/O2	O1/O1	O1/O2	O2/O2	O1/O1	-
NA21141	East Asia	GIH	HAPMAPV15	Female	-	Unrelated	No	Yes	O1/O1	O1/O2	O2/O2	O1/O2	O2/O2	O1/O1	O1/O2	O2/O2	O1/O1	O1/O2	O2/O2	O2/O2	O2/O2	O1/O1	O1/O2	O1/O1	O1/O1	O1/O2	O1/O1	O2/O2	O1/O2	O1/O1	O1/O1	O2/O2	O1/O2	O1/O2	O1/O1	O1/O1	O1/O1	O1/O1	O1/O1	O1/O2	O1/O2	O1/O1	O1/O2	O1/O2	O1/O1	O1/O2	O1/O1	O1/O2	-
NA21142	East Asia	GIH	HAPMAPV15	Female	-	Unrelated	No	Yes	O1/O1	O1/O1	O2/O2	O2/O2	O2/O2	O1/O2	O2/O2	O2/O2	O1/O2	O1/O2	O2/O2	O2/O2	O2/O2	O1/O2	O2/O2	O1/O1	O1/O1	O1/O1	O1/O2	O2/O2	O1/O2	O1/O1	O1/O1	O1/O1	O1/O1	O1/O2	O1/O1	O1/O1	O1/O1	O1/O1	O1/O2	O1/O2	O1/O2	O1/O1	O1/O1	O1/O2	O1/O1	O1/O2	O1/O1	O1/O1	-
NA21143	East Asia	GIH	HAPMAPV15	Female	-	Unrelated	No	Yes	O1/O1	O1/O2	O2/O2	O1/O1	O2/O2	O2/O2	O1/O1	O1/O2	O2/O2	O2/O2	O2/O2	O2/O2	O2/O2	O1/O1	O2/O2	O1/O1	O1/O1	O1/O2	O1/O2	O2/O2	O1/O2	O1/O1	O1/O1	O1/O1	O1/O2	O2/O2	O1/O1	O1/O1	O1/O1	O1/O1	O1/O2	O1/O1	O1/O2	O1/O1	O1/O2	O2/O2	O2/O2	O1/O1	O1/O2	O1/O2	-
NA21144	East Asia	GIH	HAPMAPV15	Female	-	Unrelated	No	Yes	O1/O1	O1/O2	O2/O2	O1/O2	O2/O2	O1/O1	O1/O2	O2/O2	O2/O2	O1/O2	O2/O2	O2/O2	O2/O2	O1/O1	O2/O2	O1/O1	O1/O1	O1/O2	O1/O2	O1/O2	O2/O2	O1/O2	O1/O1	O1/O1	O1/O2	O1/O2	O1/O1	O1/O1	O1/O1	O1/O1	O1/O1	O1/O2	O1/O2	O1/O1	O1/O1	O1/O2	O2/O2	O1/O1	O1/O2	O1/O2	-
[truncated: 4 more columns]
