# Supplementary material for: Evolutionary and functional impact of common polymorphic inversions in the human genome
Source: Nat Commun. 2019 Sep 17;10:4222. doi: 10.1038/s41467-019-12173-x (PMC6748972; doi:10.1038/s41467-019-12173-x)
Supplement: Supplementary file 7 — Supplementary Data 3 [file 41467_2019_12173_MOESM7_ESM.xlsx]

## Sheet: SD3-Recurrence events
Supplementary Data 3. Conservative estimate of number and distribution of recurrence events in human inversions mediated by non-allelic homologous recombination (NAHR). Each recurrence event was located in one or more population groups according to the individuals that unequivocally support it. Each individual event is named by a letter (A, B, C, D, etc.) and the direction is shown (from O1 to O2…
	Inversion	Inverted repeats		Recurrence events (number of affected chromosomes)						Individuals supporting recurrence
Inversion	size (kb)	Size (kb)	Identity	Global	Africa	Out-of-Africa	Europe	Asia	Total	(in boldface those validated by PCR/iPCR)
HsInv0030	16.6	1.5 / 1.5	0.996	-	A. 2►1 (1) B. 2►1 (1) C. 2►1 (1)	-	D. 2►1 (2)	-	4 (5)	A. NA19451 B. NA19403 C. NA19116 D. NA12812, NA20815
HsInv0040	3.6	0.8 / 0.8	0.999	-	-	-	-	-	0 (0)	-
HsInv0055	6.3	6.0 / 6.0	0.966	A. 1►2 (10)	-	B. 2►1 (4)	-	C. 2►1 (1)	3 (15)	A. NA11829, NA12144, NA12763, NA18523, NA19379, NA19448, NA20761, NA20795, NA20800, NA20828 B. NA18570, NA18572, NA18577, NA20525 C. NA19000
HsInv0061	1.7	0.7 / 0.7	0.997	-	-	-	-	-	0 (0)	-
HsInv0072	2.5	1.4 / 1.4	0.984	NA	NA	NA	NA	NA	NA	-
HsInv0114	11.9	2.7 / 2.7	0.999	-	A. 1►2 (6)	-	B. 2►1 (2)	-	2 (8)	A. NA18501, NA18858, NA19138, NA19438, NA19463 (x2) B. NA20525, NA20809
HsInv0124	6.1	4.2 / 3.4	0.971	-	-	-	-	-	0 (0)	-
HsInv0209	4.9	7.0 / 7.0	0.937	A. 1►2 (7)	-	-	-	-	1 (7)	A. NA18507, NA19436, NA19457, NA20508, NA20520, NA20752, NA20792
HsInv0241	9.8	13.3 / 12.8	0.985	NA	NA	NA	NA	NA	NA	-
HsInv0266	5.1	1.9 / 1.9	0.985	NA	NA	NA	NA	NA	NA	-
HsInv0278	2.3	2.8 / 2.8	0.979	NA	NA	NA	NA	NA	NA	-
HsInv0340	44.1	10.6 / 10.6	0.999	A. 2►1 (2)	B. 1►2 (1) C. 2►1 (3) D. 2►1 (1) E. 2►1 (3)	-	-	-	5 (10)	A. NA19046, NA20790 B. NA19399 C. NA19204, NA19448, NA19451 D. NA19098 E. NA19390, NA19436, NA19446
HsInv0341	18.3	6.2 / 6.2	0.984	A. 1►2 (6)	-	-	B. 1►2 (3)	-	2 (9)	B. NA11831, NA12815, NA18976, NA19438, NA19473, NA20818 A. NA12873, NA20765, NA20766
HsInv0344	7.4	7.2 / 7.2	0.997	A. 1►2 (28) B. 1►2 (2) C. 2►1 (33)	D. 2►1 (4)	-	-	-	4 (67)	A. NA12154, NA12872, NA18526 (x2), NA18547, NA18552, NA18561, NA18572, NA18573, NA18603, NA18609, NA18953, NA18956, NA18974, NA18980, NA19000, NA19313, NA19373, NA19374, NA19380, NA19393, NA19431, NA19434, NA19444, NA19452, NA20525, NA20755, NA20800 B. NA19440, NA20752 C. NA12814, NA18504, NA18555, NA18566, NA18853, NA18951, NA18965, NA19007, NA19036, NA19098, NA19316, NA19327 (x2), NA19334, NA19…
HsInv0347	5.6	1.6 / 1.6	0.999	A. 1►2 (5)	B. 1►2 (3) C. 2►1 (1)	-	-	-	3 (9)	A. NA18621, NA19146, NA19334, NA19471, NA20581 B. NA19129, NA19137, NA19308 C. NA19444
HsInv0374	3.7	5.8 / 5.8	0.995	A. 1►2 (>100)	-	-	-	-	1 (>100)	>100 individuals
HsInv0389	37.6	11.4 / 11.4	0.992	-	A. 2►1 (2) B. 2►1 (1)	-	C. 2►1 (5)	-	3 (8)	A. NA19319, NA19436 B. NA19399 C. NA11830, NA11993, NA20521, NA20527, NA20807
HsInv0393	9.4	4.7 / 4.7	0.997	A. 2►1 (18)	-	-	-	-	1 (18)	A. NA12717, NA12763, NA18564, NA18577, NA18579, NA18603, NA18605, NA18612, NA18943, NA18945, NA18948, NA18976, NA18987, NA19444, NA19466, NA20799, NA20819, NA20826
HsInv0396	72.6	9.5 / 9.5	0.995	A. 1►2 (9)	B. 1►2 (1) C. 1►2 (4) D. 2►1 (1) E. 2►1 (8)		F. 1►2 (18)	G. 1►2 (2)	7 (43)	A. NA19428, NA20502, NA20512, NA20534, NA20752, NA20753, NA20765, NA20770, NA20771 B. NA19044 C. NA18517, NA18519, NA19434, NA19444 D. NA19036 E. NA19316, NA19328, NA19332 (x2), NA19455, NA19462, NA19470, NA19472 F. NA07056, NA10847, NA11829, NA12003, NA12043, NA12044, NA12812, NA12815, NA12873, NA12874, NA20517, NA20522, NA20542, NA20756, NA20760, NA20766, NA20778, NA20828 G. NA18577, NA18609
HsInv0397	9.6	32.2 / 15.1	0.938	-	-	-	-	-	0 (0)	-
HsInv0403	3	4.3 / 4.3	0.994	NA	NA	NA	NA	NA	NA	-
HsInv0832	12.6	8.7 / 8.7	0.999	A. 2►1 (6)	-	-	-	B. 1►2 (9) C. 1►2 (2) D. 1►2 (1)	4 (18)	A. NA19309, NA19334, NA20510, NA20516, NA20528, NA20544 B. NA20889, NA20911, NA21091, NA21094, NA21100, NA21117, NA21118, NA21119, NA21123 C. NA20861, NA21109 D. NA18995
HsInv1051	201.5	24.2 / 24.3	0.989	-	-	-	-	-	0 (0)	-
HsInv1124	1.2	7.0 / 7.0	0.986	NA	NA	NA	NA	NA	NA	-
