# Supplementary material for: Evolutionary and functional impact of common polymorphic inversions in the human genome
Source: Nat Commun. 2019 Sep 17;10:4222. doi: 10.1038/s41467-019-12173-x (PMC6748972; doi:10.1038/s41467-019-12173-x)
Supplement: Supplementary file 8 — Supplementary Data 4 [file 41467_2019_12173_MOESM8_ESM.xlsx]

## Sheet: SD4-Chr. Y haplogroups
Supplementary Data 4. Summary of Chr. Y haplogroups of males genotyped for the HsInv0832 inversion. Consensus haplogroup was obtained from different published studies, which are indicated in the References column within brackets ([ ]) with the same number as in the Supplementary References list.
Individual	Population	HsInv0832 genotype	Consensus Chr. Y haplogroup	References
NA06994	CEU	O1	I1	[43], [38], [39], [40], [41], [42]
NA07048	CEU	O1	R1b	[43], [39], [41], [42]
NA07357	CEU	O1	R1b	[43], [38], [39], [41], [42]
NA10851	CEU	O1	R1b	[43], [38], [39], [41], [42]
NA11829	CEU	O1	I1	[43], [39], [40], [41], [42]
NA11831	CEU	O1	R1b	[43], [39], [41], [42]
NA11881	CEU	O1	I1	[43], [39], [40], [41]
NA11992	CEU	O1	I1	[43], [39], [40], [41], [42]
NA11994	CEU	O1	R1b	[43], [39], [41], [42]
NA12003	CEU	O1	I2	[43], [39], [40], [41], [42]
NA12005	CEU	O1	R1b	[43], [39], [41]
NA12043	CEU	O1	R1b	[43], [39], [41], [42]
NA12144	CEU	O1	R1b	[43], [39], [41], [42]
NA12154	CEU	O1	R1b	[43], [39], [41], [42]
NA12155	CEU	O1	R1a	[43], [39], [41], [42]
NA12707	CEU	O1	R1b	[42]
NA12716	CEU	O1	R1b	[43], [39], [41], [42]
NA12750	CEU	O1	I1	[43], [39], [40], [41], [42]
NA12760	CEU	O1	R1b	[43], [39], [41]
NA12762	CEU	O1	R1b	[43], [39], [41]
NA12812	CEU	O1	R1b	[43], [39], [41], [42]
NA12814	CEU	O1	R1b	[43], [39], [41], [42]
NA12872	CEU	O1	R1b	[43], [39], [41], [42]
NA12874	CEU	O1	R1b	[43], [39], [41], [42]
NA12891	CEU	O1	I1	[39], [40], [41]
NA18498	YRI	O2	E1b1a1	[43], [39], [40], [41]
NA18501	YRI	O2	E1b1a1	[43], [38], [39], [40], [41], [42]
NA18504	YRI	O2	E1b1a1	[43], [38], [39], [40], [41], [42]
NA18507	YRI	O2	E1b1a1	[43], [39], [40], [41], [42]
NA18516	YRI	O2	E1b1a1	[43], [39], [40], [41], [42]
NA18519	YRI	O2	E1b1a1	[43], [39], [40], [41]
NA18522	YRI	O2	E1b1a1	[43], [39], [40], [41], [42]
NA18558	CHB	O1	N	[43], [38], [39], [40], [41], [42]
NA18561	CHB	O1	O2	[43], [39], [40], [41], [42]
NA18562	CHB	O1	O3	[43], [39], [40], [41], [42]
NA18563	CHB	O1	O2	[43], [39], [40], [41]
NA18572	CHB	O1	O3	[43], [39], [40], [41], [42]
NA18603	CHB	O1	O2	[43], [39], [41], [42]
NA18605	CHB	O1	O3	[43], [39], [40], [41], [42]
NA18608	CHB	O1	N	[43], [39], [40], [41], [42]
NA18609	CHB	O1	O3	[43], [39], [40], [41], [42]
NA18611	CHB	O1	O3	[43], [39], [40], [41], [42]
NA18612	CHB	O1	C3	[43], [39], [40], [41], [42]
NA18620	CHB	O1	C3	[43], [39], [40], [41], [42]
NA18621	CHB	O1	O3	[43], [39], [40], [41], [42]
NA18622	CHB	O1	O3	[43], [39], [40], [41], [42]
NA18623	CHB	O1	O3	[43], [39], [40], [41], [42]
NA18624	CHB	O1	O3	[43], [39], [40], [41], [42]
NA18632	CHB	O1	O1	[43], [39], [40], [41], [42]
NA18633	CHB	O1	O3	[43], [39], [40], [41], [42]
NA18635	CHB	O1	O3	[43], [39], [40], [41], [42]
NA18636	CHB	O1	O2	[43], [39], [40], [41], [42]
NA18637	CHB	O1	O2	[43], [39], [40], [41], [42]
NA18853	YRI	O2	E1b1a1	[43], [39], [40], [41], [42]
NA18856	YRI	O2	E1a	[43], [39], [40], [41], [42]
NA18871	YRI	O2	E1b1a1	[43], [39], [40], [41], [42]
NA18910	YRI	O2	E1a	[43], [39], [40], [41]
NA18940	JPT	O1	D2	[43], [38], [39], [40], [41], [42]
NA18943	JPT	O1	O2	[43], [39], [40], [41]
NA18944	JPT	O1	D2	[43], [39], [40], [42]
NA18945	JPT	O1	O3	[43], [39], [40], [41]
NA18948	JPT	O1	D2	[43], [39], [40], [41]
NA18952	JPT	O1	D2	[43], [39], [40], [41]
NA18953	JPT	O1	O2	[43], [39], [40], [41]
NA18959	JPT	O1	O3	[43], [39], [40], [41]
NA18960	JPT	O1	D2	[43], [39], [40], [41]
NA18961	JPT	O1	D2	[43], [39], [40], [41]
NA18965	JPT	O1	O2	[43], [39], [40], [41]
NA18966	JPT	O1	D2	[43], [39], [40], [41]
NA18967	JPT	O1	D2	[43], [39], [40], [41]
NA18970	JPT	O1	D2	[43], [39], [40], [41]
NA18971	JPT	O1	C1	[43], [39], [41]
NA18974	JPT	O1	C1	[43], [39], [41], [42]
NA18990	JPT	O1	O2	[43], [39], [40], [41]
NA18994	JPT	O1	O2	[43], [39], [40], [41]
NA18995	JPT	O2	D2	[43], [39], [40], [41]
NA19000	JPT	O1	O2	[43], [39], [40], [41]
NA19005	JPT	O1	O2	[43], [39], [40], [41]
NA19007	JPT	O1	O2	[43], [39], [40], [41]
NA19012	JPT	O1	D2	[43], [39], [40], [41]
NA19027	LWK	O2	E1b1a1	[43], [39], [40]
NA19028	LWK	O2	E1b1a1	[43], [39], [40], [41]
NA19031	LWK	O2	E1b1a1	[43], [39], [40]
NA19035	LWK	O1	E2	[43], [39], [40], [41]
NA19041	LWK	O2	E1b1a1	[43], [39], [40], [41]
NA19044	LWK	O2	E1b1a1	[39], [41]
NA19046	LWK	O1	E2	[39], [41]
NA19092	YRI	O2	E1b1a1	[43], [39], [40]
NA19098	YRI	O2	E1b1a1	[43], [39], [40], [41], [42]
NA19119	YRI	O2	E1b1a1	[43], [39], [40], [41], [42]
NA19130	YRI	O2	E1b1a1	[43], [39], [40], [41], [42]
NA19138	YRI	O2	E1b1a1	[43], [39], [40], [41], [42]
NA19141	YRI	O2	E1b1a1	[43], [39], [40], [41]
NA19144	YRI	O2	E1b1a1	[43], [39], [40], [41], [42]
NA19146	YRI	O2	E1b1a1	[43], [39], [40], [41]
NA19150	YRI	O2	E1a	[39], [41]
NA19153	YRI	O2	E1b1a1	[43], [39], [40], [41], [42]
NA19160	YRI	O2	E1b1a1	[43], [39], [40], [41], [42]
NA19171	YRI	O2	E1b1a1	[43], [39], [40], [41], [42]
NA19189	YRI	O2	E1a	[43], [39], [40], [41]
NA19200	YRI	O2	E1b1a1	[43], [39], [40], [41], [42]
NA19203	YRI	O2	E1b1a1	[42]
NA19207	YRI	O2	E1b1a1	[43], [39], [40], [41], [42]
NA19210	YRI	O2	E1b1a1	[43], [39], [40], [41]
NA19213	YRI	O2	E1b1a1	[43], [39], [40], [41]
NA19223	YRI	O2	E1b1a1	[43], [39], [40], [41], [42]
NA19239	YRI	O2	E1a	[43], [39], [40], [41]
NA19307	LWK	O2	E1b1a1	[43], [39], [40], [41]
NA19308	LWK	O2	E1b1a1	[43], [39], [40], [41]
NA19309	LWK	O1	E1b1b1	[43], [39], [40], [41]
NA19311	LWK	O1	E1b1b1	[43], [39], [40], [41]
NA19317	LWK	O2	E1b1a1	[43], [39], [40], [41]
NA19318	LWK	O2	E1b1a1	[43], [39], [40], [41]
NA19319	LWK	O2	E1b1a1	[43], [39], [40], [41]
NA19334	LWK	O1	E1b1b1	[43], [39], [40], [41], [42]
NA19346	LWK	O2	E1b1a1	[43], [39], [40], [41]
NA19347	LWK	O2	E1b1a1	[43], [39], [40], [41]
NA19350	LWK	O2	E1b1a1	[43], [39], [40], [41]
NA19352	LWK	O2	E1b1a1	[39], [41]
NA19359	LWK	O1	E1b1b1	[39], [41]
NA19360	LWK	O2	E1b1a1	[43], [39], [40], [41]
NA19371	LWK	O2	E1b1a1	[39], [41]
NA19372	LWK	O2	E1b1a1	[43], [39], [40], [41]
NA19373	LWK	O2	E1b1a1	[39], [41]
NA19374	LWK	O2	E1b1a1	[43], [39], [40], [41]
NA19375	LWK	O2	E1b1a1	[43], [39], [40], [41]
NA19376	LWK	O2	E1b1a1	[43], [39], [40], [41]
NA19380	LWK	O1	E2	[43], [39], [40], [41], [42]
NA19382	LWK	O1	E2	[39], [41]
NA19383	LWK	ND	E1b1a1	[43], [39], [40], [41]
NA19384	LWK	O1	B	[43], [39], [40], [41]
NA19385	LWK	O2	E1b1a1	[43], [39], [40], [41]
NA19393	LWK	O2	E1b1a1	[43], [39], [40], [41]
NA19394	LWK	O2	E1b1a1	[43], [39], [40], [41]
NA19397	LWK	O2	E1b1a1	[43], [39], [40], [41]
NA19428	LWK	O2	E1b1a1	[43], [39], [40], [41]
NA19429	LWK	O2	E1b1a1	[43], [39], [40], [41]
NA19430	LWK	O2	E1b1a1	[43], [39], [40], [41]
NA19443	LWK	O2	E1b1a1	[43], [39], [40], [41]
NA19444	LWK	O2	E1b1a1	[39], [41]
NA19448	LWK	O2	E1b1a1	[43], [39], [40], [41]
NA19451	LWK	O2	E1b1a1	[43], [39], [40], [41]
NA19452	LWK	O2	E1b1a1	[43], [39], [40], [41]
NA19455	LWK	O2	E1b1a1	[43], [39], [40], [41]
NA19466	LWK	O2	E1b1a1	[43], [39], [40], [41]
NA20509	TSI	O1	R1b	[43], [38], [39], [41]
NA20510	TSI	O1	E1b1b1	[43], [38], [39], [40], [41], [42]
NA20512	TSI	O1	R1b	[43], [39], [41]
NA20515	TSI	O1	R1b	[43], [39], [41]
NA20516	TSI	O1	E1b1b1	[43], [39], [40], [41]
NA20518	TSI	O1	R1b	[43], [39], [41]
NA20519	TSI	O1	R1b	[43], [39], [41]
NA20520	TSI	O1	T	[43], [39], [40], [41]
NA20521	TSI	O1	J2	[43], [39], [40], [41]
NA20524	TSI	O1	R1b	[43], [39], [41]
NA20525	TSI	O1	J2	[43], [39], [40], [41], [42]
NA20527	TSI	O1	T	[43], [39], [40], [41], [42]
NA20528	TSI	O1	E1b1b1	[43], [39], [40], [41]
NA20534	TSI	O1	J2	[43], [39], [40], [41], [42]
NA20538	TSI	O1	R1b	[43], [39], [41], [42]
NA20539	TSI	O1	R1a	[43], [39], [41]
NA20543	TSI	O1	J1	[43], [39], [40], [41], [42]
NA20544	TSI	O1	E1b1b1	[43], [39], [40], [41]
NA20581	TSI	O1	R1b	[43], [39], [41], [42]
NA20586	TSI	O1	R1b	[43], [39], [41], [42]
NA20588	TSI	O1	J2	[43], [39], [40], [41], [42]
NA20752	TSI	O1	R1b	[43], [39], [41], [42]
NA20754	TSI	ND	R1b	[43], [39], [41]
NA20755	TSI	O1	R1b	[43], [39], [41]
NA20758	TSI	O1	T	[43], [39], [40], [41], [42]
NA20759	TSI	O1	R1b	[43], [39], [41], [42]
NA20765	TSI	O1	J2	[43], [39], [40], [41], [42]
NA20770	TSI	O1	R1b	[43], [39], [41]
NA20778	TSI	O1	J2	[43], [39], [40], [41]
NA20783	TSI	O1	R1b	[43], [39], [41], [42]
NA20785	TSI	O1	R1b	[43], [39], [41], [42]
NA20787	TSI	O1	J2	[43], [39], [40], [41]
NA20792	TSI	O1	R1b	[43], [39], [41], [42]
NA20796	TSI	O1	R1a	[43], [39], [41], [42]
NA20798	TSI	O1	R1b	[43], [39], [41], [42]
NA20801	TSI	O1	J2	[43], [39], [40], [41]
NA20803	TSI	O1	R1b	[43], [39], [41], [42]
NA20805	TSI	O1	J2	[43], [39], [40], [41], [42]
NA20806	TSI	O1	R1b	[43], [39], [41], [42]
NA20809	TSI	O1	J2	[43], [39], [40], [41]
NA20810	TSI	O1	R1b	[43], [39], [41], [42]
NA20811	TSI	O1	J2	[43], [39], [40], [41]
NA20812	TSI	O1	R1b	[43], [39], [41]
NA20815	TSI	O1	J2	[43], [39], [40], [41], [42]
NA20816	TSI	O1	J2	[39], [41]
NA20845	GIH	O1	R2a	[43], [38], [39], [41]
NA20846	GIH	O1	R1a	[43], [38], [39], [41]
NA20850	GIH	O1	R1a	[43], [38], [39], [41]
NA20852	GIH	O1	R1a	[43], [39]
NA20858	GIH	O1	G	[43], [39], [40]
NA20861	GIH	O2	L	[43], [39], [40]
NA20866	GIH	O1	R1b	[43], [39]
NA20870	GIH	O1	G	[43], [39], [40]
NA20871	GIH	O1	H	[43], [39], [40]
NA20873	GIH	O1	H	[39]
NA20883	GIH	O1	R1a	[39]
NA20884	GIH	O1	J2	[43], [39], [40]
NA20885	GIH	O1	J2	[43], [39], [40]
NA20887	GIH	O1	R2a	[43], [39]
NA20889	GIH	O2	C5	[43], [39], [40]
NA20890	GIH	O1	R1a	[43], [39]
NA20891	GIH	O1	R1a	[43], [39]
NA20895	GIH	O1	R2a	[43], [39]
NA20897	GIH	O1	R1a	[43], [39]
NA20898	GIH	O1	R1a	[43], [39]
NA20901	GIH	O1	H	[43], [39], [40]
NA20903	GIH	O1	R2a	[43], [39]
NA20904	GIH	O1	R1a	[43], [39]
NA20911	GIH	O2	C5	[43], [39], [40]
NA21090	GIH	O1	J2	[43], [39], [40]
NA21091	GIH	O2	C5	[43], [39], [40]
NA21092	GIH	O1	R1a	[43], [39]
NA21094	GIH	O2	C5	[43], [39], [40]
NA21098	GIH	O1	R1a	[43], [39]
NA21099	GIH	O1	H	[43], [39], [40]
NA21100	GIH	O2	C5	[43], [39], [40]
NA21104	GIH	O1	R1a	[43], [39]
NA21105	GIH	O1	R2a	[43], [39]
NA21107	GIH	O1	H	[43], [39], [40]
NA21109	GIH	O2	L	[43], [39], [40]
NA21111	GIH	O1	H	[43], [39], [40]
NA21112	GIH	O1	H	[43], [39], [40]
NA21113	GIH	O1	H	[43], [39], [40]
NA21115	GIH	O1	R1a	[43], [39]
NA21116	GIH	O1	H	[43], [39], [40]
NA21117	GIH	O2	C5	[43], [39], [40]
NA21118	GIH	O2	C5	[43], [39], [40]
NA21119	GIH	O2	C5	[43], [39], [40]
NA21123	GIH	O2	C5	[43], [39], [40]
