# Supplementary material for: Evolutionary and functional impact of common polymorphic inversions in the human genome
Source: Nat Commun. 2019 Sep 17;10:4222. doi: 10.1038/s41467-019-12173-x (PMC6748972; doi:10.1038/s41467-019-12173-x)
Supplement: Supplementary file 9 — Supplementary Data 5 [file 41467_2019_12173_MOESM9_ESM.xlsx]

## Sheet: SD5-NHP genotypes
Supplementary Data 5. Experimental genotyping of human inversions in chimpanzees and gorillas. Inversions HsInv0055, HsInv00374 and HsInv1051 are not included in the table because they could not be genotyped in either species with the human assays and it was not possible to design new ape-specific assays. The same happens for other inversions with missing information in one species. The breakpoin…
Individual	Sex	Family	Relationship	HsInv0004	HsInv0006	HsInv0030	HsInv0031	HsInv0040	HsInv0041	HsInv0045	HsInv0058	HsInv0059	HsInv0061	HsInv0068	HsInv0072		HsInv0092		HsInv0095	HsInv0097	HsInv0098	HsInv0102	HsInv0105	HsInv0114	HsInv0124		HsInv0201	HsInv0209	HsInv0241	HsInv0260	HsInv0266	HsInv02781	HsInv0284	HsInv0340	HsInv0341	HsInv0344	HsInv0347	HsInv0379	HsInv0389	HsInv0393		HsInv0396	HsInv0397	HsInv0403	HsInv0409	HsInv0832		HsInv1053	HsInv1116
Chimpanzees	Assay			MLPA	PCR	PCR	PCR	iMLPA (HindIII)	MLPA	-	MLPA	MLPA	iMLPA (BglII)	MLPA	iMLPA (HindIII)	iPCR (HindIII)	MLPA	PCR	MLPA	MLPA	MLPA	MLPA	MLPA	iMLPA (BamHI)	iMLPA (HindIII)	iPCR (HindIII)	MLPA	iMLPA (HindIII)	iPCR (NsiI)	MLPA	iPCR (NsiI)	iPCR (BglII)	MLPA	iPCR (KpnI)	iPCR (NsiI)	iPCR (HindIII/EcoRI)	iPCR (EcoRI)	iMLPA (BamHI)	iPCR (NsiI)	iMLPA (BglII)	iPCR (BglII)	iPCR (EcoRI)	iPCR (SacI)	iPCR (KpnI)	MLPA	iMLPA (BamHI)	iPCR (BamHI)	MLPA	MLPA
	Breakpoints			AB/BD	CD/AC	All	All	AB/BD	AB/BD	-	CD/BD	AB/BD	AB/BD	CD/BD	AB/BD	CD/AC	AB/AC	CD/BD	CD/BD	AB/BD	CD/AC	AB/BD	CD/BD	CD/AC	CD/BD	All	CD/AC	AB/AC	All	AB/AC	All	All	CD/BD	All	CD/BD	CD/AC	All	CD/BD	AB/AC	AB/BD	All	All	All	CD/BD	CD/AC	AB/AC	All	AB/BD	CD/AC
CH644	Male	CH01	father	O2/O2	O2/O2	O2/O2	O2/O2	O2/O2	O1/O1	ND	O2/O2	O2/O2	O2/O2	O2/O2	O2		O1/O1		O2/O2	O1/O1	O1/O1	O1/O1	O2/O2	O2/O2	O1/O1		O1/O1	O1/O1	O1/O1	O1/O1	O1/O1	O2/O2	O1/O1	O1/O2	O1/O1	ND	O1/O1	O1/O1	O2	O2		O2	O2	O1	O2	O2		O1/O1	O1/O1
CH368	Female	CH01	mother	O2/O2	O2/O2	O2/O2	O2/O2	O2/O2	O1/O1	ND	O2/O2	O2/O2	O2/O2	O2/O2	O2/O2		O1/O1		O2/O2	O1/O1	O1/O1	O1/O1	O2/O2	O2/O2	O1/O2		O1/O1	O1/O1	O1/O1	O1/O1	O1/O1	O2/O2	O1/O1	O1/O2	O1/O1	ND	O1/O1	O1/O1	O2/O2	O2/O2		O2/O2	O2/O2	O1/O2	O2/O2	-		O1/O1	O1/O1
CH458	Female	CH01	child	ND	O2/O2	O2/O2	O2/O2	O2/O2	O1/O1	ND	O2/O2	O2/O2	O2/O2	O2/O2	O2/O2		O1/O1		O2/O2	O1/O1	O1/O1	O1/O1	O2/O2	O2/O2	O1/O2		O1/O1	O1/O1	O1/O1	O1/O1	O1/O1	O2/O2	O1/O1	O2/O2	O1/O1	ND	O1/O1	O1/O1	O2/O2	O2/O2		O2/O2	O2/O2	O1/O1	O2/O2	-		O1/O1	O1/O1
CH642	Male	CH02	father	O2/O2	O2/O2	O2/O2	O2/O2	O2/O2	O1/O1	ND	O2/O2	O2/O2	O2/O2	O2/O2	O1		O1/O1		O2/O2	O1/O1	O1/O1	O1/O1	O2/O2	O2/O2	O1/O1		O1/O1	O1/O1	O1/O1	O1/O1	O1/O1	O2/O2	O1/O1	O1/O1	O1/O1	ND	O1/O1	O1/O1	O1	O2		O2	O1	O1	O2	O2		O1/O1	O1/O1
CH124	Female	CH02/04	mother	O2/O2	O2/O2	O2/O2	O2/O2	O2/O2	O1/O1	ND	O2/O2	O2/O2	O2/O2	O2/O2	O1/O2		O1/O1		O2/O2	O1/O1	O1/O1	O1/O1	O2/O2	O2/O2	O1/O1		O1/O1	O1/O1	O1/O1	O1/O1	O1/O1	O2/O2	O1/O1	O2/O2	O1/O2	ND	O1/O2	O1/O1	O2/O2	O2/O2		O1/O2	O1/O2	O1/O2	O2/O2	-		O1/O1	O1/O1
CH507	Male	CH02	child	O2/O2	O2/O2	O2/O2	O2/O2	O2/O2	O1/O1	ND	O2/O2	O2/O2	O2/O2	O2/O2	O2		O1/O1		O2/O2	O1/O1	O1/O1	O1/O1	O2/O2	O2/O2	O1/O1		O1/O1	O1/O1	O1/O1	O1/O1	O1/O1	O2/O2	O1/O1	O1/O2	O1/O2	ND	O1/O1	O1/O1	O2	O2		O1	O1	O2	O2	O2		O1/O1	O1/O1
CH643	Male	CH04	father	O2/O2	O2/O2	O2/O2	O2/O2	O2/O2	O1/O1	ND	O2/O2	O2/O2	O2/O2	O2/O2	O2		O1/O1		O2/O2	O1/O1	O1/O1	O1/O1	O2/O2	O2/O2	O1/O1		O1/O1	O1/O1	O1/O1	O1/O1	O1/O1	O2/O2	O1/O1	O1/O1	O1/O1	ND	O1/O1	O1/O1	O2	O2		O2	O1	O1	O2	O2		O1/O1	O1/O1
CH391	Male	CH04	child	O2/O2	O2/O2	O2/O2	O2/O2	O2/O2	O1/O1	ND	O2/O2	O2/O2	O2/O2	O2/O2	O2		O1/O1		O2/O2	O1/O1	O1/O1	O1/O1	O2/O2	O2/O2	O1/O1		O1/O1	O1/O1	O1/O1	O1/O1	O1/O1	O2/O2	O1/O1	O1/O2	O1/O1	ND	O1/O1	O1/O1	O2	O2		O1	O1	O2	O2	O2		O1/O1	O1/O1
CH114	Male	CH03	father	O2/O2	O2/O2	O2/O2	O2/O2	O2/O2	O1/O1	ND	O2/O2	O2/O2	O2/O2	O2/O2	O2		O1/O1		O2/O2	O1/O1	O1/O1	O1/O1	O2/O2	O2/O2	O1/O1		O1/O1	O1/O1	O1/O1	O1/O1	O1/O1	O2/O2	O1/O1	O1/O1	O1/O1	O1/O1	O1/O1	O1/O1	O2	O1		O2	O1	O1	O2	O1		O1/O1	O1/O1
CH136	Female	CH03	mother	O2/O2	O2/O2	O2/O2	O2/O2	O2/O2	O1/O1	ND	O2/O2	O2/O2	O2/O2	O2/O2	O2/O2		O1/O1		O2/O2	O1/O1	O1/O1	O1/O1	O2/O2	O2/O2	O1/O1		O1/O1	O1/O1	O1/O1	O1/O1	O1/O1	O2/O2	O1/O1	O1/O2	O1/O1	ND	O1/O1	O1/O1	O2/O2	O2/O2		O2/O2	O2/O2	O2/O2	O2/O2	-		O1/O1	O1/O1
CH468	Female	CH03	child	O2/O2	O2/O2	O2/O2	O2/O2	O2/O2	O1/O1	ND	O2/O2	O2/O2	O2/O2	O2/O2	O2/O2		O1/O1		O2/O2	O1/O1	O1/O1	O1/O1	O2/O2	O2/O2	O1/O1		O1/O1	O1/O1	O1/O1	O1/O1	O1/O1	O2/O2	O1/O1	ND	O1/O1	ND	O1/O1	O1/O1	O2/O2	O1/O2		O2/O2	O1/O2	O1/O2	O2/O2	-		O1/O1	O1/O1
PTR1213	Male	CH05	father	O2/O2	O2/O2	O2/O2	O2/O2	O2/O2	O1/O1	ND	O2/O2	O2/O2	O2/O2	O2/O2	O2		O1/O1		O2/O2	O1/O1	O1/O1	O1/O1	O2/O2	O2/O2	O1/O1		O1/O1	O1/O1	O1/O1	O1/O1	O1/O1	O2/O2	O1/O1	O1/O1	O1/O1	O2/O2	O1/O1	O1/O1	O2	O2		O1	O2	O1	O2	O2		O1/O1	O1/O1
PTR1211	Male	CH05	child	O2/O2	O2/O2	O2/O2	O2/O2	O2/O2	O1/O1	ND	O2/O2	O2/O2	O2/O2	O2/O2	O2		O1/O1		O2/O2	O1/O1	O1/O1	O1/O1	O2/O2	O2/O2	O1/O1		O1/O1	O1/O1	O1/O1	O1/O1	O1/O1	O2/O2	O1/O1	O1/O1	O1/O1	O2/O2	O1/O1	O1/O1	O2	O1		O2	O2	O1	O2	O2		O1/O1	O1/O1
CH016	Female	-	unrelated	O2/O2	O2/O2	O2/O2	O2/O2	O2/O2	O1/O1	ND	O2/O2	O2/O2	O2/O2	O2/O2	O2/O2		O1/O1		O2/O2	O1/O1	O1/O1	O1/O1	O2/O2	O2/O2	O1/O1		O1/O1	O1/O1	O1/O1	O1/O1	O1/O1	O2/O2	O1/O1	ND	O1/O1	ND	O1/O1	O1/O1	O2/O2	O1/O1		O2/O2	O1/O1	O1/O2	O2/O2	-		O1/O1	O1/O1
CH170	Female	-	unrelated	O2/O2	O2/O2	O2/O2	O2/O2	O2/O2	O1/O1	ND	O2/O2	O2/O2	O2/O2	O2/O2	O2/O2		O1/O1		O2/O2	O1/O1	O1/O1	O1/O1	O2/O2	O2/O2	O1/O1		O1/O1	O1/O1	O1/O1	O1/O1	O1/O1	O2/O2	O1/O1	O1/O1	O1/O1	ND	O1/O1	O1/O1	O2/O2	O1/O2		O1/O2	O2/O2	O1/O1	O2/O2	-		O1/O1	O1/O1
CH194	Male	-	unrelated	O2/O2	O2/O2	O2/O2	O2/O2	O2/O2	O1/O1	ND	O2/O2	O2/O2	O2/O2	O2/O2	O1		O1/O1		O2/O2	O1/O1	O1/O1	O1/O1	O2/O2	O2/O2	O1/O1		O1/O1	O1/O1	O1/O1	O1/O1	O1/O1	O2/O2	O1/O1	O1/O2	O1/O1	ND	O1/O1	O1/O1	O2	O2		O2	O1	O1	O2	O2		O1/O1	O1/O1
CH211	Male	-	unrelated	O2/O2	O2/O2	O2/O2	O2/O2	O2/O2	O1/O1	ND	O2/O2	O2/O2	O2/O2	O2/O2	O1		O1/O1		O2/O2	O1/O1	O1/O1	O1/O1	O2/O2	O2/O2	O1/O1		O1/O1	O1/O1	O1/O1	O1/O1	O1/O1	O2/O2	ND	O2/O2	O1/O1	ND	O1/O2	O1/O1	O2	O2		O2	O1	O1	O2	O2		O1/O1	O1/O1
CH317	Male	-	unrelated	O2/O2	O2/O2	O2/O2	O2/O2	O2/O2	O1/O1	ND	O2/O2	O2/O2	O2/O2	O2/O2	O2		O1/O1		O2/O2	O1/O1	O1/O1	O1/O1	O2/O2	ND	O1/O1		O1/O1	ND	O1/O1	O1/O1	O1/O1	O2/O2	O1/O1	O1/O2	O1/O1	ND	O1/O1	ND	O1	ND		O1	O2	O2	O2	O2		O1/O1	O1/O1
CH322	Female	-	unrelated	O2/O2	O2/O2	O2/O2	O2/O2	O2/O2	O1/O1	ND	O2/O2	O2/O2	O2/O2	O2/O2	O1/O2		O1/O1		O2/O2	O1/O1	O1/O1	O1/O1	O2/O2	O2/O2	O1/O1		O1/O1	O1/O1	O1/O1	O1/O1	O1/O1	O2/O2	O1/O1	ND	O1/O1	ND	O1/O1	O1/O1	O2/O2	O1/O1		O2/O2	O1/O2	O2/O2	O2/O2	-		O1/O1	O1/O1
CH378	Female	-	unrelated	O2/O2	O2/O2	O2/O2	O2/O2	O2/O2	O1/O1	ND	O2/O2	O2/O2	O2/O2	O2/O2	O1/O1		O1/O1		O2/O2	O1/O1	O1/O1	O1/O1	O2/O2	O2/O2	O1/O1		O1/O1	O1/O1	O1/O1	O1/O1	O1/O1	O2/O2	O1/O1	O1/O2	O1/O1	O2/O2	O1/O1	O1/O1	O2/O2	O2/O2		O1/O2	O1/O2	O2/O2	O2/O2	-		O1/O1	O1/O1
CH560	Female	-	unrelated	O2/O2	O2/O2	O2/O2	O2/O2	O2/O2	O1/O1	ND	O2/O2	O2/O2	O2/O2	O2/O2	O1/O2		O1/O1		O2/O2	O1/O1	O1/O1	O1/O1	O2/O2	O2/O2	O1/O1		O1/O1	O1/O1	O1/O1	O1/O1	O1/O1	O2/O2	O1/O1	ND	O1/O1	ND	O1/O1	O1/O1	O2/O2	O1/O2		O2/O2	O2/O2	O1/O2	O2/O2	-		O1/O1	O1/O1
PTR1215	Female	-	unrelated	O2/O2	O2/O2	O2/O2	O2/O2	O2/O2	O1/O1	ND	O2/O2	O2/O2	O2/O2	O2/O2	O2/O2		O1/O1		O2/O2	O1/O1	O1/O1	O1/O1	O2/O2	O2/O2	O1/O1		O1/O1	O1/O1	O1/O1	O1/O1	O1/O1	O2/O2	O1/O1	ND	O1/O2	ND	O1/O1	O1/O1	O2/O2	O1/O2		O1/O1	O1/O2	O1/O2	O2/O2	-		O1/O1	O1/O1
N457/03	Male	-	unrelated	O2/O2	O2/O2	O2/O2	O2/O2	O2/O2	O1/O1	ND	O2/O2	O2/O2	O2/O2	O2/O2	O2		O1/O1		O2/O2	O1/O1	O1/O1	O1/O1	O2/O2	O2/O2	O1/O1		O1/O1	O1/O1	O1/O1	O1/O1	O1/O1	O2/O2	O1/O1	O2/O2	O1/O1	O1/O2	O1/O1	O1/O1	O2	O2		O2	O1	O2	O2	O2		O1/O1	O1/O1
Gorillas	Assay			MLPA	PCR	PCR	PCR	PCR	MLPA	PCR	MLPA	MLPA	iMLPA (BglII)	MLPA	iMLPA (HindIII)	iPCR (HindIII)	MLPA	PCR	MLPA	MLPA	MLPA	MLPA	MLPA	iMLPA (BamHI)	iMLPA (HindIII)	iPCR (HindIII)	MLPA	iMLPA (HindIII)	iPCR (NsiI)	MLPA	iPCR (NsiI)	iPCR (BglII)	MLPA	iPCR (BamHI)	iPCR (NsiI)	iPCR (HindIII)	iPCR (EcoRI)	iMLPA (BamHI)	iPCR (NsiI)	iMLPA (BglII)	iPCR (BglII)	iPCR (EcoRI)	iPCR (SacI)	iPCR (KpnI)	MLPA	iMLPA (BamHI)	iPCR (BamHI)	PCR	MLPA
	Breakpoints			AB/BD	AB/BD	All	All	CD/BD	AB/BD	All	CD/BD	AB/BD	AB/BD	CD/BD	AB/BD	CD/AC	AB/AC	CD/BD	CD/BD	AB/BD	CD/AC	AB/BD	CD/BD	CD/AC	CD/BD	All	CD/AC	AB/AC	All	AB/AC	AC/CD	CD/AC	CD/BD	AB/AC	CD/BD/AC	CD/AC	All	CD/BD	AB/AC	AB/BD	All	All	AB/AC	AB/AC	CD/AC	AB/AC	All	AB/AC	CD/AC
Z02/03	Male	GG01	father	O2/O2	O2/O2	O2/O2	O2/O2	O2/O2	O1/O1	O1/O1	O2/O2	O2/O2	O2/O2	O2/O2	O2		O1/O1		O2/O2	O1/O1	O1/O1	O1/O1	O2/O2	O2/O2	O1/O1		O1/O1	O1/O1	O1/O1	O1/O1	O1/O1	ND	O1/O1	O2/O2	O1/O1	O2/O2	O2/O2	O1/O1	O2	O2		O1	O2	O2	O2	O1		O1/O1	O1/O1
Z01/03	Male	GG01	child	O2/O2	O2/O2	O2/O2	O2/O2	O2/O2	O1/O1	O1/O1	O2/O2	O2/O2	O2/O2	O2/O2	O2		O1/O1		O2/O2	O1/O1	O1/O1	O1/O1	O2/O2	O2/O2	O1/O1		O1/O1	O1/O1	O1/O2	O1/O1	O1/O1	ND	O1/O1	O2/O2	O1/O1	O2/O2	O1/O2	O1/O1	O2	O2		O1	O2	O1	O2	O1		O1/O1	O1/O1
COLA	Male	-	unrelated	O2/O2	O2/O2	O2/O2	O2/O2	O2/O2	O1/O1	O1/O1	O2/O2	O2/O2	O2/O2	O2/O2	O2		O1/O1		O2/O2	O1/O1	O1/O1	O1/O1	O2/O2	O2/O2	O1/O1		O1/O1	O1/O1	O1/O1	O1/O1	O1/O1	ND	O1/O1	O2/O2	O1/O1	O2/O2	O2/O2	O1/O1	O2	O2		O1	O2	O2	O2	ND		O1/O1	O1/O1
DIAN	Female	-	unrelated	O2/O2	O2/O2	O2/O2	O2/O2	O2/O2	O1/O1	O1/O1	O2/O2	O2/O2	O2/O2	O2/O2	O2/O2		O1/O1		O2/O2	O1/O1	O1/O1	O1/O1	O2/O2	O2/O2	O1/O2		O1/O1	O1/O1	O1/O1	O1/O1	O1/O1	ND	O1/O1	O2/O2	O1/O1	O1/O2	O2/O2	O1/O1	O2/O2	O1/O2		O1/O1	O2/O2	O1/O1	O2/O2	-		O1/O1	O1/O1
KESSALA	Female	-	unrelated	O2/O2	O2/O2	O2/O2	O2/O2	O2/O2	O1/O1	O1/O1	O2/O2	O2/O2	O2/O2	O2/O2	O2/O2		O1/O1		O2/O2	O1/O1	O1/O1	O1/O1	O2/O2	O2/O2	O1/O1		O1/O1	O1/O1	O1/O1	O1/O1	O1/O1	ND	O1/O1	O2/O2	O1/O1	O2/O2	O2/O2	O1/O1	O2/O2	O1/O2		O1/O1	O1/O2	O2/O2	O2/O2	-		ND	O1/O1
MAKEBE	Male	-	unrelated	O2/O2	O2/O2	O2/O2	O2/O2	O2/O2	O1/O1	O1/O1	ND	O2/O2	O2/O2	O2/O2	O2		O1/O1		O2/O2	O1/O1	O1/O1	O1/O1	O2/O2	O2/O2	O2/O2		O1/O1	O1/O1	O1/O1	O1/O1	O1/O1	ND	O1/O1	O2/O2	O1/O1	O2/O2	O1/O2	O1/O1	O2	O2		O1	O2	O2	O2	O1		O1/O1	O1/O1
OMOYE	Male	-	unrelated	O2/O2	O2/O2	O2/O2	O2/O2	O2/O2	O1/O1	O1/O1	O2/O2	O2/O2	O2/O2	O2/O2	O2		O1/O1		O2/O2	O1/O1	O1/O1	O1/O1	O2/O2	O2/O2	O1/O2		O1/O1	O1/O1	O1/O1	O1/O1	ND	ND	O1/O1	O2/O2	O1/O1	O1/O2	O1/O2	O1/O1	O2	O2		O1	O2	O2	O2	O1		ND	O1/O1
1 For HsInv0278, previous iPCR results in gorilla could not be replicated and all individuals appear now as heterozygotes based on the only breakpoint that can be analyzed in this species with the human assay, probably due to some unknown genomic variant, and genotypes were considered unreliable (ND).
[truncated: 1 more columns]
