# Supplementary material for: Evolutionary and functional impact of common polymorphic inversions in the human genome
Source: Nat Commun. 2019 Sep 17;10:4222. doi: 10.1038/s41467-019-12173-x (PMC6748972; doi:10.1038/s41467-019-12173-x)
Supplement: Supplementary file 11 — Supplementary Data 7 [file 41467_2019_12173_MOESM11_ESM.xlsx]

## Sheet: SD7-Selection tests
Supplementary Data 7. Summary of results of selection tests on inversions and inversion regions. Evidence of positive (FST and LSFS-Positive) or balancing (LSFS-Balancing, NCD1 and NCD2) selection is classified as strong (green) or weak (yellow) according to the following criteria: for FST, strong and weak mean P value < 0.01 and P value < 0.05, respectively; for LSFS-Positive and LSFS-Balancing,…
Inversion	FST P values										FST populations	FST evidence	LSFS-Positive P values									LSFS-Positive evidence	LSFS-Balancing P values									LSFS-Balancing evidence	NCD target freq.	NCD1 P values							NCD1 evidence	NCD2 P values							NCD2 evidence
	GLB	AFR-EAS	AFR-EUR	AFR-SAS	EAS-EUR	EAS-SAS	EUR-SAS	LWK-YRI	CHB-JPT	CEU-TSI			GLB conservative	GLB approximate	LWK	YRI	CHB	JPT	CEU	TSI	GIH		GLB conservative	GLB approximate	LWK	YRI	CHB	JPT	CEU	TSI	GIH			LWK	YRI	CHB	JPT	CEU	TSI	GIH		LWK	YRI	CHB	JPT	CEU	TSI	GIH
HsInv0004	0.613	0.421	0.316	0.241	0.811	0.79	0.949	0.834	0.544	0.788	NA	None	0.467	0.273	0.001	0.347	0.416	0.521	0.842	0.798	0.472	None	0.437	0.266	0.546	0.356	0.365	0.375	0.057	0.058	0.035	None	0.3	1	0.997	0.295	0.396	0.155	0.227	0.202	None	0.549	0.529	0.627	0.669	0.529	0.749	0.676	None
HsInv0006	0.085	0.081	0.037	0.081	0.807	0.726	0.333	0.886	0.451	0.601	LWK, YRI	Weak	0.003	0.007	0.006	0.019	0.346	0.321	0.471	0.465	0.705	Strong	0.831	0.67	0.602	0.598	0.631	0.551	0.169	0.117	0.194	None	0.4	0.865	0.937	NA	NA	NA	NA	NA	None	0.983	0.922	0.281	0.669	0.624	0.857	0.835	None
HsInv0030	0.518	0.838	0.449	0.727	0.172	0.331	0.248	0.871	NA	0.614	NA	None	NA	NA	NA	NA	NA	NA	NA	NA	NA	NA	NA	NA	NA	NA	NA	NA	NA	NA	NA	NA	0.3	0.533	0.47	0.264	0.145	0.221	0.133	0.557	None	0.048	0.035	0.055	0.031	0.042	0.057	0.028	Weak
HsInv0031	0.892	0.968	0.625	0.906	0.553	0.874	0.409	0.213	0.755	0.807	NA	None	0.007	0.027	0.251	0.912	0.389	0.232	0.401	0.058	0.013	Strong	0.336	0.828	0.641	0.081	0.742	0.336	0.145	0.815	0.872	None	NA	NA	NA	NA	NA	NA	NA	NA	NA	NA	NA	NA	NA	NA	NA	NA	NA
HsInv0040	0.638	0.455	0.842	0.695	0.218	0.476	0.22	0.316	0.252	0.009	TSI	Strong	0.968	0.872	0.648	0.892	0.958	0.936	0.736	0.842	0.917	None	0.132	0.069	0.047	0.029	0.083	0.034	0.031	0.034	0.022	Weak	0.3	0.23	0.153	0.407	0.6	0.114	0.108	0.129	None	0.015	0.018	0.056	0.08	0.042	0.026	0.06	Weak
HsInv0041	0.538	0.42	0.385	0.306	0.976	0.919	0.797	0.321	0.918	0.835	NA	None	0.934	0.924	0.587	0.932	0.967	0.927	0.385	0.793	0.704	None	0.095	0.039	0.346	0.483	0.154	0.014	0.484	0.414	0.379	Weak	NA	NA	NA	NA	NA	NA	NA	NA	NA	NA	NA	NA	NA	NA	NA	NA	NA
HsInv0045	0.891	0.928	0.946	0.597	0.826	0.356	0.318	0.058	0.561	0.047	TSI	Weak	NA	NA	NA	NA	NA	NA	NA	NA	NA	NA	NA	NA	NA	NA	NA	NA	NA	NA	NA	NA	NA	NA	NA	NA	NA	NA	NA	NA	NA	NA	NA	NA	NA	NA	NA	NA	NA
HsInv0055	0.241	0.181	0.218	0.282	0.731	0.515	0.723	0.409	0.506	0.92	NA	None	NA	NA	NA	NA	NA	NA	NA	NA	NA	NA	NA	NA	NA	NA	NA	NA	NA	NA	NA	NA	NA	NA	NA	NA	NA	NA	NA	NA	NA	NA	NA	NA	NA	NA	NA	NA	NA
HsInv0058	0.879	0.621	0.83	0.969	0.671	0.373	0.558	0.056	0.905	0.807	NA	None	0.095	0.093	0.274	0.285	0.215	0.081	0.026	0.314	0.317	Weak	0.721	0.773	0.472	0.135	0.565	0.577	0.261	0.244	0.146	None	0.3	0.101	0.119	0.247	0.465	0.283	0.116	0.198	None	0.03	0.045	0.039	0.029	0.041	0.06	0.037	Weak
HsInv0059	0.044	0.015	0.732	0.593	0.012	0.006	0.754	0.803	0.727	0.989	CHB, JPT	Strong	0.134	0.092	0.615	0.645	0.201	0.02	0.412	0.634	0.245	Weak	0.97	0.888	0.544	0.518	0.882	0.948	0.942	0.814	0.913	None	0.3	0.324	0.466	0.129	0.046	0.076	0.003	0.028	Weak	0.039	0.101	0.13	0.136	0.08	0.112	0.104	None
HsInv0061	0.292	0.366	0.201	0.614	0.33	0.982	0.208	NA	0.13	0.841	NA	None	NA	NA	NA	NA	NA	NA	NA	NA	NA	NA	NA	NA	NA	NA	NA	NA	NA	NA	NA	NA	NA	NA	NA	NA	NA	NA	NA	NA	NA	NA	NA	NA	NA	NA	NA	NA	NA
HsInv0068	0.526	0.479	0.617	0.962	0.11	0.192	0.236	0.687	NA	0.865	NA	None	0.199	0.528	0.437	0.345	0.499	0.501	0.856	0.811	0.494	None	0.862	0.566	0.494	0.309	0.501	0.501	0.262	0.574	0.603	None	0.3	0.182	0.459	0.947	NA	0.905	0.058	0.341	None	0.405	0.279	0.755	0.892	0.183	0.207	0.278	None
HsInv0072	0.359	0.213	0.515	0.536	0.521	0.648	0.992	0.44	NA	0.913	NA	None	NA	NA	NA	NA	NA	NA	NA	NA	NA	NA	NA	NA	NA	NA	NA	NA	NA	NA	NA	NA	NA	NA	NA	NA	NA	NA	NA	NA	NA	NA	NA	NA	NA	NA	NA	NA	NA
HsInv0092	0.455	0.411	0.293	0.471	0.93	0.741	0.5	0.43	0.838	0.387	NA	None	0.322	0.171	0.29	0.065	0.251	0.681	0.433	0.086	0.208	None	0.974	0.872	0.569	0.613	0.727	0.815	0.747	0.834	0.763	None	0.3	0.335	0.393	0.384	0.066	0.397	0.425	0.303	None	0.219	0.079	0.043	0.113	0.139	0.094	0.049	None
HsInv0095	0.794	0.665	0.528	0.977	0.863	0.555	0.227	0.684	0.632	0.556	NA	None	0.291	0.54	0.434	0.266	0.669	0.775	0.15	0.807	0.473	None	0.997	0.91	0.905	0.683	0.787	0.762	0.974	0.7	0.818	None	0.3	0.149	0.047	0.016	0.117	0.562	0.478	0.45	None	0.321	0.288	0.183	0.238	0.25	0.214	0.264	None
HsInv0097	0.264	0.307	0.269	0.348	NA	NA	NA	0.924	NA	NA	NA	None	0.445	0.471	0.603	0.533	0.5	0.5	0.501	0.501	0.5	None	0.464	0.368	0.251	0.322	0.5	0.5	0.5	0.5	0.5	None	0.3	0.594	0.142	0.742	0.791	0.62	0.531	0.305	None	0.203	0.25	0.27	0.327	0.238	0.369	0.377	None
HsInv0098	0.404	0.328	0.374	0.328	0.752	0.824	0.806	0.459	0.558	0.877	NA	None	0.811	0.591	0.239	0.412	0.58	0.719	0.928	0.99	0.858	None	0.349	0.19	0.223	0.206	0.23	0.285	0.064	0.002	0.074	None	0.3	0.081	0.171	0.319	0.258	0.521	0.347	0.466	None	0.274	0.269	0.036	0.237	0.076	0.308	0.071	None
HsInv0102	0.53	0.275	0.517	0.702	0.47	0.183	0.544	0.395	0.591	0.501	NA	None	NA	NA	NA	NA	NA	NA	NA	NA	NA	NA	NA	NA	NA	NA	NA	NA	NA	NA	NA	NA	0.3	0.169	0.345	0.085	0.059	0.112	0.071	0.277	None	0.289	0.472	0.405	0.232	0.287	0.27	0.332	None
HsInv0105	0.482	0.485	0.706	0.615	0.144	0.051	0.812	0.827	0.885	0.067	NA	None	NA	NA	NA	NA	NA	NA	NA	NA	NA	NA	NA	NA	NA	NA	NA	NA	NA	NA	NA	NA	0.5	0.48	0.956	0.429	0.353	0.227	0.284	0.112	None	0.121	0.012	0.041	0.035	0.017	0.027	0.061	Weak
HsInv0114	0.059	0.034	0.116	0.085	0.358	0.311	0.892	0.483	0.927	0.806	LWK, YRI	Weak	NA	NA	NA	NA	NA	NA	NA	NA	NA	NA	NA	NA	NA	NA	NA	NA	NA	NA	NA	NA	0.5	0.182	0.203	0.72	0.749	0.398	0.619	0.471	None	0.147	0.088	0.051	0.15	0.103	0.028	0.06	None
HsInv0124	0.088	0.642	0.11	0.525	0.019	0.105	0.047	0.623	0.425	0.903	CEU, TSI	Weak	NA	NA	NA	NA	NA	NA	NA	NA	NA	NA	NA	NA	NA	NA	NA	NA	NA	NA	NA	NA	0.3	0.852	0.852	0.841	0.945	0.71	0.671	0.556	None	0.632	0.662	0.104	0.774	0.81	0.241	0.696	None
HsInv0201	0.837	0.557	0.914	0.655	0.508	0.746	0.487	0.413	0.163	0.123	NA	None	0.967	0.944	0.884	0.786	0.996	0.991	0.764	0.975	0.91	None	0.003	0.022	0.244	0.224	0.059	0.026	0.008	0.004	0.013	Strong	0.4	0.01	0.026	0.018	0.101	0.008	0.001	0.12	Strong	0.067	0.118	0.206	0.12	0.052	0.085	0.093	None
HsInv0209	0.367	0.286	0.504	0.148	0.547	0.728	0.176	0.199	0.925	0.073	NA	None	NA	NA	NA	NA	NA	NA	NA	NA	NA	NA	NA	NA	NA	NA	NA	NA	NA	NA	NA	NA	0.3	0.15	0.015	0.152	0.149	0.333	0.473	0.131	None	0.002	0.006	0.001	0.025	0.03	0.035	0.019	Strong
HsInv0241	0.375	0.614	0.189	0.353	0.363	0.634	0.381	1	0.709	0.947	NA	None	NA	NA	NA	NA	NA	NA	NA	NA	NA	NA	NA	NA	NA	NA	NA	NA	NA	NA	NA	NA	0.4	NA	0.993	NA	NA	NA	0.953	NA	None	0.998	1	0.998	0.999	1	0.994	0.998	None
HsInv0260	0.597	0.544	0.684	0.934	0.165	0.299	0.459	0.361	0.104	0.421	NA	None	0.818	0.469	0.629	0.76	0.579	0.442	0.784	0.237	0.679	None	0.796	0.693	0.443	0.483	0.519	0.597	0.649	0.83	0.4	None	0.3	0.128	0.102	0.27	0.174	0.108	0.74	0.38	None	0.282	0.351	0.049	0.094	0.063	0.212	0.2	None
HsInv0266	0.568	0.979	0.773	0.383	0.748	0.229	0.011	0.826	0.539	0.609	GIH	Weak	NA	NA	NA	NA	NA	NA	NA	NA	NA	NA	NA	NA	NA	NA	NA	NA	NA	NA	NA	NA	0.3	0.901	0.962	NA	0.981	NA	1	1	None	0.191	0.415	0.904	0.739	0.965	0.844	0.605	None
HsInv0278	0.327	0.764	0.165	0.322	0.22	0.383	0.447	0.256	0.482	0.661	NA	None	NA	NA	NA	NA	NA	NA	NA	NA	NA	NA	NA	NA	NA	NA	NA	NA	NA	NA	NA	NA	0.3	0.727	0.892	0.474	0.673	NA	NA	NA	None	0.998	0.999	0.999	0.994	1	0.998	0.999	None
HsInv0284	0.027	0.045	0.03	0.04	NA	NA	NA	0.997	NA	NA	LWK, YRI	Weak	0.066	0.104	0.196	0.229	0.499	0.501	0.499	0.5	0.5	None	0.917	0.809	0.669	0.752	0.499	0.5	0.499	0.5	0.5	None	0.3	0.539	0.599	0.873	0.612	0.885	0.789	0.695	None	0.607	0.335	0.849	0.673	0.393	0.472	0.405	None
HsInv0340	0.012	0.024	0.015	0.011	0.709	0.721	0.779	0.955	NA	0.129	LWK, YRI	Weak	NA	NA	NA	NA	NA	NA	NA	NA	NA	NA	NA	NA	NA	NA	NA	NA	NA	NA	NA	NA	0.3	0.341	0.791	0.971	0.978	0.991	0.978	0.987	None	0.024	0.024	0.386	0.043	0.13	0.177	0.087	Weak
HsInv0341	0.333	0.315	0.341	0.309	0.827	0.921	0.844	0.1	0.259	0.695	NA	None	NA	NA	NA	NA	NA	NA	NA	NA	NA	NA	NA	NA	NA	NA	NA	NA	NA	NA	NA	NA	0.3	0.403	0.797	0.418	0.151	0.208	0.277	0.549	None	0.672	0.194	0.373	0.463	0.533	0.467	0.427	None
HsInv0344	0.89	0.697	0.999	0.654	0.584	0.987	0.332	0.969	0.065	0.398	NA	None	NA	NA	NA	NA	NA	NA	NA	NA	NA	NA	NA	NA	NA	NA	NA	NA	NA	NA	NA	NA	NA	NA	NA	NA	NA	NA	NA	NA	NA	NA	NA	NA	NA	NA	NA	NA	NA
HsInv0347	0.691	0.649	0.54	0.815	0.937	0.287	0.062	0.867	0.917	0.791	NA	None	NA	NA	NA	NA	NA	NA	NA	NA	NA	NA	NA	NA	NA	NA	NA	NA	NA	NA	NA	NA	0.3	0.471	0.623	0.61	0.721	0.928	NA	0.851	None	0.347	0.307	0.82	0.498	0.64	0.902	0.328	None
HsInv0374	0.646	0.442	0.71	0.377	0.54	0.987	0.275	0.111	0.034	0.951	JPT	Weak	NA	NA	NA	NA	NA	NA	NA	NA	NA	NA	NA	NA	NA	NA	NA	NA	NA	NA	NA	NA	0.5	0.378	0.079	0.588	0.27	0.805	0.822	0.69	None	0.624	0.173	0.379	0.075	0.596	0.809	0.461	None
HsInv0379	0.152	0.148	NA	NA	0.082	0.127	NA	NA	0.905	NA	NA	None	0.066	0.372	0.5	0.501	0.408	0.522	0.5	0.5	0.499	None	1	0.974	0.5	0.5	0.878	0.889	0.501	0.499	0.501	None	0.3	0.356	0.892	0.005	0.072	0.8	0.236	0.255	None	0.155	0.305	0.112	0.154	0.338	0.341	0.164	None
HsInv0389	0.043	0.08	0.004	0.122	0.685	0.512	0.123	0.16	0.864	0.662	LWK, YRI	Strong	NA	NA	NA	NA	NA	NA	NA	NA	NA	NA	NA	NA	NA	NA	NA	NA	NA	NA	NA	NA	0.5	0.768	0.489	NA	NA	NA	NA	0.776	None	0.938	0.767	0.972	0.957	0.925	0.95	0.899	None
HsInv0393	0.618	0.447	0.915	0.401	0.364	0.928	0.138	0.978	0.247	0.904	NA	None	NA	NA	NA	NA	NA	NA	NA	NA	NA	NA	NA	NA	NA	NA	NA	NA	NA	NA	NA	NA	0.5	0.652	0.623	0.791	NA	NA	0.952	NA	None	0.513	0.845	0.214	0.404	0.614	0.516	0.75	None
HsInv0396	0.549	0.332	0.474	0.741	0.52	0.125	0.416	0.12	0.869	0.678	NA	None	NA	NA	NA	NA	NA	NA	NA	NA	NA	NA	NA	NA	NA	NA	NA	NA	NA	NA	NA	NA	0.3	0.953	0.975	0.881	0.933	0.81	0.646	0.734	None	0.048	0.076	0.001	0.044	0.01	0.013	0.009	Strong
HsInv0397	0.312	0.831	0.198	0.332	0.131	0.221	0.385	0.695	0.036	0.73	JPT	Weak	NA	NA	NA	NA	NA	NA	NA	NA	NA	NA	NA	NA	NA	NA	NA	NA	NA	NA	NA	NA	0.4	0.892	0.469	NA	NA	NA	NA	NA	None	0.253	0.557	0.802	0.825	0.92	0.877	0.952	None
HsInv0403	0.362	0.847	0.312	0.46	0.092	0.109	0.512	0.684	0.333	0.202	NA	None	NA	NA	NA	NA	NA	NA	NA	NA	NA	NA	NA	NA	NA	NA	NA	NA	NA	NA	NA	NA	0.5	NA	0.963	0.842	NA	NA	NA	NA	None	0.458	0.213	0.26	0.494	0.453	0.411	0.169	None
HsInv0409	0.742	0.436	0.595	0.675	0.704	0.467	0.753	0.87	0.175	0.819	NA	None	NA	NA	NA	NA	NA	NA	NA	NA	NA	NA	NA	NA	NA	NA	NA	NA	NA	NA	NA	NA	NA	NA	NA	NA	NA	NA	NA	NA	NA	NA	NA	NA	NA	NA	NA	NA	NA
HsInv1051	0.083	0.119	0.091	0.128	NA	NA	NA	0.091	NA	NA	NA	None	NA	NA	NA	NA	NA	NA	NA	NA	NA	NA	NA	NA	NA	NA	NA	NA	NA	NA	NA	NA	0.3	0.085	0.28	0.125	0.059	0.173	0.591	0.029	None	0.005	0.01	0.01	0.014	0.147	0.068	0.001	Strong
HsInv1053	0.217	0.175	0.215	0.128	0.726	0.969	0.626	0.783	0.497	0.26	NA	None	0.495	0.249	0.598	0.645	0.381	0.27	0.786	0.206	0.053	None	0.091	0.713	0.882	0.887	0.91	0.852	0.104	0.928	0.891	None	0.5	0.089	0.04	0.774	0.885	0.922	0.831	0.788	None	0.314	0.216	0.398	0.271	0.325	0.532	0.612	None
HsInv1116	0.364	0.28	0.858	0.433	0.099	0.369	0.049	0.139	NA	0.596	GIH	Weak	0.922	0.783	0.842	0.574	0.5	0.5	0.875	0.861	0.836	None	0.075	0.398	0.218	0.286	0.5	0.5	0.332	0.208	0.386	None	0.3	0.081	0.22	NA	0.997	0.051	0.012	0.76	None	0.424	0.57	0.993	0.59	0.397	0.58	0.673	None
HsInv1124	0.842	0.917	0.705	0.744	0.742	0.518	0.116	0.011	0.034	0.811	JPT, YRI	Weak	NA	NA	NA	NA	NA	NA	NA	NA	NA	NA	NA	NA	NA	NA	NA	NA	NA	NA	NA	NA	NA	NA	NA	NA	NA	NA	NA	NA	NA	NA	NA	NA	NA	NA	NA	NA	NA
