# Supplementary material for: Evolutionary and functional impact of common polymorphic inversions in the human genome
Source: Nat Commun. 2019 Sep 17;10:4222. doi: 10.1038/s41467-019-12173-x (PMC6748972; doi:10.1038/s41467-019-12173-x)
Supplement: Supplementary file 12 — Supplementary Data 8 [file 41467_2019_12173_MOESM12_ESM.xlsx]

## Sheet: SD8-LCL analysis
Supplementary Data 8. Results from the gene-expression analysis of inversions in the lymphoblastoid cell lines RNA-Seq data from the GEUVADIS project. Search of eQTL effects of 42 inversions in cis (± 1 Mb) was done at the level of genes and transcripts and both considering only the 173 experimentally-genotyped individuals (experimental) and the 445 Geuvadis individuals in the 34 inversions in wh…
Inversion	Cis-eQTL analysis	Inversion genotype	Gene/Transcript (GENCODE ver. 26)	Gene symbol	Distance (bp)	Regression slope	P value	Q value (FDR)	Lead eQTL
HsInv0058	Gene level	Experimental	ENSG00000228789.6	HCG22	12008	-1.013	4.62233e-23	5.18163e-20	No
HsInv0058	Gene level	Experimental	ENSG00000206344.7	HCG27	156318	0.592426	1.51764e-07	4.25319e-05	No
HsInv0058	Gene level	Experimental	ENSG00000243753.5	HLA-L	748429	0.432873	0.000167774	0.0376149	No
HsInv0124	Gene level	Experimental	ENSG00000142089.15	IFITM3	9445	0.352526	0.000251397	0.0402594	No
HsInv0124	Gene level	Experimental	ENSG00000251661.3	RP11-326C3.11	8416	0.515136	4.28674e-08	1.60181e-05	Yes
HsInv0124	Gene level	Experimental	ENSG00000255328.1	RP11-326C3.12	16947	0.356993	0.000207967	0.0388552	No
HsInv0124	Gene level	Experimental	ENSG00000254910.1	RP11-326C3.7	0	-0.610354	3.6123e-11	2.02469e-08	Yes
HsInv0006	Gene level	Imputed	ENSG00000133059.16	DSTYK	0	0.223207	0.000278014	0.00909064	No
HsInv0006	Gene level	Imputed	ENSG00000174529.7	TMEM81	125019	-0.234425	0.000133107	0.004836	No
HsInv0040	Gene level	Imputed	ENSG00000228043.5	AC097721.2	171610	0.263004	0.000791567	0.0235301	No
HsInv0058	Gene level	Imputed	ENSG00000204564.11	C6orf136	388233	-0.233941	0.00107306	0.0300319	No
HsInv0058	Gene level	Imputed	ENSG00000204536.13	CCHCR1	100997	0.248178	0.000515941	0.0160671	No
HsInv0058	Gene level	Imputed	ENSG00000204580.13	DDR1	141287	0.294019	3.70424e-05	0.00161497	No
HsInv0058	Gene level	Imputed	ENSG00000228789.6	HCG22	12008	-1.011	8.48446e-59	5.54858e-56	No
HsInv0058	Gene level	Imputed	ENSG00000206344.7	HCG27	156318	0.447285	2.0409e-10	2.22448e-08	No
HsInv0058	Gene level	Imputed	ENSG00000204525.16	HLA-C	227307	0.410754	5.97124e-09	4.88127e-07	No
HsInv0058	Gene level	Imputed	ENSG00000204592.8	HLA-E	547238	0.225356	0.00163703	0.0411757	No
HsInv0058	Gene level	Imputed	ENSG00000243753.5	HLA-L	748429	0.451676	1.33063e-10	2.17548e-08	No
HsInv0058	Gene level	Imputed	ENSG00000137331.11	IER3	296889	0.289654	4.84913e-05	0.0018654	No
HsInv0058	Gene level	Imputed	ENSG00000204528.3	PSORS1C3	132293	-0.289661	4.847e-05	0.0018654	No
HsInv0058	Gene level	Imputed	ENSG00000137310.11	TCF19	117100	0.377823	9.54961e-08	5.2043e-06	No
HsInv0058	Gene level	Imputed	ENSG00000137411.16	VARS2	114984	0.398561	1.71639e-08	1.12247e-06	No
HsInv0058	Gene level	Imputed	ENSG00000229836.1	XXbac-BPG248L24.10	266373	0.367506	2.16215e-07	1.08768e-05	No
HsInv0058	Gene level	Imputed	ENSG00000272501.1	XXbac-BPG299F13.17	153758	0.32568	4.65958e-06	0.000217659	No
HsInv0059	Gene level	Imputed	ENSG00000146281.5	PM20D2	48344	-0.285364	0.0013869	0.0362796	No
HsInv0124	Gene level	Imputed	ENSG00000185201.16	IFITM2	0	-0.35761	5.0674e-09	4.73418e-07	No
HsInv0124	Gene level	Imputed	ENSG00000142089.15	IFITM3	9445	0.350417	1.04744e-08	7.61105e-07	No
HsInv0124	Gene level	Imputed	ENSG00000251661.3	RP11-326C3.11	8416	0.519624	3.63911e-18	7.9329e-16	No
HsInv0124	Gene level	Imputed	ENSG00000255328.1	RP11-326C3.12	16947	0.389231	1.71131e-10	2.22448e-08	No
HsInv0124	Gene level	Imputed	ENSG00000254910.1	RP11-326C3.7	0	-0.625548	1.21751e-26	3.98108e-24	Yes
HsInv0389	Gene level	Imputed	ENSG00000130827.6	PLXNA3	120214	-0.293181	3.50933e-08	2.08636e-06	No
HsInv0389	Gene level	Imputed	ENSG00000126903.15	SLC10A3	149238	-0.165859	0.00204927	0.0496356	No
HsInv1051	Gene level	Imputed	ENSG00000273018.5	CTD-2303H24.2	46280	-0.739856	0.00110214	0.0300319	No
HsInv1051	Gene level	Imputed	ENSG00000264885.1	RP11-815I9.4	69644	-0.825951	0.000264046	0.00908833	No
HsInv0058	Transcript level	Experimental	ENST00000426185.1	HCG22-001	12765	-0.98477	1.67729e-21	7.38175e-18	No
HsInv0058	Transcript level	Experimental	ENST00000565192.1	HCG22-002	12008	-0.557646	8.7271e-07	0.000768159	No
HsInv0058	Transcript level	Experimental	ENST00000562344.1	HCG22-004	12058	-0.450756	8.64715e-05	0.0345965	No
HsInv0058	Transcript level	Experimental	ENST00000638546.1	HCG27-005	156395	0.533748	2.69233e-06	0.00131655	No
HsInv0058	Transcript level	Experimental	ENST00000474381.1	HLA-B-009	314080	-0.545513	1.55783e-06	0.000857001	No
HsInv0058	Transcript level	Experimental	ENST00000376557.3	PRR3-002	477720	0.453917	7.668e-05	0.0337469	No
HsInv0102	Transcript level	Experimental	ENST00000610353.4	RHOH-201	0	-0.723765	5.49485e-09	1.20914e-05	No
HsInv0124	Transcript level	Experimental	ENST00000602429.1	RP11-326C3.11-002	8429	0.458392	1.37435e-06	0.000857001	Yes
HsInv0124	Transcript level	Experimental	ENST00000524824.1	RP11-326C3.12-003	17086	0.370013	0.00011795	0.0432582	No
HsInv0124	Transcript level	Experimental	ENST00000526612.1	RP11-326C3.7-001	0	-0.458494	1.36646e-06	0.000857001	Yes
HsInv1051	Transcript level	Experimental	ENST00000445752.5	CCDC144B-002	5304	1.88712	8.73635e-09	1.28162e-05	Yes
HsInv1051	Transcript level	Experimental	ENST00000455629.5	CCDC144B-004	8678	1.64354	7.42618e-07	0.000768159	No
HsInv0058	Transcript level	Imputed	ENST00000475993.1	ABCF1-005	444264	-0.263944	0.000218808	0.0186578	No
HsInv0058	Transcript level	Imputed	ENST00000455279.6	CCHCR1-009	113130	0.291468	4.33772e-05	0.00441468	No
HsInv0058	Transcript level	Imputed	ENST00000467553.2	CCHCR1-013	101618	0.314744	9.76667e-06	0.00127973	No
HsInv0058	Transcript level	Imputed	ENST00000480060.5	CCHCR1-016	107718	0.267682	0.000177234	0.0164463	No
HsInv0058	Transcript level	Imputed	ENST00000509552.5	CCHCR1-017	103078	0.245859	0.000582891	0.0437862	No
HsInv0058	Transcript level	Imputed	ENST00000426185.1	HCG22-001	12765	-0.969384	9.95522e-53	3.14087e-49	No
HsInv0058	Transcript level	Imputed	ENST00000565192.1	HCG22-002	12008	-0.565813	3.3363e-16	3.50868e-13	No
HsInv0058	Transcript level	Imputed	ENST00000562344.1	HCG22-004	12058	-0.340961	1.58678e-06	0.000250315	No
HsInv0058	Transcript level	Imputed	ENST00000615046.4	HCG22-203	12630	0.260263	0.000268515	0.0222938	No
HsInv0058	Transcript level	Imputed	ENST00000414008.3	HCG27-004	156698	0.398597	1.71114e-08	3.85618e-06	No
HsInv0058	Transcript level	Imputed	ENST00000638546.1	HCG27-005	156395	0.390479	3.39023e-08	6.68511e-06	No
HsInv0058	Transcript level	Imputed	ENST00000463574.1	HLA-B-005	313680	0.264098	0.000216923	0.0186578	No
HsInv0058	Transcript level	Imputed	ENST00000497377.5	HLA-B-007	312430	0.455635	9.01079e-11	3.15878e-08	No
HsInv0058	Transcript level	Imputed	ENST00000481849.5	HLA-B-008	312430	0.30864	1.46004e-05	0.00170608	No
HsInv0058	Transcript level	Imputed	ENST00000474381.1	HLA-B-009	314080	-0.561626	5.70808e-16	4.21567e-13	No
HsInv0058	Transcript level	Imputed	ENST00000639848.1	HLA-B-209	313038	-0.439309	4.38542e-10	1.25782e-07	No
HsInv0058	Transcript level	Imputed	ENST00000640615.1	HLA-B-211	228049	0.549249	2.70981e-15	1.42491e-12	No
HsInv0058	Transcript level	Imputed	ENST00000495835.1	HLA-C-008	228779	0.294413	3.61469e-05	0.00380145	No
HsInv0058	Transcript level	Imputed	ENST00000484378.1	HLA-C-012	229657	0.317349	8.20752e-06	0.00112586	No
HsInv0058	Transcript level	Imputed	ENST00000420110.1	HLA-L-001	779740	0.343602	1.3104e-06	0.000217595	No
HsInv0058	Transcript level	Imputed	ENST00000259874.5	IER3-001	296889	0.298336	2.82705e-05	0.00307564	No
HsInv0058	Transcript level	Imputed	ENST00000513407.1	POU5F1-005	122909	-0.34023	1.67256e-06	0.000251282	No
HsInv0058	Transcript level	Imputed	ENST00000625423.2	VARS2-012	114987	0.251101	0.000441748	0.0357363	No
HsInv0058	Transcript level	Imputed	ENST00000606367.1	XXbac-BPG299F13.17-001	153758	0.29956	2.61662e-05	0.00294837	No
HsInv0102	Transcript level	Imputed	ENST00000610353.4	RHOH-201	0	-0.451574	1.10994e-07	1.94548e-05	No
HsInv0102	Transcript level	Imputed	ENST00000615577.4	RHOH-205	0	-0.29672	0.000548223	0.0421864	No
HsInv0124	Transcript level	Imputed	ENST00000399817.8	IFITM2-001	830	-0.41965	4.81124e-12	1.89743e-09	No
HsInv0124	Transcript level	Imputed	ENST00000527146.1	IFITM2-002	833	-0.335904	4.31523e-08	8.00856e-06	No
HsInv0124	Transcript level	Imputed	ENST00000399808.4	IFITM3-001	9445	0.272297	1.01405e-05	0.00127973	No
HsInv0124	Transcript level	Imputed	ENST00000526811.4	IFITM3-002	9549	0.380997	4.26635e-10	1.25782e-07	No
HsInv0124	Transcript level	Imputed	ENST00000602735.2	IFITM3-004	9549	0.210757	0.000670436	0.0480733	No
HsInv0124	Transcript level	Imputed	ENST00000602429.1	RP11-326C3.11-002	8429	0.51277	1.08277e-17	1.70807e-14	No
HsInv0124	Transcript level	Imputed	ENST00000602756.1	RP11-326C3.11-003	8448	0.29198	2.12479e-06	0.000304714	No
HsInv0124	Transcript level	Imputed	ENST00000534483.1	RP11-326C3.12-001	16947	0.26934	1.27026e-05	0.00154141	No
HsInv0124	Transcript level	Imputed	ENST00000524824.1	RP11-326C3.12-003	17086	0.353756	7.49271e-09	1.81842e-06	No
HsInv0124	Transcript level	Imputed	ENST00000526612.1	RP11-326C3.7-001	0	-0.485688	6.68094e-16	4.21567e-13	No
HsInv0389	Transcript level	Imputed	ENST00000610495.1	F8A1-001	548217	-0.183144	0.000653565	0.0479534	No
HsInv0389	Transcript level	Imputed	ENST00000369682.4	PLXNA3-001	120214	-0.294586	3.00268e-08	6.31564e-06	No
HsInv0389	Transcript level	Imputed	ENST00000493546.1	PLXNA3-007	131018	-0.203264	0.000151496	0.0144839	No
HsInv0389	Transcript level	Imputed	ENST00000406022.6	RPL10-011	60824	-0.20913	9.62661e-05	0.00949124	No
HsInv0389	Transcript level	Imputed	ENST00000467168.5	RPL10-012	60431	-0.186659	0.000511529	0.0403468	No
HsInv1051	Transcript level	Imputed	ENST00000445752.5	CCDC144B-002	5304	1.72081	5.94323e-15	2.6787e-12	Yes
HsInv1051	Transcript level	Imputed	ENST00000455629.5	CCDC144B-004	8678	1.37113	8.27656e-10	2.17605e-07	No
HsInv1051	Transcript level	Imputed	ENST00000578214.1	RP11-815I9.4-001	69644	-0.846859	0.000182529	0.0164537	No
