# Supplementary material for: Evolutionary and functional impact of common polymorphic inversions in the human genome
Source: Nat Commun. 2019 Sep 17;10:4222. doi: 10.1038/s41467-019-12173-x (PMC6748972; doi:10.1038/s41467-019-12173-x)
Supplement: Supplementary file 13 — Supplementary Data 9 [file 41467_2019_12173_MOESM13_ESM.xlsx]

## Sheet: SD9-GTEx analysis
Supplementary Data 9. Inversion effects on gene expression across different tissues from the GTEx project. Inversion effects were estimated through variants showing the highest linkage disequilibrium (LD) with the inversion, corresponding to either tag SNPs (r2 ≥ 0.8) or linked SNPs with a more moderate association for recurrent inversions (0.6 ≤ r2 < 0.8), that have been reported as cis-eQTLs in…
Inversion	Tissue eQTL analysis	GTEx SNP (highest LD)	Inv. LD (r2)	Gene (GENCODE ver. 19)	Gene Symbol	GTEx P value	GTEx effect size (beta value)	Tissue	Lead eQTL
HsInv0006	Tag SNP (r2 ≥ 0.8)	rs11240388	0.985	ENSG00000184144.5	CNTN2	3.5e-14	-0.4	Skin - Sun Exposed (Lower leg)	No
HsInv0006	Tag SNP (r2 ≥ 0.8)	rs11240388	0.985	ENSG00000184144.5	CNTN2	2.4e-11	-0.42	Skin - Not Sun Exposed (Suprapubic)	No
HsInv0006	Tag SNP (r2 ≥ 0.8)	rs11240388	0.985	ENSG00000184144.5	CNTN2	2.9e-05	-0.27	Adipose - Visceral (Omentum)	No
HsInv0006	Tag SNP (r2 ≥ 0.8)	rs11240388	0.985	ENSG00000133059.12	DSTYK	1.7e-09	0.13	Skin - Sun Exposed (Lower leg)	No
HsInv0006	Tag SNP (r2 ≥ 0.8)	rs11240388	0.985	ENSG00000133059.12	DSTYK	1.7e-09	0.17	Adipose - Subcutaneous	No
HsInv0006	Tag SNP (r2 ≥ 0.8)	rs11240388	0.985	ENSG00000133059.12	DSTYK	1.5e-08	0.2	Heart - Atrial Appendage	No
HsInv0006	Tag SNP (r2 ≥ 0.8)	rs11240388	0.985	ENSG00000133059.12	DSTYK	9.8e-08	0.35	Brain - Caudate (basal ganglia)	No
HsInv0006	Tag SNP (r2 ≥ 0.8)	rs11240388	0.985	ENSG00000133059.12	DSTYK	1.9e-06	0.15	Nerve - Tibial	No
HsInv0006	Tag SNP (r2 ≥ 0.8)	rs11240388	0.985	ENSG00000133059.12	DSTYK	1.3e-05	0.36	Brain - Putamen (basal ganglia)	No
HsInv0006	Tag SNP (r2 ≥ 0.8)	rs11240388	0.985	ENSG00000117222.9	RBBP5	2.5e-10	-0.18	Thyroid	No
HsInv0006	Tag SNP (r2 ≥ 0.8)	rs11240388	0.985	ENSG00000117222.9	RBBP5	1.7e-07	-0.28	Brain - Nucleus accumbens (basal ganglia)	No
HsInv0006	Tag SNP (r2 ≥ 0.8)	rs11240388	0.985	ENSG00000225063.1	RP11-383G10.5	2.1e-06	-0.16	Testis	No
HsInv0006	Tag SNP (r2 ≥ 0.8)	rs11240388	0.985	ENSG00000271580.1	RP11-536L3.4	7.2e-06	-0.23	Thyroid	No
HsInv0006	Tag SNP (r2 ≥ 0.8)	rs11240388	0.985	ENSG00000133069.10	TMCC2	4.6e-14	0.21	Muscle - Skeletal	No
HsInv0006	Tag SNP (r2 ≥ 0.8)	rs11240388	0.985	ENSG00000133069.10	TMCC2	2.8e-10	-0.22	Artery - Tibial	No
HsInv0006	Tag SNP (r2 ≥ 0.8)	rs11240388	0.985	ENSG00000133069.10	TMCC2	1.5e-05	-0.21	Artery - Aorta	No
HsInv0006	Tag SNP (r2 ≥ 0.8)	rs11240388	0.985	ENSG00000174529.6	TMEM81	3.1e-08	-0.21	Thyroid	No
HsInv0006	Tag SNP (r2 ≥ 0.8)	rs11240388	0.985	ENSG00000174529.6	TMEM81	8e-08	-0.11	Muscle - Skeletal	No
HsInv0006	Tag SNP (r2 ≥ 0.8)	rs11240388	0.985	ENSG00000174529.6	TMEM81	2.3e-06	-0.4	Brain - Putamen (basal ganglia)	No
HsInv0006	Tag SNP (r2 ≥ 0.8)	rs11240388	0.985	ENSG00000174529.6	TMEM81	2.8e-06	-0.13	Whole Blood	No
HsInv0006	Tag SNP (r2 ≥ 0.8)	rs11240388	0.985	ENSG00000174529.6	TMEM81	1.6e-05	-0.16	Cells - Transformed fibroblasts	No
HsInv0031	Tag SNP (r2 ≥ 0.8)	rs8058050	1	ENSG00000153789.8	FAM92B	1.8e-13	-0.56	Brain - Cerebellum	Yes
HsInv0041	Tag SNP (r2 ≥ 0.8)	rs6718446	1	ENSG00000228446.2	AC073052.1	2.5e-06	0.24	Skin - Sun Exposed (Lower leg)	No
HsInv0041	Tag SNP (r2 ≥ 0.8)	rs6718446	1	ENSG00000228446.2	AC073052.1	3.2e-05	0.22	Esophagus - Muscularis	No
HsInv0041	Tag SNP (r2 ≥ 0.8)	rs6718446	1	ENSG00000124019.9	FAM124B	7.4e-08	-0.26	Thyroid	No
HsInv0041	Tag SNP (r2 ≥ 0.8)	rs6718446	1	ENSG00000124019.9	FAM124B	4.7e-07	-0.29	Heart - Atrial Appendage	No
HsInv0041	Tag SNP (r2 ≥ 0.8)	rs6718446	1	ENSG00000124019.9	FAM124B	1.6e-06	-0.21	Skin - Sun Exposed (Lower leg)	No
HsInv0041	Tag SNP (r2 ≥ 0.8)	rs6718446	1	ENSG00000124019.9	FAM124B	2.4e-06	-0.24	Breast - Mammary Tissue	No
HsInv0041	Tag SNP (r2 ≥ 0.8)	rs6718446	1	ENSG00000124019.9	FAM124B	1.6e-05	-0.24	Skin - Not Sun Exposed (Suprapubic)	No
HsInv0041	Tag SNP (r2 ≥ 0.8)	rs6718446	1	ENSG00000124019.9	FAM124B	1.8e-05	-0.2	Lung	No
HsInv0041	Tag SNP (r2 ≥ 0.8)	rs6718446	1	ENSG00000124019.9	FAM124B	2.7e-05	-0.24	Heart - Left Ventricle	No
HsInv0041	Tag SNP (r2 ≥ 0.8)	rs6718446	1	ENSG00000124019.9	FAM124B	6.1e-08	-0.45	Adrenal Gland	Yes
HsInv0041	Tag SNP (r2 ≥ 0.8)	rs6718446	1	ENSG00000124019.9	FAM124B	1.4e-07	-0.23	Adipose - Subcutaneous	Yes
HsInv0041	Tag SNP (r2 ≥ 0.8)	rs6718446	1	ENSG00000124019.9	FAM124B	3.1e-05	-0.18	Adipose - Visceral (Omentum)	Yes
HsInv0041	Tag SNP (r2 ≥ 0.8)	rs6718446	1	ENSG00000085449.10	WDFY1	2.8e-05	0.15	Thyroid	No
HsInv0045	Tag SNP (r2 ≥ 0.8)	rs111467702	1	ENSG00000166265.7	CYYR1	5.5e-06	-0.19	Whole Blood	No
HsInv0058	Tag SNP (r2 ≥ 0.8)	rs2523873	1	ENSG00000204574.8	ABCF1	3.5e-07	0.17	Esophagus - Gastroesophageal Junction	No
HsInv0058	Tag SNP (r2 ≥ 0.8)	rs2523873	1	ENSG00000204574.8	ABCF1	5.8e-07	0.11	Muscle - Skeletal	No
HsInv0058	Tag SNP (r2 ≥ 0.8)	rs2523873	1	ENSG00000204574.8	ABCF1	4e-06	0.11	Skin - Sun Exposed (Lower leg)	No
HsInv0058	Tag SNP (r2 ≥ 0.8)	rs2523873	1	ENSG00000244731.3	C4A	6.5e-07	-0.36	Skin - Not Sun Exposed (Suprapubic)	No
HsInv0058	Tag SNP (r2 ≥ 0.8)	rs2523873	1	ENSG00000244731.3	C4A	9.6e-07	-0.29	Nerve - Tibial	No
HsInv0058	Tag SNP (r2 ≥ 0.8)	rs2523873	1	ENSG00000244731.3	C4A	1.1e-05	-0.25	Colon - Transverse	No
HsInv0058	Tag SNP (r2 ≥ 0.8)	rs2523873	1	ENSG00000244731.3	C4A	2.5e-05	-0.23	Adipose - Subcutaneous	No
HsInv0058	Tag SNP (r2 ≥ 0.8)	rs2523873	1	ENSG00000244731.3	C4A	3.7e-05	-0.23	Pancreas	No
HsInv0058	Tag SNP (r2 ≥ 0.8)	rs2523873	1	ENSG00000244731.3	C4A	4.9e-05	-0.17	Esophagus - Muscularis	No
HsInv0058	Tag SNP (r2 ≥ 0.8)	rs2523873	1	ENSG00000244731.3	C4A	5e-05	-0.18	Thyroid	No
HsInv0058	Tag SNP (r2 ≥ 0.8)	rs2523873	1	ENSG00000244731.3	C4A	9.8e-05	-0.2	Muscle - Skeletal	No
HsInv0058	Tag SNP (r2 ≥ 0.8)	rs2523873	1	ENSG00000204542.2	C6orf15	3.9e-06	0.23	Skin - Not Sun Exposed (Suprapubic)	No
HsInv0058	Tag SNP (r2 ≥ 0.8)	rs2523873	1	ENSG00000204542.2	C6orf15	2e-05	-0.36	Pituitary	No
HsInv0058	Tag SNP (r2 ≥ 0.8)	rs2523873	1	ENSG00000204536.9	CCHCR1	8e-14	0.28	Thyroid	No
HsInv0058	Tag SNP (r2 ≥ 0.8)	rs2523873	1	ENSG00000204536.9	CCHCR1	6.7e-12	0.26	Colon - Transverse	No
HsInv0058	Tag SNP (r2 ≥ 0.8)	rs2523873	1	ENSG00000204536.9	CCHCR1	2.1e-07	-0.23	Muscle - Skeletal	No
HsInv0058	Tag SNP (r2 ≥ 0.8)	rs2523873	1	ENSG00000204536.9	CCHCR1	1e-06	0.21	Adipose - Subcutaneous	No
HsInv0058	Tag SNP (r2 ≥ 0.8)	rs2523873	1	ENSG00000204536.9	CCHCR1	1e-05	0.49	Cells - EBV-transformed lymphocytes	No
HsInv0058	Tag SNP (r2 ≥ 0.8)	rs2523873	1	ENSG00000204580.7	DDR1	1.1e-05	0.14	Thyroid	No
HsInv0058	Tag SNP (r2 ≥ 0.8)	rs2523873	1	ENSG00000204580.7	DDR1	6.3e-05	0.14	Muscle - Skeletal	No
HsInv0058	Tag SNP (r2 ≥ 0.8)	rs2523873	1	ENSG00000233529.1	HCG21	2.9e-06	-0.31	Esophagus - Mucosa	No
HsInv0058	Tag SNP (r2 ≥ 0.8)	rs2523873	1	ENSG00000228789.2	HCG22	1.4e-42	-0.74	Adipose - Subcutaneous	No
HsInv0058	Tag SNP (r2 ≥ 0.8)	rs2523873	1	ENSG00000228789.2	HCG22	4e-36	-0.91	Heart - Atrial Appendage	No
HsInv0058	Tag SNP (r2 ≥ 0.8)	rs2523873	1	ENSG00000228789.2	HCG22	2.8e-27	-0.62	Adipose - Visceral (Omentum)	No
HsInv0058	Tag SNP (r2 ≥ 0.8)	rs2523873	1	ENSG00000228789.2	HCG22	1.6e-26	-0.73	Nerve - Tibial	No
HsInv0058	Tag SNP (r2 ≥ 0.8)	rs2523873	1	ENSG00000228789.2	HCG22	5.7e-24	-0.69	Breast - Mammary Tissue	No
HsInv0058	Tag SNP (r2 ≥ 0.8)	rs2523873	1	ENSG00000228789.2	HCG22	4.7e-22	-0.61	Lung	No
HsInv0058	Tag SNP (r2 ≥ 0.8)	rs2523873	1	ENSG00000228789.2	HCG22	2.4e-19	-0.62	Heart - Left Ventricle	No
HsInv0058	Tag SNP (r2 ≥ 0.8)	rs2523873	1	ENSG00000228789.2	HCG22	3.6e-18	-0.53	Skin - Sun Exposed (Lower leg)	No
HsInv0058	Tag SNP (r2 ≥ 0.8)	rs2523873	1	ENSG00000228789.2	HCG22	1.9e-17	-0.87	Spleen	No
HsInv0058	Tag SNP (r2 ≥ 0.8)	rs2523873	1	ENSG00000228789.2	HCG22	1.7e-15	-0.91	Cells - EBV-transformed lymphocytes	No
HsInv0058	Tag SNP (r2 ≥ 0.8)	rs2523873	1	ENSG00000228789.2	HCG22	4.3e-13	-0.49	Esophagus - Muscularis	No
HsInv0058	Tag SNP (r2 ≥ 0.8)	rs2523873	1	ENSG00000228789.2	HCG22	1.1e-12	-0.42	Muscle - Skeletal	No
HsInv0058	Tag SNP (r2 ≥ 0.8)	rs2523873	1	ENSG00000228789.2	HCG22	6.3e-12	-0.45	Skin - Not Sun Exposed (Suprapubic)	No
HsInv0058	Tag SNP (r2 ≥ 0.8)	rs2523873	1	ENSG00000228789.2	HCG22	3.2e-11	0.67	Brain - Cortex	No
HsInv0058	Tag SNP (r2 ≥ 0.8)	rs2523873	1	ENSG00000228789.2	HCG22	6.4e-11	-0.54	Colon - Sigmoid	No
HsInv0058	Tag SNP (r2 ≥ 0.8)	rs2523873	1	ENSG00000228789.2	HCG22	6.8e-11	-0.35	Artery - Tibial	No
HsInv0058	Tag SNP (r2 ≥ 0.8)	rs2523873	1	ENSG00000228789.2	HCG22	4.2e-10	0.64	Brain - Caudate (basal ganglia)	No
HsInv0058	Tag SNP (r2 ≥ 0.8)	rs2523873	1	ENSG00000228789.2	HCG22	7.5e-10	-0.45	Esophagus - Gastroesophageal Junction	No
HsInv0058	Tag SNP (r2 ≥ 0.8)	rs2523873	1	ENSG00000228789.2	HCG22	5.3e-09	0.66	Brain - Frontal Cortex (BA9)	No
HsInv0058	Tag SNP (r2 ≥ 0.8)	rs2523873	1	ENSG00000228789.2	HCG22	5.7e-09	-0.46	Artery - Coronary	No
HsInv0058	Tag SNP (r2 ≥ 0.8)	rs2523873	1	ENSG00000228789.2	HCG22	1.8e-08	0.6	Brain - Nucleus accumbens (basal ganglia)	No
HsInv0058	Tag SNP (r2 ≥ 0.8)	rs2523873	1	ENSG00000228789.2	HCG22	1.8e-08	-0.63	Small Intestine - Terminal Ileum	No
HsInv0058	Tag SNP (r2 ≥ 0.8)	rs2523873	1	ENSG00000228789.2	HCG22	5.4e-08	-0.71	Uterus	No
HsInv0058	Tag SNP (r2 ≥ 0.8)	rs2523873	1	ENSG00000228789.2	HCG22	1.1e-07	0.79	Brain - Substantia nigra	No
HsInv0058	Tag SNP (r2 ≥ 0.8)	rs2523873	1	ENSG00000228789.2	HCG22	1.4e-07	-0.39	Colon - Transverse	No
HsInv0058	Tag SNP (r2 ≥ 0.8)	rs2523873	1	ENSG00000228789.2	HCG22	1.4e-07	0.62	Brain - Putamen (basal ganglia)	No
HsInv0058	Tag SNP (r2 ≥ 0.8)	rs2523873	1	ENSG00000228789.2	HCG22	8.7e-07	-0.36	Artery - Aorta	No
HsInv0058	Tag SNP (r2 ≥ 0.8)	rs2523873	1	ENSG00000228789.2	HCG22	1.6e-05	0.63	Brain - Amygdala	No
HsInv0058	Tag SNP (r2 ≥ 0.8)	rs2523873	1	ENSG00000204525.10	HLA-C	3.7e-06	0.19	Whole Blood	No
HsInv0058	Tag SNP (r2 ≥ 0.8)	rs2523873	1	ENSG00000204525.10	HLA-C	1.4e-05	0.2	Adipose - Subcutaneous	No
HsInv0058	Tag SNP (r2 ≥ 0.8)	rs2523873	1	ENSG00000243753.1	HLA-L	6.8e-09	0.28	Thyroid	No
HsInv0058	Tag SNP (r2 ≥ 0.8)	rs2523873	1	ENSG00000243753.1	HLA-L	1.7e-06	0.3	Esophagus - Mucosa	No
HsInv0058	Tag SNP (r2 ≥ 0.8)	rs2523873	1	ENSG00000243753.1	HLA-L	3.4e-06	0.28	Skin - Sun Exposed (Lower leg)	No
HsInv0058	Tag SNP (r2 ≥ 0.8)	rs2523873	1	ENSG00000243753.1	HLA-L	5e-06	0.25	Adipose - Subcutaneous	No
HsInv0058	Tag SNP (r2 ≥ 0.8)	rs2523873	1	ENSG00000243753.1	HLA-L	6e-06	0.31	Skin - Not Sun Exposed (Suprapubic)	No
HsInv0058	Tag SNP (r2 ≥ 0.8)	rs2523873	1	ENSG00000243753.1	HLA-L	6.6e-06	0.23	Lung	No
HsInv0058	Tag SNP (r2 ≥ 0.8)	rs2523873	1	ENSG00000243753.1	HLA-L	7.1e-06	0.23	Artery - Tibial	No
HsInv0058	Tag SNP (r2 ≥ 0.8)	rs2523873	1	ENSG00000243753.1	HLA-L	8.5e-06	0.24	Muscle - Skeletal	No
HsInv0058	Tag SNP (r2 ≥ 0.8)	rs2523873	1	ENSG00000243753.1	HLA-L	1.4e-05	0.32	Whole Blood	No
HsInv0058	Tag SNP (r2 ≥ 0.8)	rs2523873	1	ENSG00000243753.1	HLA-L	2e-05	0.28	Artery - Aorta	No
HsInv0058	Tag SNP (r2 ≥ 0.8)	rs2523873	1	ENSG00000243753.1	HLA-L	3.8e-05	0.35	Colon - Transverse	No
HsInv0058	Tag SNP (r2 ≥ 0.8)	rs2523873	1	ENSG00000225851.1	HLA-S	3.1e-06	0.34	Skin - Not Sun Exposed (Suprapubic)	No
HsInv0058	Tag SNP (r2 ≥ 0.8)	rs2523873	1	ENSG00000225851.1	HLA-S	3.9e-06	0.38	Artery - Aorta	No
HsInv0058	Tag SNP (r2 ≥ 0.8)	rs2523873	1	ENSG00000225851.1	HLA-S	4.4e-06	0.32	Skin - Sun Exposed (Lower leg)	No
HsInv0058	Tag SNP (r2 ≥ 0.8)	rs2523873	1	ENSG00000204520.8	MICA	2.8e-07	-0.23	Lung	No
HsInv0058	Tag SNP (r2 ≥ 0.8)	rs2523873	1	ENSG00000204520.8	MICA	1.3e-05	-0.21	Thyroid	No
HsInv0058	Tag SNP (r2 ≥ 0.8)	rs2523873	1	ENSG00000204520.8	MICA	3e-05	-0.24	Heart - Left Ventricle	No
HsInv0058	Tag SNP (r2 ≥ 0.8)	rs2523873	1	ENSG00000204520.8	MICA	3.2e-05	-0.21	Muscle - Skeletal	No
HsInv0058	Tag SNP (r2 ≥ 0.8)	rs2523873	1	ENSG00000204516.5	MICB	5.8e-05	0.49	Brain - Cerebellum	No
HsInv0058	Tag SNP (r2 ≥ 0.8)	rs2523873	1	ENSG00000261272.1	MUC22	2.6e-08	-0.3	Esophagus - Mucosa	No
HsInv0058	Tag SNP (r2 ≥ 0.8)	rs2523873	1	ENSG00000204531.11	POU5F1	2.7e-14	-0.44	Skin - Sun Exposed (Lower leg)	No
HsInv0058	Tag SNP (r2 ≥ 0.8)	rs2523873	1	ENSG00000204531.11	POU5F1	2.2e-11	-0.41	Skin - Not Sun Exposed (Suprapubic)	No
HsInv0058	Tag SNP (r2 ≥ 0.8)	rs2523873	1	ENSG00000204531.11	POU5F1	5.6e-10	-0.4	Lung	No
HsInv0058	Tag SNP (r2 ≥ 0.8)	rs2523873	1	ENSG00000204531.11	POU5F1	6.2e-10	-0.44	Esophagus - Mucosa	No
HsInv0058	Tag SNP (r2 ≥ 0.8)	rs2523873	1	ENSG00000204531.11	POU5F1	3.2e-06	-0.24	Stomach	No
HsInv0058	Tag SNP (r2 ≥ 0.8)	rs2523873	1	ENSG00000204531.11	POU5F1	3.5e-05	-0.49	Brain - Cerebellum	No
HsInv0058	Tag SNP (r2 ≥ 0.8)	rs2523873	1	ENSG00000204531.11	POU5F1	5.6e-05	-0.31	Pancreas	No
HsInv0058	Tag SNP (r2 ≥ 0.8)	rs2523873	1	ENSG00000204538.3	PSORS1C2	7e-08	0.45	Artery - Aorta	No
HsInv0058	Tag SNP (r2 ≥ 0.8)	rs2523873	1	ENSG00000204538.3	PSORS1C2	3.9e-07	0.38	Lung	No
HsInv0058	Tag SNP (r2 ≥ 0.8)	rs2523873	1	ENSG00000204538.3	PSORS1C2	2.7e-06	0.33	Thyroid	No
HsInv0058	Tag SNP (r2 ≥ 0.8)	rs2523873	1	ENSG00000204538.3	PSORS1C2	1.3e-05	-0.34	Esophagus - Mucosa	No
HsInv0058	Tag SNP (r2 ≥ 0.8)	rs2523873	1	ENSG00000204538.3	PSORS1C2	3.9e-05	0.3	Esophagus - Muscularis	No
HsInv0058	Tag SNP (r2 ≥ 0.8)	rs2523873	1	ENSG00000204528.3	PSORS1C3	7.3e-15	-0.57	Lung	No
HsInv0058	Tag SNP (r2 ≥ 0.8)	rs2523873	1	ENSG00000204528.3	PSORS1C3	1.4e-11	-0.49	Skin - Not Sun Exposed (Suprapubic)	No
HsInv0058	Tag SNP (r2 ≥ 0.8)	rs2523873	1	ENSG00000204528.3	PSORS1C3	2.8e-10	-0.42	Artery - Tibial	No
HsInv0058	Tag SNP (r2 ≥ 0.8)	rs2523873	1	ENSG00000204528.3	PSORS1C3	4.5e-10	-0.46	Esophagus - Muscularis	No
HsInv0058	Tag SNP (r2 ≥ 0.8)	rs2523873	1	ENSG00000204528.3	PSORS1C3	6.5e-09	-0.4	Skin - Sun Exposed (Lower leg)	No
HsInv0058	Tag SNP (r2 ≥ 0.8)	rs2523873	1	ENSG00000204528.3	PSORS1C3	3.7e-08	-0.47	Pancreas	No
HsInv0058	Tag SNP (r2 ≥ 0.8)	rs2523873	1	ENSG00000204528.3	PSORS1C3	4.6e-08	-0.45	Heart - Atrial Appendage	No
HsInv0058	Tag SNP (r2 ≥ 0.8)	rs2523873	1	ENSG00000204528.3	PSORS1C3	7.1e-08	-0.34	Muscle - Skeletal	No
HsInv0058	Tag SNP (r2 ≥ 0.8)	rs2523873	1	ENSG00000204528.3	PSORS1C3	1e-07	-0.35	Thyroid	No
HsInv0058	Tag SNP (r2 ≥ 0.8)	rs2523873	1	ENSG00000204528.3	PSORS1C3	2e-07	-0.46	Esophagus - Gastroesophageal Junction	No
HsInv0058	Tag SNP (r2 ≥ 0.8)	rs2523873	1	ENSG00000204528.3	PSORS1C3	2.7e-07	-0.41	Esophagus - Mucosa	No
HsInv0058	Tag SNP (r2 ≥ 0.8)	rs2523873	1	ENSG00000204528.3	PSORS1C3	4.2e-07	-0.51	Testis	No
HsInv0058	Tag SNP (r2 ≥ 0.8)	rs2523873	1	ENSG00000204528.3	PSORS1C3	5.1e-07	-0.36	Nerve - Tibial	No
HsInv0058	Tag SNP (r2 ≥ 0.8)	rs2523873	1	ENSG00000204528.3	PSORS1C3	6.7e-07	-0.33	Colon - Transverse	No
HsInv0058	Tag SNP (r2 ≥ 0.8)	rs2523873	1	ENSG00000204528.3	PSORS1C3	7.3e-07	-0.34	Stomach	No
HsInv0058	Tag SNP (r2 ≥ 0.8)	rs2523873	1	ENSG00000204528.3	PSORS1C3	9.1e-07	-0.37	Adipose - Visceral (Omentum)	No
HsInv0058	Tag SNP (r2 ≥ 0.8)	rs2523873	1	ENSG00000204528.3	PSORS1C3	2e-05	-0.33	Cells - Transformed fibroblasts	No
HsInv0058	Tag SNP (r2 ≥ 0.8)	rs2523873	1	ENSG00000204528.3	PSORS1C3	6.8e-05	-0.21	Whole Blood	No
HsInv0058	Tag SNP (r2 ≥ 0.8)	rs2523873	1	ENSG00000196260.3	SFTA2	1.7e-17	0.37	Thyroid	Yes
HsInv0058	Tag SNP (r2 ≥ 0.8)	rs2523873	1	ENSG00000137310.7	TCF19	7.5e-08	0.19	Thyroid	No
HsInv0058	Tag SNP (r2 ≥ 0.8)	rs2523873	1	ENSG00000137310.7	TCF19	2e-06	0.27	Cells - EBV-transformed lymphocytes	No
HsInv0058	Tag SNP (r2 ≥ 0.8)	rs2523873	1	ENSG00000137310.7	TCF19	2.1e-06	0.19	Artery - Tibial	No
HsInv0058	Tag SNP (r2 ≥ 0.8)	rs2523873	1	ENSG00000137310.7	TCF19	3.5e-06	0.14	Nerve - Tibial	No
HsInv0058	Tag SNP (r2 ≥ 0.8)	rs2523873	1	ENSG00000137310.7	TCF19	3.5e-06	0.16	Colon - Transverse	No
HsInv0058	Tag SNP (r2 ≥ 0.8)	rs2523873	1	ENSG00000137310.7	TCF19	9e-06	0.26	Artery - Aorta	No
HsInv0058	Tag SNP (r2 ≥ 0.8)	rs2523873	1	ENSG00000137310.7	TCF19	3.5e-05	0.43	Brain - Frontal Cortex (BA9)	No
HsInv0058	Tag SNP (r2 ≥ 0.8)	rs2523873	1	ENSG00000137310.7	TCF19	7.3e-05	0.12	Adipose - Subcutaneous	No
HsInv0058	Tag SNP (r2 ≥ 0.8)	rs2523873	1	ENSG00000137411.12	VARS2	2.5e-05	0.21	Thyroid	No
HsInv0058	Tag SNP (r2 ≥ 0.8)	rs2523873	1	ENSG00000272221.1	XXbac-BPG181B23.7	7.4e-08	-0.31	Muscle - Skeletal	No
HsInv0058	Tag SNP (r2 ≥ 0.8)	rs2523873	1	ENSG00000272221.1	XXbac-BPG181B23.7	1.9e-07	-0.37	Lung	No
HsInv0058	Tag SNP (r2 ≥ 0.8)	rs2523873	1	ENSG00000272221.1	XXbac-BPG181B23.7	1.6e-06	-0.34	Esophagus - Muscularis	No
HsInv0058	Tag SNP (r2 ≥ 0.8)	rs2523873	1	ENSG00000272221.1	XXbac-BPG181B23.7	7.6e-06	-0.35	Colon - Transverse	No
HsInv0058	Tag SNP (r2 ≥ 0.8)	rs2523873	1	ENSG00000272221.1	XXbac-BPG181B23.7	1.1e-05	-0.31	Artery - Tibial	No
HsInv0058	Tag SNP (r2 ≥ 0.8)	rs2523873	1	ENSG00000272221.1	XXbac-BPG181B23.7	1.1e-05	-0.31	Adipose - Visceral (Omentum)	No
HsInv0058	Tag SNP (r2 ≥ 0.8)	rs2523873	1	ENSG00000272221.1	XXbac-BPG181B23.7	5.1e-05	-0.28	Skin - Sun Exposed (Lower leg)	No
HsInv0058	Tag SNP (r2 ≥ 0.8)	rs2523873	1	ENSG00000272221.1	XXbac-BPG181B23.7	8.5e-05	-0.23	Thyroid	No
HsInv0058	Tag SNP (r2 ≥ 0.8)	rs2523873	1	ENSG00000272501.1	XXbac-BPG299F13.17	0.00014	0.17	Thyroid	No
HsInv0059	Tag SNP (r2 ≥ 0.8)	rs7773203	1	ENSG00000146276.7	GABRR1	2.9e-15	0.78	Artery - Aorta	No
HsInv0059	Tag SNP (r2 ≥ 0.8)	rs7773203	1	ENSG00000146276.7	GABRR1	1.6e-09	0.43	Artery - Tibial	No
HsInv0059	Tag SNP (r2 ≥ 0.8)	rs7773203	1	ENSG00000146276.7	GABRR1	8.4e-06	0.46	Esophagus - Mucosa	No
HsInv0059	Tag SNP (r2 ≥ 0.8)	rs7773203	1	ENSG00000146281.5	PM20D2	3.6e-10	0.37	Artery - Aorta	Yes
HsInv0095	Tag SNP (r2 ≥ 0.8)	rs12504187	1	ENSG00000152595.12	MEPE	1.5e-06	0.24	Lung	No
HsInv0095	Tag SNP (r2 ≥ 0.8)	rs12504187	1	ENSG00000118785.9	SPP1	3.9e-07	-0.29	Nerve - Tibial	No
HsInv0095	Tag SNP (r2 ≥ 0.8)	rs12504187	1	ENSG00000118785.9	SPP1	1.4e-06	-0.26	Adipose - Subcutaneous	No
HsInv0095	Tag SNP (r2 ≥ 0.8)	rs12504187	1	ENSG00000118785.9	SPP1	4.7e-06	-0.24	Artery - Tibial	No
HsInv0105	Tag SNP (r2 ≥ 0.8)	rs1203578	0.984	ENSG00000122641.9	INHBA	1.2e-12	0.4	Nerve - Tibial	No
HsInv0201	Tag SNP (r2 ≥ 0.8)	rs2159661	1	ENSG00000145868.12	FBXO38	4e-14	0.14	Whole Blood	No
HsInv0201	Tag SNP (r2 ≥ 0.8)	rs2159661	1	ENSG00000164265.4	SCGB3A2	1.8e-07	-0.32	Thyroid	Yes
HsInv0201	Tag SNP (r2 ≥ 0.8)	rs2159661	1	ENSG00000214510.5	SPINK13	4.3e-12	-0.41	Thyroid	Yes
HsInv0201	Tag SNP (r2 ≥ 0.8)	rs2159661	1	ENSG00000178172.2	SPINK6	4.1e-22	0.51	Esophagus - Mucosa	No
HsInv0201	Tag SNP (r2 ≥ 0.8)	rs2159661	1	ENSG00000178172.2	SPINK6	8.8e-09	0.35	Lung	No
HsInv0347	Tag SNP (r2 ≥ 0.8)	rs767602	0.909	ENSG00000179008.4	C14orf39	3.6e-12	0.48	Adipose - Subcutaneous	No
HsInv0347	Tag SNP (r2 ≥ 0.8)	rs767602	0.909	ENSG00000179008.4	C14orf39	1.5e-11	0.73	Pituitary	No
HsInv0347	Tag SNP (r2 ≥ 0.8)	rs767602	0.909	ENSG00000179008.4	C14orf39	1.1e-09	0.6	Artery - Tibial	No
HsInv0347	Tag SNP (r2 ≥ 0.8)	rs767602	0.909	ENSG00000179008.4	C14orf39	1.3e-08	1.1	Minor Salivary Gland	No
HsInv0347	Tag SNP (r2 ≥ 0.8)	rs767602	0.909	ENSG00000179008.4	C14orf39	1.5e-05	0.47	Cells - Transformed fibroblasts	No
HsInv0347	Tag SNP (r2 ≥ 0.8)	rs767602	0.909	ENSG00000179008.4	C14orf39	1.5e-20	0.5	Muscle - Skeletal	Yes
HsInv0347	Tag SNP (r2 ≥ 0.8)	rs767602	0.909	ENSG00000258670.1	RP11-1042B17.3	2.9e-13	-0.72	Thyroid	No
HsInv0347	Tag SNP (r2 ≥ 0.8)	rs767602	0.909	ENSG00000258670.1	RP11-1042B17.3	2.1e-07	-0.64	Pituitary	No
HsInv0347	Tag SNP (r2 ≥ 0.8)	rs767602	0.909	ENSG00000258692.2	SALL4P7	1.9e-08	0.47	Muscle - Skeletal	No
HsInv0347	Tag SNP (r2 ≥ 0.8)	rs767602	0.909	ENSG00000184302.6	SIX6	5.4e-14	0.59	Muscle - Skeletal	No
HsInv0389	Tag SNP (r2 ≥ 0.8)	rs915943	0.9	ENSG00000185515.10	BRCC3	5.2e-05	-0.18	Nerve - Tibial	No
HsInv0389	Tag SNP (r2 ≥ 0.8)	rs915943	0.9	ENSG00000013563.9	DNASE1L1	8.2e-16	0.3	Esophagus - Mucosa	No
HsInv0389	Tag SNP (r2 ≥ 0.8)	rs915943	0.9	ENSG00000013563.9	DNASE1L1	1.5e-11	0.2	Cells - Transformed fibroblasts	No
HsInv0389	Tag SNP (r2 ≥ 0.8)	rs915943	0.9	ENSG00000013563.9	DNASE1L1	3.1e-08	0.19	Artery - Tibial	No
HsInv0389	Tag SNP (r2 ≥ 0.8)	rs915943	0.9	ENSG00000013563.9	DNASE1L1	3.9e-08	0.2	Artery - Aorta	No
HsInv0389	Tag SNP (r2 ≥ 0.8)	rs915943	0.9	ENSG00000013563.9	DNASE1L1	5.6e-06	0.17	Adipose - Visceral (Omentum)	No
HsInv0389	Tag SNP (r2 ≥ 0.8)	rs915943	0.9	ENSG00000013563.9	DNASE1L1	1.9e-05	0.16	Adipose - Subcutaneous	No
HsInv0389	Tag SNP (r2 ≥ 0.8)	rs915943	0.9	ENSG00000013563.9	DNASE1L1	4.8e-05	0.1	Lung	No
HsInv0389	Tag SNP (r2 ≥ 0.8)	rs915943	0.9	ENSG00000013563.9	DNASE1L1	6.1e-05	0.098	Whole Blood	No
HsInv0389	Tag SNP (r2 ≥ 0.8)	rs915943	0.9	ENSG00000102119.6	EMD	1.4e-05	0.085	Whole Blood	No
HsInv0389	Tag SNP (r2 ≥ 0.8)	rs915943	0.9	ENSG00000185010.9	F8	2.1e-05	-0.19	Nerve - Tibial	No
HsInv0389	Tag SNP (r2 ≥ 0.8)	rs915943	0.9	ENSG00000197932.3	F8A1	2.2e-07	-0.27	Skin - Sun Exposed (Lower leg)	No
HsInv0389	Tag SNP (r2 ≥ 0.8)	rs915943	0.9	ENSG00000197932.3	F8A1	8.5e-06	-0.2	Lung	No
HsInv0389	Tag SNP (r2 ≥ 0.8)	rs915943	0.9	ENSG00000197932.3	F8A1	2.3e-05	-0.23	Artery - Tibial	No
HsInv0389	Tag SNP (r2 ≥ 0.8)	rs915943	0.9	ENSG00000197932.3	F8A1	3e-05	-0.19	Muscle - Skeletal	No
HsInv0389	Tag SNP (r2 ≥ 0.8)	rs915943	0.9	ENSG00000197932.3	F8A1	0.00012	-0.22	Cells - Transformed fibroblasts	No
HsInv0389	Tag SNP (r2 ≥ 0.8)	rs915943	0.9	ENSG00000071889.12	FAM3A	5.3e-10	0.3	Cells - Transformed fibroblasts	No
HsInv0389	Tag SNP (r2 ≥ 0.8)	rs915943	0.9	ENSG00000071889.12	FAM3A	7.6e-10	0.25	Lung	No
HsInv0389	Tag SNP (r2 ≥ 0.8)	rs915943	0.9	ENSG00000071889.12	FAM3A	3.9e-09	0.31	Artery - Aorta	No
HsInv0389	Tag SNP (r2 ≥ 0.8)	rs915943	0.9	ENSG00000071889.12	FAM3A	3.1e-08	0.17	Esophagus - Mucosa	No
HsInv0389	Tag SNP (r2 ≥ 0.8)	rs915943	0.9	ENSG00000071889.12	FAM3A	3.3e-08	0.17	Thyroid	No
HsInv0389	Tag SNP (r2 ≥ 0.8)	rs915943	0.9	ENSG00000071889.12	FAM3A	6.7e-08	0.2	Adipose - Subcutaneous	No
HsInv0389	Tag SNP (r2 ≥ 0.8)	rs915943	0.9	ENSG00000071889.12	FAM3A	1.4e-07	0.17	Nerve - Tibial	No
HsInv0389	Tag SNP (r2 ≥ 0.8)	rs915943	0.9	ENSG00000071889.12	FAM3A	2.6e-07	0.26	Stomach	No
HsInv0389	Tag SNP (r2 ≥ 0.8)	rs915943	0.9	ENSG00000071889.12	FAM3A	5.9e-07	0.25	Pancreas	No
HsInv0389	Tag SNP (r2 ≥ 0.8)	rs915943	0.9	ENSG00000071889.12	FAM3A	1.7e-06	0.21	Esophagus - Muscularis	No
HsInv0389	Tag SNP (r2 ≥ 0.8)	rs915943	0.9	ENSG00000071889.12	FAM3A	1.9e-06	0.15	Testis	No
HsInv0389	Tag SNP (r2 ≥ 0.8)	rs915943	0.9	ENSG00000071889.12	FAM3A	1.5e-05	0.18	Breast - Mammary Tissue	No
HsInv0389	Tag SNP (r2 ≥ 0.8)	rs915943	0.9	ENSG00000071889.12	FAM3A	1.5e-05	0.13	Whole Blood	No
HsInv0389	Tag SNP (r2 ≥ 0.8)	rs915943	0.9	ENSG00000071889.12	FAM3A	3.5e-05	0.14	Skin - Not Sun Exposed (Suprapubic)	No
HsInv0389	Tag SNP (r2 ≥ 0.8)	rs915943	0.9	ENSG00000071859.10	FAM50A	5.1e-15	0.19	Skin - Sun Exposed (Lower leg)	No
HsInv0389	Tag SNP (r2 ≥ 0.8)	rs915943	0.9	ENSG00000071859.10	FAM50A	3.3e-11	0.22	Esophagus - Muscularis	No
HsInv0389	Tag SNP (r2 ≥ 0.8)	rs915943	0.9	ENSG00000071859.10	FAM50A	4e-11	0.22	Cells - Transformed fibroblasts	No
HsInv0389	Tag SNP (r2 ≥ 0.8)	rs915943	0.9	ENSG00000071859.10	FAM50A	1.8e-10	0.2	Esophagus - Mucosa	No
HsInv0389	Tag SNP (r2 ≥ 0.8)	rs915943	0.9	ENSG00000071859.10	FAM50A	2.9e-10	0.15	Artery - Tibial	No
HsInv0389	Tag SNP (r2 ≥ 0.8)	rs915943	0.9	ENSG00000071859.10	FAM50A	6.9e-10	0.2	Heart - Left Ventricle	No
HsInv0389	Tag SNP (r2 ≥ 0.8)	rs915943	0.9	ENSG00000071859.10	FAM50A	1.7e-08	0.16	Skin - Not Sun Exposed (Suprapubic)	No
HsInv0389	Tag SNP (r2 ≥ 0.8)	rs915943	0.9	ENSG00000071859.10	FAM50A	7.9e-08	0.12	Lung	No
HsInv0389	Tag SNP (r2 ≥ 0.8)	rs915943	0.9	ENSG00000071859.10	FAM50A	9.1e-08	0.14	Adipose - Subcutaneous	No
HsInv0389	Tag SNP (r2 ≥ 0.8)	rs915943	0.9	ENSG00000071859.10	FAM50A	3.4e-07	0.11	Muscle - Skeletal	No
HsInv0389	Tag SNP (r2 ≥ 0.8)	rs915943	0.9	ENSG00000071859.10	FAM50A	1e-06	0.12	Nerve - Tibial	No
HsInv0389	Tag SNP (r2 ≥ 0.8)	rs915943	0.9	ENSG00000071859.10	FAM50A	6.3e-06	0.12	Thyroid	No
HsInv0389	Tag SNP (r2 ≥ 0.8)	rs915943	0.9	ENSG00000071859.10	FAM50A	6.7e-06	0.14	Adipose - Visceral (Omentum)	No
HsInv0389	Tag SNP (r2 ≥ 0.8)	rs915943	0.9	ENSG00000071859.10	FAM50A	7.7e-06	0.22	Esophagus - Gastroesophageal Junction	No
HsInv0389	Tag SNP (r2 ≥ 0.8)	rs915943	0.9	ENSG00000071859.10	FAM50A	2.4e-05	0.15	Artery - Aorta	No
HsInv0389	Tag SNP (r2 ≥ 0.8)	rs915943	0.9	ENSG00000071859.10	FAM50A	4.2e-05	0.22	Pancreas	No
HsInv0389	Tag SNP (r2 ≥ 0.8)	rs915943	0.9	ENSG00000203879.7	GDI1	1.9e-05	0.082	Artery - Tibial	No
HsInv0389	Tag SNP (r2 ≥ 0.8)	rs915943	0.9	ENSG00000184216.7	IRAK1	3.9e-05	-0.089	Thyroid	No
HsInv0389	Tag SNP (r2 ≥ 0.8)	rs915943	0.9	ENSG00000196976.5	LAGE3	5e-16	0.24	Nerve - Tibial	No
HsInv0389	Tag SNP (r2 ≥ 0.8)	rs915943	0.9	ENSG00000196976.5	LAGE3	1e-12	0.2	Artery - Tibial	No
HsInv0389	Tag SNP (r2 ≥ 0.8)	rs915943	0.9	ENSG00000196976.5	LAGE3	1.5e-08	0.23	Artery - Aorta	No
HsInv0389	Tag SNP (r2 ≥ 0.8)	rs915943	0.9	ENSG00000196976.5	LAGE3	6.9e-08	0.14	Skin - Sun Exposed (Lower leg)	No
HsInv0389	Tag SNP (r2 ≥ 0.8)	rs915943	0.9	ENSG00000130827.5	PLXNA3	4.7e-52	-0.5	Muscle - Skeletal	No
HsInv0389	Tag SNP (r2 ≥ 0.8)	rs915943	0.9	ENSG00000130827.5	PLXNA3	1.8e-30	-0.44	Esophagus - Mucosa	No
HsInv0389	Tag SNP (r2 ≥ 0.8)	rs915943	0.9	ENSG00000130827.5	PLXNA3	1.7e-27	-0.4	Testis	No
HsInv0389	Tag SNP (r2 ≥ 0.8)	rs915943	0.9	ENSG00000130827.5	PLXNA3	1.3e-23	-0.23	Artery - Tibial	No
HsInv0389	Tag SNP (r2 ≥ 0.8)	rs915943	0.9	ENSG00000130827.5	PLXNA3	3.8e-19	-0.4	Heart - Left Ventricle	No
HsInv0389	Tag SNP (r2 ≥ 0.8)	rs915943	0.9	ENSG00000130827.5	PLXNA3	6.2e-19	-0.27	Skin - Sun Exposed (Lower leg)	No
HsInv0389	Tag SNP (r2 ≥ 0.8)	rs915943	0.9	ENSG00000130827.5	PLXNA3	8e-19	-0.34	Artery - Aorta	No
HsInv0389	Tag SNP (r2 ≥ 0.8)	rs915943	0.9	ENSG00000130827.5	PLXNA3	9.4e-19	-0.22	Thyroid	No
HsInv0389	Tag SNP (r2 ≥ 0.8)	rs915943	0.9	ENSG00000130827.5	PLXNA3	1.9e-18	-0.24	Esophagus - Muscularis	No
HsInv0389	Tag SNP (r2 ≥ 0.8)	rs915943	0.9	ENSG00000130827.5	PLXNA3	1.9e-18	-0.47	Brain - Cerebellum	No
HsInv0389	Tag SNP (r2 ≥ 0.8)	rs915943	0.9	ENSG00000130827.5	PLXNA3	6.4e-18	-0.24	Lung	No
HsInv0389	Tag SNP (r2 ≥ 0.8)	rs915943	0.9	ENSG00000130827.5	PLXNA3	3.5e-17	-0.21	Whole Blood	No
HsInv0389	Tag SNP (r2 ≥ 0.8)	rs915943	0.9	ENSG00000130827.5	PLXNA3	8.3e-17	-0.52	Brain - Cerebellar Hemisphere	No
HsInv0389	Tag SNP (r2 ≥ 0.8)	rs915943	0.9	ENSG00000130827.5	PLXNA3	1.2e-16	-0.2	Nerve - Tibial	No
HsInv0389	Tag SNP (r2 ≥ 0.8)	rs915943	0.9	ENSG00000130827.5	PLXNA3	1.6e-16	-0.62	Brain - Frontal Cortex (BA9)	No
HsInv0389	Tag SNP (r2 ≥ 0.8)	rs915943	0.9	ENSG00000130827.5	PLXNA3	2.1e-16	-0.3	Skin - Not Sun Exposed (Suprapubic)	No
HsInv0389	Tag SNP (r2 ≥ 0.8)	rs915943	0.9	ENSG00000130827.5	PLXNA3	2.8e-14	-0.23	Cells - Transformed fibroblasts	No
HsInv0389	Tag SNP (r2 ≥ 0.8)	rs915943	0.9	ENSG00000130827.5	PLXNA3	4.1e-14	-0.26	Adipose - Subcutaneous	No
HsInv0389	Tag SNP (r2 ≥ 0.8)	rs915943	0.9	ENSG00000130827.5	PLXNA3	8.9e-14	-0.37	Colon - Transverse	No
HsInv0389	Tag SNP (r2 ≥ 0.8)	rs915943	0.9	ENSG00000130827.5	PLXNA3	3.5e-12	-0.53	Brain - Cortex	No
HsInv0389	Tag SNP (r2 ≥ 0.8)	rs915943	0.9	ENSG00000130827.5	PLXNA3	5.9e-12	-0.3	Stomach	No
HsInv0389	Tag SNP (r2 ≥ 0.8)	rs915943	0.9	ENSG00000130827.5	PLXNA3	1.1e-11	-0.5	Brain - Putamen (basal ganglia)	No
HsInv0389	Tag SNP (r2 ≥ 0.8)	rs915943	0.9	ENSG00000130827.5	PLXNA3	1.5e-11	-0.44	Brain - Caudate (basal ganglia)	No
HsInv0389	Tag SNP (r2 ≥ 0.8)	rs915943	0.9	ENSG00000130827.5	PLXNA3	2.6e-11	-0.27	Heart - Atrial Appendage	No
HsInv0389	Tag SNP (r2 ≥ 0.8)	rs915943	0.9	ENSG00000130827.5	PLXNA3	1.9e-10	-0.25	Esophagus - Gastroesophageal Junction	No
HsInv0389	Tag SNP (r2 ≥ 0.8)	rs915943	0.9	ENSG00000130827.5	PLXNA3	2.3e-10	-0.3	Breast - Mammary Tissue	No
HsInv0389	Tag SNP (r2 ≥ 0.8)	rs915943	0.9	ENSG00000130827.5	PLXNA3	4.1e-10	-0.26	Adipose - Visceral (Omentum)	No
HsInv0389	Tag SNP (r2 ≥ 0.8)	rs915943	0.9	ENSG00000130827.5	PLXNA3	1.3e-09	-0.41	Brain - Anterior cingulate cortex (BA24)	No
HsInv0389	Tag SNP (r2 ≥ 0.8)	rs915943	0.9	ENSG00000130827.5	PLXNA3	2e-08	-0.43	Cells - EBV-transformed lymphocytes	No
HsInv0389	Tag SNP (r2 ≥ 0.8)	rs915943	0.9	ENSG00000130827.5	PLXNA3	4.9e-08	-0.35	Adrenal Gland	No
HsInv0389	Tag SNP (r2 ≥ 0.8)	rs915943	0.9	ENSG00000130827.5	PLXNA3	4e-07	-0.35	Liver	No
HsInv0389	Tag SNP (r2 ≥ 0.8)	rs915943	0.9	ENSG00000130827.5	PLXNA3	4.4e-06	-0.31	Brain - Nucleus accumbens (basal ganglia)	No
HsInv0389	Tag SNP (r2 ≥ 0.8)	rs915943	0.9	ENSG00000130827.5	PLXNA3	5.4e-06	-0.23	Pancreas	No
HsInv0389	Tag SNP (r2 ≥ 0.8)	rs915943	0.9	ENSG00000130827.5	PLXNA3	1.5e-05	-0.32	Spleen	No
HsInv0389	Tag SNP (r2 ≥ 0.8)	rs915943	0.9	ENSG00000130827.5	PLXNA3	1.6e-05	-0.38	Small Intestine - Terminal Ileum	No
HsInv0389	Tag SNP (r2 ≥ 0.8)	rs915943	0.9	ENSG00000130827.5	PLXNA3	1.8e-05	-0.2	Artery - Coronary	No
HsInv0389	Tag SNP (r2 ≥ 0.8)	rs915943	0.9	ENSG00000130827.5	PLXNA3	3.8e-05	-0.16	Colon - Sigmoid	No
HsInv0389	Tag SNP (r2 ≥ 0.8)	rs915943	0.9	ENSG00000147403.12	RPL10	2e-06	-0.094	Muscle - Skeletal	No
HsInv0389	Tag SNP (r2 ≥ 0.8)	rs915943	0.9	ENSG00000147403.12	RPL10	8.2e-06	-0.12	Artery - Aorta	No
HsInv0389	Tag SNP (r2 ≥ 0.8)	rs915943	0.9	ENSG00000147403.12	RPL10	4.2e-05	-0.076	Artery - Tibial	No
HsInv0389	Tag SNP (r2 ≥ 0.8)	rs915943	0.9	ENSG00000207165.1	SNORA70	6.2e-06	-0.13	Nerve - Tibial	No
HsInv0389	Tag SNP (r2 ≥ 0.8)	rs915943	0.9	ENSG00000102125.11	TAZ	6.9e-06	-0.11	Artery - Tibial	No
HsInv0389	Tag SNP (r2 ≥ 0.8)	rs915943	0.9	ENSG00000102125.11	TAZ	8.1e-06	-0.1	Skin - Sun Exposed (Lower leg)	No
HsInv0389	Tag SNP (r2 ≥ 0.8)	rs915943	0.9	ENSG00000102125.11	TAZ	2.6e-05	-0.16	Artery - Coronary	No
HsInv0389	Tag SNP (r2 ≥ 0.8)	rs915943	0.9	ENSG00000102125.11	TAZ	3.8e-05	-0.099	Lung	No
HsInv0389	Tag SNP (r2 ≥ 0.8)	rs915943	0.9	ENSG00000102125.11	TAZ	4.2e-05	-0.095	Whole Blood	No
HsInv0389	Tag SNP (r2 ≥ 0.8)	rs915943	0.9	ENSG00000102125.11	TAZ	0.00011	-0.088	Nerve - Tibial	No
HsInv0389	Tag SNP (r2 ≥ 0.8)	rs915943	0.9	ENSG00000177854.7	TMEM187	2.8e-05	-0.2	Adipose - Subcutaneous	No
HsInv0389	Tag SNP (r2 ≥ 0.8)	rs915943	0.9	ENSG00000177854.7	TMEM187	3.2e-05	-0.15	Whole Blood	No
HsInv0389	Tag SNP (r2 ≥ 0.8)	rs915943	0.9	ENSG00000177854.7	TMEM187	3.3e-05	-0.15	Lung	No
HsInv0389	Tag SNP (r2 ≥ 0.8)	rs915943	0.9	ENSG00000177854.7	TMEM187	3.5e-05	-0.17	Nerve - Tibial	No
HsInv0389	Tag SNP (r2 ≥ 0.8)	rs915943	0.9	ENSG00000102178.8	UBL4A	2.5e-05	0.13	Nerve - Tibial	No
HsInv0030	Linked SNP (r2 ≥ 0.6)	rs9928842	0.745	ENSG00000050820.12	BCAR1	4.5e-18	0.32	Nerve - Tibial	No
HsInv0030	Linked SNP (r2 ≥ 0.6)	rs9928842	0.745	ENSG00000050820.12	BCAR1	2.1e-08	0.21	Thyroid	No
HsInv0030	Linked SNP (r2 ≥ 0.6)	rs9928842	0.745	ENSG00000050820.12	BCAR1	1.4e-06	0.17	Skin - Not Sun Exposed (Suprapubic)	No
HsInv0030	Linked SNP (r2 ≥ 0.6)	rs9928842	0.745	ENSG00000168925.6	CTRB1	2e-08	0.33	Pancreas	Yes
HsInv0030	Linked SNP (r2 ≥ 0.6)	rs9928842	0.745	ENSG00000168928.8	CTRB2	4.5e-27	-0.86	Pancreas	No
HsInv0030	Linked SNP (r2 ≥ 0.6)	rs9928842	0.745	ENSG00000240338.1	RP11-331F4.4	1.6e-05	0.35	Artery - Tibial	No
HsInv0124	Linked SNP (r2 ≥ 0.6)	rs7942247	0.622	ENSG00000142102.11	ATHL1	2.3e-07	-0.27	Nerve - Tibial	No
HsInv0124	Linked SNP (r2 ≥ 0.6)	rs7942247	0.622	ENSG00000142102.11	ATHL1	3.4e-05	-0.2	Thyroid	No
HsInv0124	Linked SNP (r2 ≥ 0.6)	rs7942247	0.622	ENSG00000185885.11	IFITM1	1.3e-08	-0.18	Nerve - Tibial	No
HsInv0124	Linked SNP (r2 ≥ 0.6)	rs7942247	0.622	ENSG00000185885.11	IFITM1	1.9e-07	-0.16	Muscle - Skeletal	No
HsInv0124	Linked SNP (r2 ≥ 0.6)	rs7942247	0.622	ENSG00000185885.11	IFITM1	1e-06	-0.17	Thyroid	No
HsInv0124	Linked SNP (r2 ≥ 0.6)	rs7942247	0.622	ENSG00000185885.11	IFITM1	1.1e-06	-0.16	Adipose - Subcutaneous	No
HsInv0124	Linked SNP (r2 ≥ 0.6)	rs7942247	0.622	ENSG00000185885.11	IFITM1	8.3e-06	-0.17	Esophagus - Muscularis	No
HsInv0124	Linked SNP (r2 ≥ 0.6)	rs7942247	0.622	ENSG00000185885.11	IFITM1	1.5e-05	-0.31	Adrenal Gland	No
HsInv0124	Linked SNP (r2 ≥ 0.6)	rs7942247	0.622	ENSG00000185885.11	IFITM1	1.5e-05	-0.17	Adipose - Visceral (Omentum)	No
HsInv0124	Linked SNP (r2 ≥ 0.6)	rs7942247	0.622	ENSG00000185885.11	IFITM1	1.6e-05	-0.15	Testis	No
HsInv0124	Linked SNP (r2 ≥ 0.6)	rs7942247	0.622	ENSG00000185885.11	IFITM1	2.9e-05	-0.12	Skin - Sun Exposed (Lower leg)	No
HsInv0124	Linked SNP (r2 ≥ 0.6)	rs7942247	0.622	ENSG00000185885.11	IFITM1	1.5e-07	-0.25	Heart - Atrial Appendage	Yes
HsInv0124	Linked SNP (r2 ≥ 0.6)	rs7942247	0.622	ENSG00000185201.12	IFITM2	5.4e-07	0.13	Skin - Sun Exposed (Lower leg)	No
HsInv0124	Linked SNP (r2 ≥ 0.6)	rs7942247	0.622	ENSG00000185201.12	IFITM2	1.2e-06	0.27	Esophagus - Mucosa	No
HsInv0124	Linked SNP (r2 ≥ 0.6)	rs7942247	0.622	ENSG00000185201.12	IFITM2	4.2e-06	-0.5	Cells - EBV-transformed lymphocytes	No
HsInv0124	Linked SNP (r2 ≥ 0.6)	rs7942247	0.622	ENSG00000185201.12	IFITM2	3e-05	-0.058	Whole Blood	No
HsInv0124	Linked SNP (r2 ≥ 0.6)	rs7942247	0.622	ENSG00000142089.11	IFITM3	2.8e-53	0.66	Whole Blood	No
HsInv0124	Linked SNP (r2 ≥ 0.6)	rs7942247	0.622	ENSG00000142089.11	IFITM3	1.2e-09	0.15	Nerve - Tibial	No
HsInv0124	Linked SNP (r2 ≥ 0.6)	rs7942247	0.622	ENSG00000142089.11	IFITM3	1.5e-09	0.19	Cells - Transformed fibroblasts	No
HsInv0124	Linked SNP (r2 ≥ 0.6)	rs7942247	0.622	ENSG00000142089.11	IFITM3	2.5e-09	0.17	Esophagus - Mucosa	No
HsInv0124	Linked SNP (r2 ≥ 0.6)	rs7942247	0.622	ENSG00000142089.11	IFITM3	3.3e-09	0.23	Pancreas	No
HsInv0124	Linked SNP (r2 ≥ 0.6)	rs7942247	0.622	ENSG00000142089.11	IFITM3	2.9e-08	0.18	Testis	No
HsInv0124	Linked SNP (r2 ≥ 0.6)	rs7942247	0.622	ENSG00000142089.11	IFITM3	5.1e-08	0.53	Cells - EBV-transformed lymphocytes	No
HsInv0124	Linked SNP (r2 ≥ 0.6)	rs7942247	0.622	ENSG00000142089.11	IFITM3	4e-07	0.14	Thyroid	No
HsInv0124	Linked SNP (r2 ≥ 0.6)	rs7942247	0.622	ENSG00000142089.11	IFITM3	3.7e-06	0.22	Brain - Caudate (basal ganglia)	No
HsInv0124	Linked SNP (r2 ≥ 0.6)	rs7942247	0.622	ENSG00000142089.11	IFITM3	5.4e-06	0.23	Brain - Putamen (basal ganglia)	No
HsInv0124	Linked SNP (r2 ≥ 0.6)	rs7942247	0.622	ENSG00000142089.11	IFITM3	9.7e-06	0.26	Brain - Nucleus accumbens (basal ganglia)	No
HsInv0124	Linked SNP (r2 ≥ 0.6)	rs7942247	0.622	ENSG00000142089.11	IFITM3	2.1e-05	0.1	Skin - Sun Exposed (Lower leg)	No
HsInv0124	Linked SNP (r2 ≥ 0.6)	rs7942247	0.622	ENSG00000142089.11	IFITM3	2.3e-05	0.13	Skin - Not Sun Exposed (Suprapubic)	No
HsInv0124	Linked SNP (r2 ≥ 0.6)	rs7942247	0.622	ENSG00000142089.11	IFITM3	3.6e-05	0.12	Adipose - Visceral (Omentum)	No
HsInv0124	Linked SNP (r2 ≥ 0.6)	rs7942247	0.622	ENSG00000142089.11	IFITM3	5.9e-05	0.11	Adipose - Subcutaneous	No
HsInv0124	Linked SNP (r2 ≥ 0.6)	rs7942247	0.622	ENSG00000142089.11	IFITM3	1.7e-06	0.12	Lung	Yes
HsInv0124	Linked SNP (r2 ≥ 0.6)	rs7942247	0.622	ENSG00000251661.3	RP11-326C3.11	1.8e-23	0.56	Skin - Sun Exposed (Lower leg)	No
HsInv0124	Linked SNP (r2 ≥ 0.6)	rs7942247	0.622	ENSG00000251661.3	RP11-326C3.11	6.9e-19	0.57	Adipose - Subcutaneous	No
HsInv0124	Linked SNP (r2 ≥ 0.6)	rs7942247	0.622	ENSG00000251661.3	RP11-326C3.11	9.9e-15	0.49	Skin - Not Sun Exposed (Suprapubic)	No
HsInv0124	Linked SNP (r2 ≥ 0.6)	rs7942247	0.622	ENSG00000251661.3	RP11-326C3.11	9.7e-11	0.35	Lung	No
HsInv0124	Linked SNP (r2 ≥ 0.6)	rs7942247	0.622	ENSG00000251661.3	RP11-326C3.11	1.2e-09	0.35	Thyroid	No
HsInv0124	Linked SNP (r2 ≥ 0.6)	rs7942247	0.622	ENSG00000251661.3	RP11-326C3.11	1.4e-09	0.39	Artery - Tibial	No
HsInv0124	Linked SNP (r2 ≥ 0.6)	rs7942247	0.622	ENSG00000251661.3	RP11-326C3.11	2.6e-09	0.24	Whole Blood	No
HsInv0124	Linked SNP (r2 ≥ 0.6)	rs7942247	0.622	ENSG00000251661.3	RP11-326C3.11	1.9e-08	0.4	Breast - Mammary Tissue	No
HsInv0124	Linked SNP (r2 ≥ 0.6)	rs7942247	0.622	ENSG00000251661.3	RP11-326C3.11	1.4e-07	0.5	Spleen	No
HsInv0124	Linked SNP (r2 ≥ 0.6)	rs7942247	0.622	ENSG00000251661.3	RP11-326C3.11	6.6e-07	0.53	Brain - Putamen (basal ganglia)	No
HsInv0124	Linked SNP (r2 ≥ 0.6)	rs7942247	0.622	ENSG00000251661.3	RP11-326C3.11	9.2e-07	0.4	Esophagus - Gastroesophageal Junction	No
HsInv0124	Linked SNP (r2 ≥ 0.6)	rs7942247	0.622	ENSG00000251661.3	RP11-326C3.11	1.6e-06	0.42	Pancreas	No
HsInv0124	Linked SNP (r2 ≥ 0.6)	rs7942247	0.622	ENSG00000251661.3	RP11-326C3.11	3.5e-06	0.29	Esophagus - Muscularis	No
HsInv0124	Linked SNP (r2 ≥ 0.6)	rs7942247	0.622	ENSG00000251661.3	RP11-326C3.11	4.5e-06	0.3	Artery - Aorta	No
HsInv0124	Linked SNP (r2 ≥ 0.6)	rs7942247	0.622	ENSG00000251661.3	RP11-326C3.11	9e-06	0.33	Stomach	No
HsInv0124	Linked SNP (r2 ≥ 0.6)	rs7942247	0.622	ENSG00000251661.3	RP11-326C3.11	1.3e-05	0.23	Nerve - Tibial	No
HsInv0124	Linked SNP (r2 ≥ 0.6)	rs7942247	0.622	ENSG00000251661.3	RP11-326C3.11	1.9e-05	0.27	Esophagus - Mucosa	No
HsInv0124	Linked SNP (r2 ≥ 0.6)	rs7942247	0.622	ENSG00000251661.3	RP11-326C3.11	2e-05	0.26	Muscle - Skeletal	No
HsInv0124	Linked SNP (r2 ≥ 0.6)	rs7942247	0.622	ENSG00000251661.3	RP11-326C3.11	3.8e-10	0.62	Cells - EBV-transformed lymphocytes	Yes
HsInv0124	Linked SNP (r2 ≥ 0.6)	rs7942247	0.622	ENSG00000255328.1	RP11-326C3.12	1.3e-12	-0.56	Esophagus - Muscularis	No
HsInv0124	Linked SNP (r2 ≥ 0.6)	rs7942247	0.622	ENSG00000255328.1	RP11-326C3.12	3.4e-10	-0.61	Colon - Sigmoid	No
HsInv0124	Linked SNP (r2 ≥ 0.6)	rs7942247	0.622	ENSG00000255328.1	RP11-326C3.12	2.1e-09	-0.53	Esophagus - Gastroesophageal Junction	No
HsInv0124	Linked SNP (r2 ≥ 0.6)	rs7942247	0.622	ENSG00000255328.1	RP11-326C3.12	2.4e-09	-0.42	Artery - Tibial	No
HsInv0124	Linked SNP (r2 ≥ 0.6)	rs7942247	0.622	ENSG00000255328.1	RP11-326C3.12	7.7e-09	-0.6	Brain - Cerebellar Hemisphere	No
HsInv0124	Linked SNP (r2 ≥ 0.6)	rs7942247	0.622	ENSG00000255328.1	RP11-326C3.12	1e-08	-0.52	Brain - Cortex	No
HsInv0124	Linked SNP (r2 ≥ 0.6)	rs7942247	0.622	ENSG00000255328.1	RP11-326C3.12	1.4e-07	-0.52	Brain - Caudate (basal ganglia)	No
HsInv0124	Linked SNP (r2 ≥ 0.6)	rs7942247	0.622	ENSG00000255328.1	RP11-326C3.12	5.7e-07	-0.52	Brain - Nucleus accumbens (basal ganglia)	No
HsInv0124	Linked SNP (r2 ≥ 0.6)	rs7942247	0.622	ENSG00000255328.1	RP11-326C3.12	1.6e-06	-0.34	Nerve - Tibial	No
HsInv0124	Linked SNP (r2 ≥ 0.6)	rs7942247	0.622	ENSG00000255328.1	RP11-326C3.12	2.3e-06	-0.54	Brain - Putamen (basal ganglia)	No
HsInv0124	Linked SNP (r2 ≥ 0.6)	rs7942247	0.622	ENSG00000255328.1	RP11-326C3.12	1.3e-05	-0.42	Brain - Cerebellum	No
HsInv0124	Linked SNP (r2 ≥ 0.6)	rs7942247	0.622	ENSG00000255328.1	RP11-326C3.12	1.3e-05	-0.27	Skin - Sun Exposed (Lower leg)	No
HsInv0124	Linked SNP (r2 ≥ 0.6)	rs7942247	0.622	ENSG00000255328.1	RP11-326C3.12	2e-05	-0.34	Testis	No
HsInv0124	Linked SNP (r2 ≥ 0.6)	rs7942247	0.622	ENSG00000270030.1	RP11-326C3.13	3.7e-13	-0.53	Nerve - Tibial	No
HsInv0124	Linked SNP (r2 ≥ 0.6)	rs7942247	0.622	ENSG00000270030.1	RP11-326C3.13	6.3e-12	-0.38	Whole Blood	No
HsInv0124	Linked SNP (r2 ≥ 0.6)	rs7942247	0.622	ENSG00000270030.1	RP11-326C3.13	5.1e-08	-0.51	Esophagus - Gastroesophageal Junction	No
HsInv0124	Linked SNP (r2 ≥ 0.6)	rs7942247	0.622	ENSG00000270030.1	RP11-326C3.13	7.1e-08	-0.35	Lung	No
HsInv0124	Linked SNP (r2 ≥ 0.6)	rs7942247	0.622	ENSG00000270030.1	RP11-326C3.13	1.2e-07	-0.55	Colon - Sigmoid	No
HsInv0124	Linked SNP (r2 ≥ 0.6)	rs7942247	0.622	ENSG00000270030.1	RP11-326C3.13	1.3e-06	-0.35	Testis	No
HsInv0124	Linked SNP (r2 ≥ 0.6)	rs7942247	0.622	ENSG00000270030.1	RP11-326C3.13	2.1e-06	-0.39	Esophagus - Muscularis	No
HsInv0124	Linked SNP (r2 ≥ 0.6)	rs7942247	0.622	ENSG00000270030.1	RP11-326C3.13	2.4e-06	-0.28	Adipose - Visceral (Omentum)	No
HsInv0124	Linked SNP (r2 ≥ 0.6)	rs7942247	0.622	ENSG00000270030.1	RP11-326C3.13	2.5e-06	-0.32	Artery - Tibial	No
HsInv0124	Linked SNP (r2 ≥ 0.6)	rs7942247	0.622	ENSG00000270030.1	RP11-326C3.13	6e-06	-0.38	Adipose - Subcutaneous	No
HsInv0124	Linked SNP (r2 ≥ 0.6)	rs7942247	0.622	ENSG00000270105.1	RP11-326C3.14	1.6e-06	-0.39	Testis	No
HsInv0124	Linked SNP (r2 ≥ 0.6)	rs7942247	0.622	ENSG00000270972.1	RP11-326C3.15	9.6e-06	-0.44	Brain - Nucleus accumbens (basal ganglia)	No
HsInv0124	Linked SNP (r2 ≥ 0.6)	rs7942247	0.622	ENSG00000270972.1	RP11-326C3.15	1.6e-05	-0.4	Colon - Sigmoid	No
HsInv0340	Linked SNP (r2 ≥ 0.6)	rs116516075	0.645	ENSG00000231061.1	LINC00395	3.3e-05	-0.52	Testis	No
