# Supplementary material for: Evolutionary and functional impact of common polymorphic inversions in the human genome
Source: Nat Commun. 2019 Sep 17;10:4222. doi: 10.1038/s41467-019-12173-x (PMC6748972; doi:10.1038/s41467-019-12173-x)
Supplement: Supplementary file 14 — Supplementary Data 10 [file 41467_2019_12173_MOESM14_ESM.xlsx]

## Sheet: SD10-MLPA probes
Supplementary Data 10. Probes used in direct (MLPA) and inverse (iMLPA) MLPA experiments to genotype 41 human inversions. MLPA (68) and iMLPA (87) probes were designed using the program Proseek87 and manually modified to hybridize around the inversion breakpoints (MLPA) or the self-ligated restriction-enzyme target site (iMLPA) sequences, taking into account the usual MLPA-probe recommendations30…
Inversion	Restriction enzyme	Allele	BP	Left probe	Probe conc. in mix (nM)	Right probe	Probe conc. in mix (nM)
MLPA
HsInv0004	-	O1	AB	GGGAACCGTAGCACATGGAcctCCTCACAGCAAAGGCCCTCAAA	2.66667	TTGGAGACTGGTTAGGAGCCTAGGACTCTAGATTGGATCTTGCTGGCAC	2.66667
		O2	BD	GGGAACCGTAGCACATGGACAGTCCTAGGCTCCTAACCAGTCTC	2.66667	CACAAACCCAGGCTCAACACCTGTCTAGATTGGATCTTGCTGGCAC	2.66667
HsInv0041	-	O1	AB	GGGTTCCCTAAGGGTTGGAcctatagccCTGGGGAGGAATTAGGTGCTGATAAG	3	AAGCGTGCTGTGTGGGCACTTTGCTTAGGAGGGCTCTAGATTGGATCTTGCTGGCAC	3
		O2	BD	GGGTTCCCTAAGGGTTGGAcatatcGATAAGACAGCCATCAGAGCCGGACCACC	16	CTTCTCCTCCCTGGTCTGTGCCCTGAGACTGTCTAGATTGGATCTTGCTGGCAC	16
HsInv0058	-	O1	CD	GGGTTCCCTAAGGGTTGGACTTGCTCTGTTGCCCAGGCCCTTGAA	6.66667	CTATTCCACTTCCCACTCCTCCCCTCTAGATTGGATCTTGCTGGCAC	6.66667
		O2	BD	GGGTTCCCTAAGGGTTGGAcGAAGCGATGGGCGGCACACCATTCCAT	6.66667	ACCATTCCCACCAGGCAGATGTCTAGATTGGATCTTGCTGGCAC	6.66667
HsInv0059	-	O1	AB	GGGAACCGTAGCACATGGAccgccgcGTGTCTTTCATAACTAAAGAAACAGAAACACTTCTG	11.6667	ATTTTTGCATGCTGAATTGAATCTGCAACcagccgcaccTCTAGATTGGATCTTGCTGGCAC	11.6667
		O2	BD	GGGAACCGTAGCACATGGAccgcctctGTTGCAGATTCAATTCAGCATGCAAAAATCA	12.5	GAAGTGTTTCTGTACACTAGCAACAAACTACCgatcgccTCTAGATTGGATCTTGCTGGCAC	12.5
HsInv0068	-	O1	CD	GGGAACCGTAGCACATGGAgaCACCCTCCTGCCCACTGTAGCCTAA	3	GTGACATCATCAATACGAAGAAAGCATCATTCTCTAGATTGGATCTTGCTGGCAC	3
		O2	BD	GGGAACCGTAGCACATGGAcctaGACGCCAGGCTTTTATAAGTTCCCAC	2	TTCCTGCTCCCACCTACATCTACCTCTAGATTGGATCTTGCTGGCAC	2
HsInv0092	-	O1	AB	GGGTTCCCTAAGGGTTGGAccaCTAGGGAAAAGCCACTGTGTCCCTCTTCATAGACTGACATCTTTTTTTT	18.3333	CAAATGACTCATTTCAAGTATCTCCAGACTTCTGcTCTAGATTGGATCTTGCTGGCAC	18.3333
		O2	AC	GGGTTCCCTAAGGGTTGGAcctagacttCCTAGGGAAAAGCCACTGTGTCCCTCTTCATAGACTGA	25	CATCTGATATTTCCCATTTTGCTTCTAATTGAGCaccTCTAGATTGGATCTTGCTGGCAC	25
HsInv0095	-	O1	CD	GGGTTCCCTAAGGGTTGGAcctatagcgacttacgaCCTGAGGAGTAGTAGAATAGCAGATGGAACACTG	16.6667	TAACACCTTGTCCTCACAAGATTTGTCTCCTCTAGATTGGATCTTGCTGGCAC	16.6667
		O2	BD	GGGTTCCCTAAGGGTTGGACCAAGCATGGGAAACCACTTGTTTAATGAATATGCTGCATCAT	8.33333	ATAAATAACACCTTGTCCTCACAAGATTTGTCTCCTCTAGATTGGATCTTGCTGGCAC	8.33333
HsInv0097	-	O1	AB	GGGAACCGTAGCACATGGAcctagCTTGACACAGAAAACCTTCTCTAAGGACAGAC	16.6667	TCTGATACAATCAAATGATCCCCTGTAAGTATCTGAGCTCTAGATTGGATCTTGCTGGCAC	16.6667
		O2	BD	GGGAACCGTAGCACATGGAccgaCATATTTGCTCAGATACTTACAGGGGAAGTGTG	11.6667	AATGCTAACTGGAGGCTGGGATTAGCCTATTGACCTCTAGATTGGATCTTGCTGGCAC	11.6667
HsInv0098	-	O1	CD	GGGTTCCCTAAGGGTTGGAcctatagcgacttacggacggcgtatCCAGAGCGAGGGAAAGACAGTCAGTCTCCCAA	23.3333	CAGATAAAACCTGAAACTGGTGATCAGAAGCTTCCTCTAGATTGGATCTTGCTGGCAC	23.3333
		O2	AC	GGGTTCCCTAAGGGTTGGAcctatagcgaCTTTAAATAAGCCATCTAGGGCTGGGTGCAGCGGCTTTCCCTCGCTG	26.6667	GTGACTGTCTTTCCCTCGCTCTGGCTGAGAACTCTAGATTGGATCTTGCTGGCAC	26.6667
HsInv0102	-	O1	AB	GGGTTCCCTAAGGGTTGGAcaCCAGAGTCTGTGCTGTAGACACTATG	2	CATAGTTGACTTTGTTGTCAAAGGAACCGTCTAGATTGGATCTTGCTGGCAC	2
		O2	BD	GGGTTCCCTAAGGGTTGGAcCCTTCGGTTCCTTTGACAACAAAGTC	16.6667	AACTATTAGCTGGGCTTGGTGGCATGCTCTAGATTGGATCTTGCTGGCAC	16.6667
HsInv0105	-	O1	CD	GGGAACCGTAGCACATGGAccggccCAAATAACTCCTGCTAAGTCTCTTTAAAACACAGACAT	16.6667	GTATTTGGGTGTTTTTTTTTATGTTACAACAACTATTTTTAGAGACTGCCAACTACCaccgccTCTAGATTGGATCTTGCTGGCAC	16.6667
		O2	BD	GGGAACCGTAGCACATGGAccgccgcgcCTGTAGAATAGTCACTTGGATGTTTATTGAATGTTCTGTTTCATTGGAAAC	4.16667	AAAATTGTGGGTTATCTTTAAAACACAGACATGTATTTGGGTGcTCTAGATTGGATCTTGCTGGCAC	4.16667
HsInv0201	-	O1	CD	GGGTTCCCTAAGGGTTGGAcctcgagcacGTAATTCAGCCAAAGTGTGAGAGTATTAACAG	4	AATAGTTGAGGATTGACATGCCTCACACATCACTCTAGATTGGATCTTGCTGGCAC	4
		O2	AC	GGGTTCCCTAAGGGTTGGAcctcCTTAGTGATCTTGCACTTTACAACTTTGAAATAGGAAA	20.8333	GTTAATTCCCTCACACTTTGGCTGAATTACTCTAGATTGGATCTTGCTGGCAC	20.8333
HsInv0260	-	O1	AB	GGGAACCGTAGCACATGGAcctgcgtCAGGAACATGGATGCAGCTGGACATTATCCTAAGTAGATTAATG	2.33333	CAGGAACAGAAAGCTAAATAATGTGTGCTTTCACTTATAAAGTTGGAGCTCTAGATTGGATCTTGCTGGCAC	2.33333
		O2	AC	GGGAACCGTAGCACATGGAcctatagcgacttacggacgtCAGGAACATGGATGCAGCTGGACATTATCCCCCCAAATTT	33.3333	ATTCTACGCTCCTATCAATGTGTGACCTCAAATCACTCTAGATTGGATCTTGCTGGCAC	33.3333
HsInv0284	-	O1	CD	GGGTTCCCTAAGGGTTGGAccCCATTCTTAGTCCACTGGCTGTACAAAAAAAGAGG	8.33333	CAATGGGCTAAATTTGGCTCTTGGGCTCTAGATTGGATCTTGCTGGCAC	8.33333
		O2	BD	GGGTTCCCTAAGGGTTGGAcCATTCATGTACAGGTTTTTGTGCAATGGGCTA	20.6667	AATTTGGCTCTTGGGCTGCAGTTTGCTCTAGATTGGATCTTGCTGGCAC	20.6667
HsInv0409	-	O1	CD	GGGAACCGTAGCACATGGAcctagagcgactacggacggaGTCTCAGAGGAAAATATTTCTCAGAGGGAC	2.66667	CAAGAGAAATAAAGGTGAGAATCTTCTACAAAGGCAGTCTAGATTGGATCTTGCTGGCAC	2.66667
		O2	AC	GGGAACCGTAGCACATGGAGAATCCCTGATTCGGGAGTTCTTATACTTTTTCAAGAATCT	16.6667	TCATAAAATATTTTCCTCTGAGACAATGCAATCTATGCCCCATCTCTAGATTGGATCTTGCTGGCAC	16.6667
HsInv1053	-	O1	AB	GGGAACCGTAGCACATGGAccatGCTAAAGGAAGTCCTTTATACTGAAGGCCA	2.66667	GTTATACCAAAGGGAAACAGACAGTCAAGcTCTAGATTGGATCTTGCTGGCAC	2.66667
		O2	BD	GGGAACCGTAGCACATGGAccgcctGTCTGTTTCCCTTTGGTATAACTGGCCTT	3	CAGTTAGCTGAGTGGTGCTTGCCTGTCTAGATTGGATCTTGCTGGCAC	3
HsInv1116	-	O1	CD	GGGAACCGTAGCACATGGAccacgccGAGAGTGACACCCAAAAACAGAAAGCATATTTACCTT	25	GTGAGAGAGATAGTCTTAATATTACTAACTTCAAGAATGAGAGcaccaccTCTAGATTGGATCTTGCTGGCAC	25
		O2	AC	GGGAACCGTAGCACATGGAcctggcgactgcCAGAGAGCTGACATTGTCACAATATTGAGTATTACA	28.3333	TTAATATGCTTTCTGTTTTTGGGTGTCACTCTCcgacgtccTCTAGATTGGATCTTGCTGGCAC	28.3333
Inverse MLPA (iMLPA)
HsInv0030	HindIII	O1	DC	GGGTAGGGAATCCCTTGGAcattCAGGGGTTCCAAGCACCCTGAAG	1.33333	CTTCATGGAGGGAAGGGGAAGGCTCTCTAGATTGGATCTTGCTGGCAC	1.33333
		O2	CA	GGGTAGGGAATCCCTTGGACCTTCCCCTTCCCTCCATGAA	2.83333	GCTTGCCTCCTGAAATACTTTTATGAGcTCTAGATTGGATCTTGCTGGCAC	2.83333
HsInv0031	EcoRI	O1	BA	GGGAACCGTAGCACATGGAcctggagcgacctgtgagatagAACAAATTCTCTCCATGTTTG	6.5	AATTCCCTCCTCCTGGGAGAGGTCTAGATTGGATCTTGCTGGCAC	7.5
		O2	CA	GGGAACCGTAGCACATGGAccttgcGCTGGATCTTTGCTGGTGTTTTGCTCATGTATTG	1
HsInv0040	HindIII	O1	BA	GGGTAGGGAATCCCTTGGAcctccCCATTGACAAGAGAGTCAATTTGTCCTCTGA	16.3333	AGCTTAATTTAATACTTACTTTTACTAGCTTATTATAAAGGATACATCTCAGGAACAGCGccccTCTAGATTGGATCTTGCTGGCAC	16.3333
		O2	DB	GGGTAGGGAATCCCTTGGAcctatagcgacttacggacggcgtattcgtactgactgcccGGTCTTGAAAATGTTGCTTAAGC	23.3333	TTCAGAGGACAAATTGACTCTCTTGTCAATGGcTCTAGATTGGATCTTGCTGGCAC	23.3333
HsInv0045	SacI	O1	DC	GGGAACCGTAGCACATGGAcctatagcgactGCATCCCACTTTTGGAATGCCATATTCTAGAGCTC	6.66667	TAGAAACCCACATAGGGGGCTGGGTCTAGATTGGATCTTGCTGGCAC	6.66667
		O2	CA	GGGAACCGTAGCACATGGAcctatagcgactCCAGCCCCCTATGTGGGTTTCTA	23.3333	GAGCTCTTCGTAAATTAGCCTGTCTAGAAATTCTCTAGATTGGATCTTGCTGGCAC	23.3333
HsInv0055	BamHI	O1	BA	GGGAACCGTAGCACATGGAcCTAAAGCCAGGGAGCCAAGTGGTCTTGCTCAGTGGATC	8.33333	CAGAGGCCAGCCCAAGTGGCTGCCTAGTTCTCTTAGACTCTAGATTGGATCTTGCTGGCAC	20.3333
		O2	CA	GGGAACCGTAGCACATGGActtCTTAGCAGAGCTCGAGCACTGTGCTGGGGGATC	12
		O2	CA	GGGAACCGTAGCACATGGAcctatagtCAGTCAGGAGGCATGAGGGTCAGGGATC	8
HsInv0061	BglII	O1	BA	GGGTAGGGAATCCCTTGGAccatGAGGTGGTGGTTGCAGTGAGCCGAGAT	2.5	CTGTCTGAGGCCAAAGTCTACAACTTCTCTAGATTGGATCTTGCTGGCAC	2.5
		O2	DB	GGGTAGGGAATCCCTTGGAGACGTGTAGGGCTTGCAGGCATGGA	1.33333	AGATCTCGGCTCACTGCAACCACCACCTCCTCTAGATTGGATCTTGCTGGCAC	1.33333
HsInv0072	HindIII	O1	BA	GGGTAGGGAATCCCTTGGAcctatagcgacttacggacggcgtatccgacCTGTATCCTGAGACTTTGCTGAAGTTGCTTATCAGCTTAAGAAGC	20	TTCTATGCCACAGAGGCAAATCAGCATTCCTCTAGATTGGATCTTGCTGGCAC	20
		O2	DB	GGGTAGGGAATCCCTTGGAcctatagcgacttacggacggcgtaccCCTTATGTGGGCTTACCGAAGCTT	18.3333	CTTAAGCTGATAAGCAACTTCAGCAAAGTCTCAGGATACAGAATCAATGTGCTCTAGATTGGATCTTGCTGGCAC	18.3333
HsInv0114	BamHI	O1	DC	GGGAACCGTAGCACATGGAcctatagcgacttacggacggcgtatccgactccttgcctCACATGCTCAAGACAACAACCCTTGG	3.33333	GATCCACTGACTCATTCGTTCCATAAGTCTCTAGATTGGATCTTGCTGGCAC	3.33333
		O2	CA	GGGAACCGTAGCACATGGAcctatagcgacttacggacggcgtatccgaCCTGACTTATGGAACGAATGAGTCAGTG	2.5	GATCCTCTCAAGGGAGAGCCCAAGGCTGGTGTTCTCTAGATTGGATCTTGCTGGCAC	2.5
HsInv0124	HindIII	O1	DC	GGGTTCCCTAAGGGTTGGAcctataCTCTAGGGCCCCACTGGCCAAAAGCTT	3.33333	CCAAAATACCTTCCACGGGAAATTCAAGCcTCTAGATTGGATCTTGCTGGCAC	1.66667
		O2	DB			CTTTAAATCACGGGCAGTTTAGGAAGGTCTAGATTGGATCTTGCTGGCAC	1.66667
HsInv0209	HindIII	O1	BA	GGGTTCCCTAAGGGTTGGAcctatagcgactatacaCAAGGTTGCATCGTGACCACGGGCCTGGAAAG	3.33333	CTTCCCAGGTGAGCTGAGTCTTATCCTCTAGATTGGATCTTGCTGGCAC	6.66667
		O2	CA	GGGTTCCCTAAGGGTTGGAcctatagcgactatacatCATTCCCACAGGAATGTGCCAAGAGAAG	3.33333
HsInv0278	BglII	O1	BA	GGGTTCCCTAAGGGTTGGAcctatagcgacttacggacggcgtaCATGGATGCAGCTCTTGTCCTAAGAGA	4	TCTTGTCATAAACACAGATCCCAGGCTGCTCTAGATTGGATCTTGCTGGCAC	4
		O2	DB	GGGTTCCCTAAGGGTTGGAcctatagcgacttacggacgacgtataCGCTGCCTTTGCTCGCAGATCT	4	CTTAGGACAAGAGCTGCATCCATGGACAGTCTAGATTGGATCTTGCTGGCAC	4
HsInv0340	BamHI	O1	BA	GGGTTCCCTAAGGGTTGGAcctatagcGGTAAGTATGACATTACATGTTTCTTGGATCC	11.6667	TCATGCCTTCTAGTTTGTAGGGTTTCTGCTCTAGATTGGATCTTGCTGGCAC	11.6667
		O2	DB	GGGTTCCCTAAGGGTTGGAcatcCATATCAGTTTTGGGTTGGAGGGATG	28	GATCCAAGAAACATGTAATGTCATACTTACCTAATCTCTAGATTGGATCTTGCTGGCAC	28
HsInv0341	NsiI	O1	BA	GGGTAGGGAATCCCTTGGAcctatagcgacttacggacggcgtattatCATAGTGGCAGGGCAGGATGCTATGC	3.33333	ATTCAGCCAGTCATTCATGATGTTCCCTCTAGATTGGATCTTGCTGGCAC	7.66667
		O2	CA	GGGTAGGGAATCCCTTGGAcctatagcgacttacggaccGGTTCCATGGTCAAGAATTTGAAAAGAGATGC	4.33333
HsInv0344	HindIII	O1	BA	GGGTTCCCTAAGGGTTGGAcctaagcaCATGAGGGTCTTGTAGACACCACAGTAAAG	16	CTTCTTTAGGCAGAATGAATGTTTTAAAGTTTAAGAATAGGATCTGCTGACAGCTCTAGATTGGATCTTGCTGGCAC	16
		O2	DB	GGGTTCCCTAAGGGTTGGAcctatagcgacttacggacggaCTAGTAGCTGGGATTACAGGTGCACGTCACCAAG	28	CTTTACTGTGGTGTCTACAAGACCCTCATGATCTCTAGATTGGATCTTGCTGGCAC	28
HsInv0347	EcoRI	O1	BA	GGGTAGGGAATCCCTTGGAcctatagcgacttacggacggcgtattgCGAGGTGTTTCCCTCTTCCCTGATTATGA	4	ATTCTCTTTCAGGCATGTGATTTCATAGGACTCTAGATTGGATCTTGCTGGCAC	24.3333
		O2	CA	GGGTAGGGAATCCCTTGGAcctatagcgacttacggacggcgcCCCATCAAAAGAATAACTGCAGGGATGGGA	20.3333
HsInv0374	EcoRI	O1	BA	GGGAACCGTAGCACATGGAccgccgtcggGACGTTGAACTAATTTCCTTATTGGAGTTCATTATTG	1.33333	GAATTCTAATATTACTCCTAAAGGGAAAAATCTATGGGcgccTCTAGATTGGATCTTGCTGGCAC	2.66667
		O2	CA	GGGAACCGTAGCACATGGAccgccGGCCTACTTACTTTGTATATAAATGTGTAAACTCCTCAA	1.33333
HsInv0379	BamHI	O1	DC	GGGAACCGTAGCACATGGAcctGTGACCTGCTGCAGTTACATGAGAG	0.833333	GATCCACAGGCAGATGCAGTTAAGGTCTAGATTGGATCTTGCTGGCAC	0.833333
		O2	DB	GGGAACCGTAGCACATGGAcCCTGCTGCAGTTACATGAGAGGATC	1.66667	CCAAGCAAATCACAGCGGCCCTACTCTAGATTGGATCTTGCTGGCAC	1.66667
HsInv0389	NsiI	O1	BA	GGGTTCCCTAAGGGTTGGACCTGGGATTGGCACCTTGAATG	1.66667	CATGGAGGACAGGCGATGGGGTCTAACTCTAGATTGGATCTTGCTGGCAC	3.33333
		O2	CA	GGGTTCCCTAAGGGTTGGAcCAGCCCTGCCTCCACAAATG	1.66667
HsInv0393	BglII	O1	BA	GGGTTCCCTAAGGGTTGGAcctatagcgacttacggacggcgtattcgtcaGCATCTCACAAAGACCAATTGTCAATACGTAG	8	ATCTGTGGGAAAGTCAAATCTTTTTGATCCAGCCTCTAGATTGGATCTTGCTGGCAC	8
		O2	DB	GGGTTCCCTAAGGGTTGGAcctatagcgacttacggacggcCTGGCTGAACTCATAGTGTTAGGTGTCAGATGACTGAG	8	ATCTACGTATTGACAATTGGTCTTTGTGAGATGCTCTAGATTGGATCTTGCTGGCAC	8
HsInv0396	EcoRI	O1	DC	GGGTAGGGAATCCCTTGGAcctatagcgactatacaCGTTGAATTTGATTTTGGGTCTCAGCCAC	20	GAATTCAATAGAATATTAAGAGCCAGAGccTCTAGATTGGATCTTGCTGGCAC	20
		O2	DB	GGGTAGGGAATCCCTTGGAcctatagcgacCGTTGAATTTGATTTTGGGTCTCAGCCAC	27	GAATTCATATTCACAATAAATATTCCAAGACCccTCTAGATTGGATCTTGCTGGCAC	27
HsInv0397	SacI	O1	BA	GGGAACCGTAGCACATGGAccttGATCTTGGATGAGGCCACCCTCAAGGCTGAGACCCAGAGCTC	20.6667	AAAACACAAATCCGTTGAGGTTCAGAATCCCAGAGACTCTAGATTGGATCTTGCTGGCAC	36.6667
		O2	CA	GGGAACCGTAGCACATGGAcctgtagcgacttaGAATTGGCTATGGGGAAATAACTGAGCTC	16
HsInv0403	HindIII	O1	DC	GGGTAGGGAATCCCTTGGAcctatagcgacttacggacggcgtattcCTGCATTTCAGTGTTAAGGCCCAGAA	20	AGCTTTGGAAAACTTTGTAATTTTGAGTTGGTCTGACGACTCTAGATTGGATCTTGCTGGCAC	20
		O2	CA	GGGTAGGGAATCCCTTGGAcaccCTCCCTGTGGAGAGACTGTCGTCAGACCAACTCAAAATTACAAAGTTTTCCAAAG	13.3333	CTTGAATAAGTGAAATTACTTGCTGGGATGTTTGTCTAGATTGGATCTTGCTGGCAC	13.3333
HsInv0832	BamHI	O1	BA	GGGTAGGGAATCCCTTGGAcGGCTAGCCATATGTAGAAAGCTGAAACTGGATC	5	CTGTGTGATGGAAGAAGGAAACAGAAGAGGTCTAGATTGGATCTTGCTGGCAC	9.33333
		O2	CA	GGGTAGGGAATCCCTTGGAcGACTTTTGTATCAGGTGTAAGGATGGGATC	4.33333
HsInv1051	BamHI	O1	BA	GGGAACCGTAGCACATGGAcctatgaGGATCAGGCAAAGGGGAAATTGGATC	11.6667	CAATCCGTAGTCTTTTGTCCCTCACCTCTAGATTGGATCTTGCTGGCAC	11.6667
		O2	CA	GGGAACCGTAGCACATGGAcctGGCAGACTGTCCAGATAGGAACCTTG	10	GATCCAATCCGTAGTCTTTTGTCCCTCTCTAGATTGGATCTTGCTGGCAC	10
