# Supplementary material for: Evolutionary and functional impact of common polymorphic inversions in the human genome
Source: Nat Commun. 2019 Sep 17;10:4222. doi: 10.1038/s41467-019-12173-x (PMC6748972; doi:10.1038/s41467-019-12173-x)
Supplement: Supplementary file 15 — Supplementary Data 11 [file 41467_2019_12173_MOESM15_ESM.xlsx]

## Sheet: SD11-Primers
Supplementary Data 11. Primers used in inversion genotyping experiments.
Inversion	Experiment	Primer	Sequence
HsInv0004	PCR	A1	CTTTATGCTACAATGCCCCTAGA
		B1	GATACAGGATCCAGGCTTGC
		C1	GGAGGATAAAAGGGCCAGAT
HsInv0006	PCR	A2	TCCCGATGGTGAAGAGAGTT
		C2	GGTTTGGATAGGAATTTAAAAAGC
		D2	AGACACTGGGGAAGGTGATG
HsInv0030	PCR	A1	GCAGTCAGGGCTTCTAAACAG
		B3	AGAGCCAGGGCCAACTTC
		C1	CTCGCCACCAGTCTAACAAAG
		D1	ACCCTTTAATGGCAGCTCAGT
HsInv0031	PCR	A1	GGTCCAAGGTGGAGGTTTTT
		B1	GGGGATGCTGTTTGAGATGT
		C1	AGCAAATGTCAGCCCTGAAG
		D1	CAGGCTCTGAGAAGGGAGTG
HsInv0040	PCR	B1	CTTGAAAGAAGTTGGTTCCAGTC
		C1	AAGTGTTGCGGGGTATTTCTG
		D1	TTCTGTCCTGTGGCTTCAATTA
HsInv0045	PCR	A1	TTACAGCCATTTCCCTCCAT
		B1	TGGAGGAAACCTCTTTAGTTATTCT
		C1	GAATAACTAAAGAGGTTTCCTCCAG
		D1	TAAAGCAAAAGCATATCAAGCAA
HsInv0055	iPCR (BamHI)	A1	CAGCCCCCAGTCTAAGAGAAC
		B1	AGCAAAAGTAGGGTGCAGTGTC
		C1	GCAAGATTCGTCCCAGAGG
		D1	AATGCTACTGGGAAAACTGGATAG
		D2	CAGGGGAAACCTGAGGAATATC
HsInv0072	PCR	A1	AACCCCACAATGCAATAGGA
		B1	TAACCAGGACAATCCAGCAAG
		C1	TTGCCCCAGTTATTCAACAGA
		D1	GAACTTATGAACATTTTGCTTCCA
	iPCR (HindIII)	A2	GTCGTTAAAGGCAGTCTGGAAG
		C2	CAGGACAATCCAGCAAGAGAA
		D2	TGGGAAAGAAAAGGTGGTCA
HsInv0092	PCR	A2	TGACCCGAGAGATCTGCTTT
		B1	GTTGGCCCAGATCAATCAAC
		C1	CCACCCAAGGAGACTCTGAA
		D1	AGTGAGGGTCAGCTGCTTGT
HsInv0095	PCR	B1	TTCATAAAAGGAGTGGGAGGAA
		C1	GGAGAAAAACAGGCATAAAAGGT
		D1	CATATGGAGACAAATCTTGTGAGG
HsInv0114	iPCR (BamHI)	A1	CCTGACCACTCCCTTGGATA
		B1	AGCATTCTGGAGGCACACTC
		C1	CCACTGACATTCTGGTGTGG
		D1	GATGGGAGGTTCTGCAGGTA
HsInv0124	iPCR (HindIII)	A1	AGATGCACAGAGGCTGGAAG
		B1	GGCTTGTTCAGCCTTGATCT
		C1	CCAGGCCACTTAGACCAAAC
		D1	AAAATGCCACAGAGGTCGAG
HsInv0209	iPCR (HindIII)	A1	CCTGTAGCCCTGGGACATAA
		B1	CCAGACCCACAGGAGAGGTA
		C1	GACCCAAGTCCATGTGTGAA
		D1	CCTGCTAAACCTGGCAGAAG
HsInv0241	iPCR /NsiI)	A1	TTCTACGGTTTCCTGGGATGG
		B1	CACTCCATGGGTTGCTGGA
		C2	ACACACAGCCCCACTCTTCT
		D1	GCTGACGGATCACAGGCTTCT
		D2	AGCATAGCCTCTGGCAGAAA
HsInv0260	PCR	A1	GTCCACTGATTGGTGACTGG
		B1	CCCTCACCCTTCTTTTACCC
		C2	ATGGGGCACAGAGAGAAGAA
		D2	ATTACCCCATGGCACTCTGT
HsInv0266	iPCR (NsiI)	A2	GCTGGGATATTGCCTCAAAA
		B2	CCTCAGGAACCTTCCAATCA
		B3	CCTCCTTGAGCACCCAGTTA
		C2	CAGTGAAGAATTGGATTTAACAAAAA
		D2	GCTGGATTAACTTTGCTGGAG
HsInv0278	iPCR (BglII)	A1	GGAAATGTGCAGTGGTGATG
		B1	TCAGACTGGGTGGAGTAGGG
		C3	GAGAGCTCGGCGGAGAAG
		D1	CCGGGATTATCGTGTTCTTG
		D2	ATCCATGCGTCTCCCTGTTA
HsInv0284	PCR	A1	GGAAGAGGGAGAACAGCAGA
		C1	GCCCCAGAAGCAAAATTAAG
		D1	CACAATAACCAATGGTGTAAAACTG
HsInv0340	iPCR (KpnI)	A2	ATTCTCTTGCTTGCCTCAGC
		B2	CGGATCAAAGGGAGATGCTA
		C2	TGGCCAGATGTAGTTAAAGAATATGT
		D2	GATGTGTGGCATTATTTCTCAGG
	iPCR (BamHI)	A1	AGAGCTGTGAGGAAAAACACCA
		B1	AACACTGTTTTAGGTGCCAGGT
		C1	CTAATCAGCACACCCGCTTC
		D1	ACAAACTCAAGCTCCCATGC
HsInv0341	iPCR (NsiI)	A1	GGGAAACTGAAAGTGGCATT
		B1	GGCACAACCTGTGAAGGTCT
		C1	AATTGCTTCATTTGGCTTGG
		D1	TGCCTAGAGAGGCCATGACT
HsInv0344	iPCR (EcoRI)	A3	TCTTGGCTTGTTTTGAGTGG
		C4	GTGAACGGTTGTTGAATGGAC
		D3	ATCATGCATCCACAGCACAT
	iPCR (HindIII)	A1	CCAGAAGGGTGGGCTTTATT
		B1	CCCAGCACAAACATCAGCTA
		C1	TAGTCCACACCCTCGACCTC
		D1	ACCATGCCCAGTCAGACTCTAT
HsInv0347	PCR	A4	AAGGCAGACTTGGCTCAAAA
		B3	AAGGGTCCCTGGCTCATAGT
		C2	TATGCCCTTCCCAACAGTTC
		D2	GAGGGCAGAAGAAGCAGATG
	iPCR (EcoRI)	A3	AAATGCCTCAATGGACCAAA
		B1	ATGCAAGACAGCCAATCACA
		C1	GACCCCACTGCTCACATTTT
		D1	TCTCTAAGGACTTACTGTTCATTGTCA
HsInv0374	iPCR (EcoRI)	A1	TTGGTCCCTGGACTGAAGAC
		B1	GCAGCATCTTCCCTGTAAGC
		C1	GGCTTGCCTTGTAGAACTGC
		D1	TTGAGGTTTGTGTGCTGCTC
HsInv0389	iPCR (NsiI)	A1	ATGAGCCAGTGCTAACTAGGCT
		B1	TCTGCAGATGTCTGAGGTGGT
		C1	TGGCAGTAGCAACCTGTTTGT
	iPCR (BglII)	A3	TCATCACGCGAAAAACAGAG
		B3	CACATAAGCCACACCACAGG
		C2	TGCATCCCCTCTAGTCGAA
		D1	CAGGTAGGATGACTCACACTTTG
HsInv0393	iPCR (BglII)	A1	TCCTTTTTCTTGGGTTGCAC
		B1	CCGTGTTACACAACCCTCCT
		C1	CAGGGACCTCCAGAAAAACA
		D1	CTTCGGACTGCACAGGAAAT
HsInv0396	iPCR (EcoRI)	A1	TTTATCCCCAGTTTTTGTGAGG
		B3	GCTTTACATCTTTACGTTTTTCT
		C1	CCTGAAACATTTTTGTCTGTAGGTC
		D1	TTCTCCCTCTCCGTAGGTTG
HsInv0397	iPCR (SacI)	A1	CCCAGGAGCACTGAGTAACC
		B1	TCTGCTCATGCCAGAACATC
		C1	CTGGCCTACACAAATGTACCC
		C2	TGGTGGCAGGTCATTCATAA
		D1	ACTGTGCAGCAGCAAACATC
HsInv0403	iPCR (HindIII)	A1	CAAATTCCACCCCAATGAAC
		B1	GTAATCACCCCAAGCACCTG
		C1	CCCGGTAATGAGATGCAGAT
		D1	TGGCCTTGGGGTAAAGATAG
	iPCR (KpnI)	A4	AAGAGTTTCCATGCCAACAGA
		B1	GTAATCACCCCAAGCACCTG
		C3	GATGAAAAGCATTTGGGCTAA
		D3	AAATGACAAATTTCATGGGGTA
HsInv0832	iPCR (BamHI)	A1	AACGACCAAAAGCAGAATGG
		B1	AAACCAGCAATAGGGAAAGGA
		C1	CCTGAATGGTAATTCATAGG
		D1	AAGGGGAACTGTTGGGATTC
HsInv1053	PCR	A1	GGAAGGTCTCTCTGGGGAGTA
		B2	GGTGACCTAAAGTGGACGATT
		C1	GCTGGAGGGGCTAGAAGAGTA
		D1	ACTTCTATGCCACACCCACTG
HsInv1124	iPCR (NsiI)	A3	TTTCATGGGAAGGTGAGGTG
		B2	TTTCCTGGGATACGCCTTG
		C2	TCTTGGGTCTTCTGGATTTTGA
		D3	AAGGGAAAGATGTTGCAGGTC
		D5	AGCCATGGTGTTCAGTAGGTG
Common	MLPA	MLPA_PCR_R	GTGCCAGCAAGATCCAATCTAGA
		MLPA_PCR_F-FAM	6FAM-GGGTTCCCTAAGGGTTGGA
		MLPA_PCR_F-VIC	VIC-GGGAACCGTAGCACATGGA
		MLPA_PCR_F-NED	NED-GGGTAGGGAATCCCTTGGA
