# Supplementary material for: Evolutionary and functional impact of common polymorphic inversions in the human genome
Source: Nat Commun. 2019 Sep 17;10:4222. doi: 10.1038/s41467-019-12173-x (PMC6748972; doi:10.1038/s41467-019-12173-x)
Supplement: Supplementary file 16 — Supplementary Data 12 [file 41467_2019_12173_MOESM16_ESM.xlsx]

## Sheet: SD12-Tag SNP list
Supplementary Data 12. List of SNPs and small indels in high linkage disequilibrium (LD) (r2 ≥ 0.8) with the studied inversions. LD was estimated separately per population (LWK, YRI, CHB, JPT, CEU, TSI, GIH), population group (AFR, EAS, EUR) or globally (GLB) for both the 1000 Genomes Project (1000GP) Phase 3 and HapMap project data. Overall, LD results from 1000GP and HapMap are highly concordan…
Inversion	ID	Chr	Position (HG19)	Allele tagging O2 orientation	r2 in 1000GP Phase 3											r2 in HapMap project
					LWK	YRI	CHB	JPT	CEU	TSI	GIH	AFR	EAS	EUR	GLB	LWK	YRI	CHB	JPT	CEU	TSI	GIH	EAS	EUR	GLB
HsInv0004	rs553931588	1	195848554	T	<0.8	1	<0.8	<0.8	<0.8	<0.8	<0.8	<0.8	<0.8	<0.8	<0.8	NA	NA	NA	NA	NA	NA	NA	NA	NA	NA
HsInv0004	rs548758985	1	195894459	C	<0.8	1	<0.8	<0.8	<0.8	<0.8	<0.8	<0.8	<0.8	<0.8	<0.8	NA	NA	NA	NA	NA	NA	NA	NA	NA	NA
HsInv0004	rs190749862	1	195898401	T	<0.8	1	<0.8	<0.8	<0.8	<0.8	<0.8	<0.8	<0.8	<0.8	<0.8	NA	NA	NA	NA	NA	NA	NA	NA	NA	NA
HsInv0004	rs574721872	1	195900975	A	<0.8	1	<0.8	<0.8	<0.8	<0.8	<0.8	<0.8	<0.8	<0.8	<0.8	NA	NA	NA	NA	NA	NA	NA	NA	NA	NA
HsInv0004	rs577741934	1	195928838	G	<0.8	1	<0.8	<0.8	<0.8	<0.8	<0.8	<0.8	<0.8	<0.8	<0.8	NA	NA	NA	NA	NA	NA	NA	NA	NA	NA
HsInv0004	rs150655065	1	195956056	T	<0.8	1	<0.8	<0.8	<0.8	<0.8	<0.8	<0.8	<0.8	<0.8	<0.8	NA	NA	NA	NA	NA	NA	NA	NA	NA	NA
HsInv0004	rs546834838	1	196293595	T	<0.8	1	<0.8	<0.8	<0.8	<0.8	<0.8	<0.8	<0.8	<0.8	<0.8	NA	NA	NA	NA	NA	NA	NA	NA	NA	NA
HsInv0004	rs566630261	1	196618921	G	<0.8	1	<0.8	<0.8	<0.8	<0.8	<0.8	<0.8	<0.8	<0.8	<0.8	NA	NA	NA	NA	NA	NA	NA	NA	NA	NA
HsInv0004	rs180685764	1	196644040	A	<0.8	1	<0.8	<0.8	<0.8	<0.8	<0.8	<0.8	<0.8	<0.8	<0.8	NA	NA	NA	NA	NA	NA	NA	NA	NA	NA
HsInv0004	rs147572513	1	196698571	G	<0.8	1	<0.8	<0.8	<0.8	<0.8	<0.8	<0.8	<0.8	<0.8	<0.8	NA	NA	NA	NA	NA	NA	NA	NA	NA	NA
HsInv0004	rs138135931	1	196699735	T	<0.8	1	<0.8	<0.8	<0.8	<0.8	<0.8	<0.8	<0.8	<0.8	<0.8	NA	NA	NA	NA	NA	NA	NA	NA	NA	NA
HsInv0004	rs557352009	1	196850544	A	<0.8	1	<0.8	<0.8	<0.8	<0.8	<0.8	<0.8	<0.8	<0.8	<0.8	NA	NA	NA	NA	NA	NA	NA	NA	NA	NA
HsInv0004	rs532048714	1	196886383	C	<0.8	1	<0.8	<0.8	<0.8	<0.8	<0.8	<0.8	<0.8	<0.8	<0.8	NA	NA	NA	NA	NA	NA	NA	NA	NA	NA
HsInv0004	rs545608868	1	196894473	T	<0.8	1	<0.8	<0.8	<0.8	<0.8	<0.8	<0.8	<0.8	<0.8	<0.8	NA	NA	NA	NA	NA	NA	NA	NA	NA	NA
HsInv0004	rs140444687	1	196894730	C	<0.8	1	<0.8	<0.8	<0.8	<0.8	<0.8	<0.8	<0.8	<0.8	<0.8	NA	NA	NA	NA	NA	NA	NA	NA	NA	NA
HsInv0004	rs184530399	1	196896938	T	<0.8	1	<0.8	<0.8	<0.8	<0.8	<0.8	<0.8	<0.8	<0.8	<0.8	NA	NA	NA	NA	NA	NA	NA	NA	NA	NA
HsInv0004	rs556722952	1	196912592	T	<0.8	1	<0.8	<0.8	<0.8	<0.8	<0.8	<0.8	<0.8	<0.8	<0.8	NA	NA	NA	NA	NA	NA	NA	NA	NA	NA
HsInv0004	rs147538646	1	197031782	G	<0.8	1	<0.8	<0.8	<0.8	<0.8	<0.8	<0.8	<0.8	<0.8	<0.8	NA	NA	NA	NA	NA	NA	NA	NA	NA	NA
HsInv0004	rs368074022	1	197305385	A	<0.8	1	<0.8	<0.8	<0.8	<0.8	<0.8	<0.8	<0.8	<0.8	<0.8	NA	NA	NA	NA	NA	NA	NA	NA	NA	NA
HsInv0004	rs2821107	1	197343950	T	<0.8	<0.8	<0.8	<0.8	<0.8	<0.8	0.84	<0.8	<0.8	<0.8	<0.8	NA	NA	NA	NA	NA	NA	NA	NA	NA	NA
HsInv0004	rs2476023	1	197351039	C	<0.8	<0.8	<0.8	<0.8	<0.8	<0.8	0.84	<0.8	<0.8	<0.8	<0.8	NA	NA	NA	NA	NA	NA	NA	NA	NA	NA
HsInv0004	rs2821104	1	197351554	A	<0.8	<0.8	<0.8	<0.8	<0.8	<0.8	0.84	<0.8	<0.8	<0.8	<0.8	NA	NA	NA	NA	NA	NA	NA	NA	NA	NA
HsInv0004	rs2759656	1	197352969	A	<0.8	<0.8	<0.8	<0.8	<0.8	<0.8	0.84	<0.8	<0.8	<0.8	<0.8	NA	NA	NA	NA	NA	NA	NA	NA	NA	NA
HsInv0004	rs2759661	1	197363308	G	<0.8	<0.8	<0.8	0.91	<0.8	<0.8	0.84	<0.8	0.84	<0.8	<0.8	NA	NA	NA	NA	NA	NA	NA	NA	NA	NA
HsInv0004	rs2494269	1	197365149	G	<0.8	<0.8	<0.8	0.91	<0.8	<0.8	0.84	<0.8	0.84	<0.8	<0.8	NA	NA	NA	NA	NA	NA	NA	NA	NA	NA
HsInv0004	rs2476019	1	197366143	C	<0.8	<0.8	<0.8	0.91	<0.8	<0.8	0.84	<0.8	0.84	<0.8	<0.8	NA	NA	NA	NA	NA	NA	NA	NA	NA	NA
HsInv0004	rs2821101	1	197368231	A	<0.8	<0.8	<0.8	0.91	<0.8	<0.8	0.84	<0.8	0.84	<0.8	<0.8	NA	NA	NA	NA	NA	NA	NA	NA	NA	NA
HsInv0004	rs2759659	1	197368840	C	<0.8	1	0.89	0.91	<0.8	<0.8	0.84	<0.8	0.9	<0.8	<0.8	NA	NA	NA	NA	NA	NA	NA	NA	NA	NA
HsInv0004	rs375962874	1	197371997	T	<0.8	1	<0.8	<0.8	<0.8	<0.8	<0.8	<0.8	<0.8	<0.8	<0.8	NA	NA	NA	NA	NA	NA	NA	NA	NA	NA
HsInv0004	rs2476021	1	197377171	C	<0.8	<0.8	0.89	0.91	<0.8	<0.8	0.84	<0.8	0.9	<0.8	<0.8	NA	NA	NA	NA	NA	NA	NA	NA	NA	NA
HsInv0004	rs2821132	1	197379842	T	<0.8	<0.8	0.89	0.91	<0.8	<0.8	0.84	<0.8	0.9	<0.8	<0.8	NA	NA	NA	NA	NA	NA	NA	NA	NA	NA
HsInv0004	rs12134409	1	197392067	T	<0.8	<0.8	0.89	0.91	<0.8	<0.8	0.84	<0.8	0.9	<0.8	<0.8	NA	NA	NA	NA	NA	NA	NA	NA	NA	NA
HsInv0004	rs17554990	1	197396108	A	<0.8	<0.8	0.89	0.91	<0.8	<0.8	0.84	<0.8	0.9	<0.8	<0.8	NA	NA	NA	NA	NA	NA	NA	NA	NA	NA
HsInv0004	rs5779871	1	197407886	AT	<0.8	<0.8	0.89	0.91	<0.8	<0.8	0.84	<0.8	0.9	<0.8	<0.8	NA	NA	NA	NA	NA	NA	NA	NA	NA	NA
HsInv0004	rs6685222	1	197408660	T	<0.8	<0.8	0.89	0.91	<0.8	<0.8	0.84	<0.8	0.9	<0.8	<0.8	NA	NA	NA	NA	NA	NA	NA	NA	NA	NA
HsInv0004	rs72740572	1	197413165	T	<0.8	1	0.89	0.91	<0.8	<0.8	0.84	<0.8	0.9	<0.8	<0.8	NA	NA	NA	NA	NA	NA	NA	NA	NA	NA
HsInv0004	rs17555558	1	197413166	A	<0.8	1	0.89	0.91	<0.8	<0.8	0.84	<0.8	0.9	<0.8	<0.8	NA	NA	NA	NA	NA	NA	NA	NA	NA	NA
HsInv0004	rs10922234	1	197436039	G	<0.8	<0.8	0.89	0.91	<0.8	<0.8	0.88	<0.8	0.9	<0.8	<0.8	NA	NA	NA	NA	NA	NA	NA	NA	NA	NA
HsInv0004	rs549888102	1	197437848	G	<0.8	1	<0.8	<0.8	<0.8	<0.8	<0.8	<0.8	<0.8	<0.8	<0.8	NA	NA	NA	NA	NA	NA	NA	NA	NA	NA
HsInv0004	rs12023045	1	197452162	G	<0.8	1	1	0.91	<0.8	<0.8	0.88	<0.8	0.95	<0.8	0.82	NA	NA	NA	NA	NA	NA	NA	NA	NA	NA
HsInv0004	rs12563307	1	197453203	A	<0.8	1	1	0.91	<0.8	<0.8	0.88	<0.8	0.95	<0.8	0.82	NA	NA	NA	NA	NA	NA	NA	NA	NA	NA
HsInv0004	rs1073102	1	197458119	T	<0.8	<0.8	1	0.91	<0.8	<0.8	0.88	<0.8	0.95	<0.8	<0.8	NA	NA	NA	NA	NA	NA	NA	NA	NA	NA
HsInv0004	rs10922238	1	197459805	T	<0.8	<0.8	1	0.91	<0.8	<0.8	0.88	<0.8	0.95	<0.8	<0.8	NA	NA	NA	NA	NA	NA	NA	NA	NA	NA
HsInv0004	rs4915550	1	197508265	A	<0.8	<0.8	1	0.91	<0.8	0.84	0.88	<0.8	0.95	<0.8	<0.8	NA	NA	NA	NA	NA	NA	NA	NA	NA	NA
HsInv0004	rs4915552	1	197512778	A	<0.8	<0.8	1	0.91	<0.8	0.84	0.92	<0.8	0.95	<0.8	<0.8	NA	NA	NA	NA	NA	NA	NA	NA	NA	NA
HsInv0004	rs10754224	1	197512789	A	<0.8	<0.8	<0.8	<0.8	<0.8	0.84	0.92	<0.8	<0.8	<0.8	<0.8	NA	NA	NA	NA	NA	NA	NA	NA	NA	NA
HsInv0004	rs4303099	1	197515715	G	<0.8	<0.8	<0.8	<0.8	<0.8	0.84	0.92	<0.8	<0.8	<0.8	<0.8	NA	NA	NA	NA	NA	NA	NA	NA	NA	NA
HsInv0004	rs4316386	1	197515777	A	<0.8	<0.8	<0.8	<0.8	<0.8	0.84	0.92	<0.8	<0.8	<0.8	<0.8	NA	NA	NA	NA	NA	NA	NA	NA	NA	NA
HsInv0004	rs61829272	1	197519849	A	<0.8	<0.8	1	0.91	<0.8	<0.8	0.88	<0.8	0.95	<0.8	<0.8	NA	NA	NA	NA	NA	NA	NA	NA	NA	NA
HsInv0004	rs10801614	1	197520273	T	<0.8	<0.8	<0.8	<0.8	<0.8	<0.8	0.88	<0.8	<0.8	<0.8	<0.8	NA	NA	NA	NA	NA	NA	NA	NA	NA	NA
HsInv0004	rs10922251	1	197521810	G	<0.8	<0.8	1	0.91	<0.8	<0.8	0.88	<0.8	0.95	<0.8	<0.8	NA	NA	NA	NA	NA	NA	NA	NA	NA	NA
HsInv0004	rs6677361	1	197521877	T	<0.8	<0.8	<0.8	<0.8	<0.8	<0.8	0.88	<0.8	<0.8	<0.8	<0.8	NA	NA	NA	NA	NA	NA	NA	NA	NA	NA
HsInv0004	rs6688993	1	197522671	G	<0.8	<0.8	<0.8	<0.8	<0.8	0.84	0.92	<0.8	<0.8	<0.8	<0.8	NA	NA	NA	NA	NA	NA	NA	NA	NA	NA
HsInv0004	rs12028758	1	197522958	T	<0.8	<0.8	<0.8	<0.8	<0.8	0.84	0.92	<0.8	<0.8	<0.8	<0.8	NA	NA	NA	NA	NA	NA	NA	NA	NA	NA
HsInv0004	rs12025476	1	197525439	C	<0.8	<0.8	1	0.91	<0.8	0.84	0.92	<0.8	0.95	<0.8	<0.8	NA	NA	NA	NA	NA	NA	NA	NA	NA	NA
HsInv0004	rs10922253	1	197527615	G	<0.8	<0.8	<0.8	<0.8	<0.8	0.84	0.92	<0.8	<0.8	<0.8	<0.8	NA	NA	NA	NA	NA	NA	NA	NA	NA	NA
HsInv0004	rs10494758	1	197528149	G	<0.8	<0.8	1	0.91	<0.8	0.84	0.92	<0.8	0.95	<0.8	<0.8	NA	NA	NA	NA	NA	NA	NA	NA	NA	NA
HsInv0004	rs6682689	1	197528329	T	<0.8	<0.8	<0.8	<0.8	<0.8	0.84	0.92	<0.8	<0.8	<0.8	<0.8	NA	NA	NA	NA	NA	NA	NA	NA	NA	NA
HsInv0004	rs6691173	1	197528488	G	<0.8	<0.8	<0.8	<0.8	<0.8	0.84	0.92	<0.8	<0.8	<0.8	<0.8	NA	NA	NA	NA	NA	NA	NA	NA	NA	NA
HsInv0004	rs12563879	1	197528805	A	<0.8	<0.8	1	0.91	<0.8	0.84	0.92	<0.8	0.95	<0.8	<0.8	NA	NA	NA	NA	NA	NA	NA	NA	NA	NA
HsInv0004	rs2111931	1	197529218	C	<0.8	<0.8	<0.8	<0.8	<0.8	0.84	0.92	<0.8	<0.8	<0.8	<0.8	NA	NA	NA	NA	NA	NA	NA	NA	NA	NA
HsInv0004	rs12731480	1	197529264	C	<0.8	<0.8	1	0.91	<0.8	0.84	0.92	<0.8	0.95	<0.8	<0.8	NA	NA	NA	NA	NA	NA	NA	NA	NA	NA
HsInv0004	rs12125739	1	197529577	G	<0.8	1	1	0.91	<0.8	<0.8	0.92	<0.8	0.95	<0.8	0.86	NA	NA	NA	NA	NA	NA	NA	NA	NA	NA
HsInv0004	rs34261593	1	197530702	C	<0.8	<0.8	1	0.91	<0.8	0.84	0.92	<0.8	0.95	<0.8	<0.8	NA	NA	NA	NA	NA	NA	NA	NA	NA	NA
HsInv0004	rs1421397	1	197534354	T	<0.8	<0.8	<0.8	<0.8	<0.8	0.84	0.92	<0.8	<0.8	<0.8	<0.8	NA	NA	NA	NA	NA	NA	NA	NA	NA	NA
HsInv0004	rs10922254	1	197534609	T	<0.8	<0.8	<0.8	<0.8	<0.8	0.84	0.92	<0.8	<0.8	<0.8	<0.8	NA	NA	NA	NA	NA	NA	NA	NA	NA	NA
HsInv0004	rs4379704	1	197535452	A	<0.8	<0.8	1	0.91	<0.8	0.84	0.92	<0.8	0.95	<0.8	<0.8	NA	NA	NA	NA	NA	NA	NA	NA	NA	NA
HsInv0004	rs6689216	1	197536225	A	<0.8	<0.8	<0.8	<0.8	<0.8	0.84	0.92	<0.8	<0.8	<0.8	<0.8	NA	NA	NA	NA	NA	NA	NA	NA	NA	NA
HsInv0004	rs10754225	1	197536705	T	<0.8	<0.8	<0.8	<0.8	<0.8	0.84	0.92	<0.8	<0.8	<0.8	<0.8	NA	NA	NA	NA	NA	NA	NA	NA	NA	NA
HsInv0004	rs10922255	1	197537029	C	<0.8	<0.8	<0.8	<0.8	<0.8	0.84	0.92	<0.8	<0.8	<0.8	<0.8	NA	NA	NA	NA	NA	NA	NA	NA	NA	NA
HsInv0004	rs6698921	1	197538543	T	<0.8	<0.8	<0.8	<0.8	<0.8	0.84	0.88	<0.8	<0.8	<0.8	<0.8	NA	NA	NA	NA	NA	NA	NA	NA	NA	NA
HsInv0004	rs35374236	1	197540207	C	<0.8	<0.8	<0.8	<0.8	<0.8	0.84	0.92	<0.8	<0.8	<0.8	<0.8	NA	NA	NA	NA	NA	NA	NA	NA	NA	NA
HsInv0004	rs141892480	1	197540349	TTACAAAA	<0.8	<0.8	1	0.91	<0.8	0.84	0.92	<0.8	0.95	<0.8	<0.8	NA	NA	NA	NA	NA	NA	NA	NA	NA	NA
HsInv0004	rs7523909	1	197541560	G	<0.8	<0.8	<0.8	<0.8	<0.8	0.84	0.92	<0.8	<0.8	<0.8	<0.8	NA	NA	NA	NA	NA	NA	NA	NA	NA	NA
HsInv0004	rs6672023	1	197542106	A	<0.8	<0.8	1	0.91	<0.8	0.84	0.92	<0.8	0.95	<0.8	<0.8	NA	NA	NA	NA	NA	NA	NA	NA	NA	NA
HsInv0004	rs7526846	1	197545199	C	<0.8	<0.8	<0.8	<0.8	<0.8	0.84	0.92	<0.8	<0.8	<0.8	<0.8	NA	NA	NA	NA	NA	NA	NA	NA	NA	NA
HsInv0004	rs10922256	1	197545307	T	<0.8	<0.8	1	0.91	<0.8	0.84	0.92	<0.8	0.95	<0.8	<0.8	NA	NA	NA	NA	NA	NA	NA	NA	NA	NA
HsInv0004	rs10922257	1	197545720	A	<0.8	<0.8	1	0.91	<0.8	0.84	0.92	<0.8	0.95	<0.8	<0.8	NA	NA	NA	NA	NA	NA	NA	NA	NA	NA
HsInv0004	rs6676073	1	197546426	T	<0.8	<0.8	1	0.91	<0.8	0.84	0.92	<0.8	0.95	<0.8	<0.8	NA	NA	NA	NA	NA	NA	NA	NA	NA	NA
HsInv0004	rs2016722	1	197546459	A	<0.8	<0.8	<0.8	<0.8	<0.8	0.84	0.92	<0.8	<0.8	<0.8	<0.8	NA	NA	NA	NA	NA	NA	NA	NA	NA	NA
HsInv0004	rs6428410	1	197546891	G	<0.8	<0.8	<0.8	<0.8	<0.8	0.84	0.92	<0.8	<0.8	<0.8	<0.8	NA	NA	NA	NA	NA	NA	NA	NA	NA	NA
HsInv0004	rs10922258	1	197547491	T	<0.8	<0.8	<0.8	<0.8	<0.8	0.84	0.92	<0.8	<0.8	<0.8	<0.8	NA	NA	NA	NA	NA	NA	NA	NA	NA	NA
HsInv0004	rs34604072	1	197548670	C	<0.8	<0.8	<0.8	<0.8	<0.8	0.84	0.92	<0.8	<0.8	<0.8	<0.8	NA	NA	NA	NA	NA	NA	NA	NA	NA	NA
HsInv0004	rs10737692	1	197548933	A	<0.8	<0.8	<0.8	<0.8	<0.8	0.84	0.92	<0.8	<0.8	<0.8	<0.8	NA	NA	NA	NA	NA	NA	NA	NA	NA	NA
HsInv0004	rs562573119	1	197549254	A	<0.8	1	<0.8	<0.8	<0.8	<0.8	<0.8	<0.8	<0.8	<0.8	<0.8	NA	NA	NA	NA	NA	NA	NA	NA	NA	NA
HsInv0004	rs4915554	1	197549551	A	<0.8	<0.8	1	0.91	<0.8	0.84	0.92	<0.8	0.95	<0.8	<0.8	NA	NA	NA	NA	NA	NA	NA	NA	NA	NA
HsInv0004	rs4915555	1	197551514	G	<0.8	<0.8	1	0.91	<0.8	0.84	0.92	<0.8	0.95	<0.8	<0.8	NA	NA	NA	NA	NA	NA	NA	NA	NA	NA
HsInv0004	rs2193733	1	197554134	C	<0.8	<0.8	<0.8	<0.8	<0.8	0.84	0.92	<0.8	<0.8	<0.8	<0.8	NA	NA	NA	NA	NA	NA	NA	NA	NA	NA
HsInv0004	rs12131160	1	197555519	C	<0.8	<0.8	1	0.91	<0.8	0.84	0.92	<0.8	0.95	<0.8	<0.8	NA	NA	NA	NA	NA	NA	NA	NA	NA	NA
HsInv0004	rs12565840	1	197556904	C	<0.8	<0.8	1	0.91	<0.8	0.84	0.92	<0.8	0.95	<0.8	<0.8	NA	NA	NA	NA	NA	NA	NA	NA	NA	NA
HsInv0004	rs10922261	1	197557272	G	<0.8	<0.8	1	0.91	<0.8	0.84	0.92	<0.8	0.95	<0.8	<0.8	NA	<0.8	1	0.9	NA	NA	NA	0.95	NA	NA
HsInv0004	rs2193734	1	197557552	G	<0.8	<0.8	<0.8	<0.8	<0.8	0.84	0.92	<0.8	<0.8	<0.8	<0.8	NA	<0.8	0.84	<0.8	0.81	NA	NA	<0.8	NA	NA
HsInv0004	rs10922262	1	197559835	A	<0.8	<0.8	1	0.91	<0.8	0.84	0.92	<0.8	0.95	<0.8	<0.8	NA	NA	NA	NA	NA	NA	NA	NA	NA	NA
HsInv0004	rs17622452	1	197560485	C	<0.8	<0.8	1	0.91	<0.8	0.84	0.92	<0.8	0.95	<0.8	<0.8	NA	NA	NA	NA	NA	NA	NA	NA	NA	NA
HsInv0004	rs2160969	1	197561182	C	<0.8	<0.8	<0.8	<0.8	<0.8	0.84	0.92	<0.8	<0.8	<0.8	<0.8	NA	NA	NA	NA	NA	NA	NA	NA	NA	NA
HsInv0004	rs8179369	1	197561407	T	<0.8	<0.8	<0.8	<0.8	<0.8	0.84	0.92	<0.8	<0.8	<0.8	<0.8	<0.8	<0.8	<0.8	<0.8	0.85	0.81	0.88	<0.8	0.83	<0.8
HsInv0004	rs12116519	1	197565337	T	<0.8	<0.8	1	0.91	<0.8	0.84	0.92	<0.8	0.95	<0.8	<0.8	NA	NA	NA	NA	NA	NA	NA	NA	NA	NA
HsInv0004	rs12747786	1	197565832	C	<0.8	<0.8	1	0.91	<0.8	0.84	0.92	<0.8	0.95	<0.8	<0.8	<0.8	<0.8	1	0.9	0.85	0.84	0.92	0.95	0.85	<0.8
HsInv0004	rs66788159	1	197566302	T	<0.8	<0.8	1	0.91	<0.8	0.84	0.92	<0.8	0.95	<0.8	<0.8	NA	NA	NA	NA	NA	NA	NA	NA	NA	NA
HsInv0004	rs6428411	1	197569657	A	<0.8	<0.8	<0.8	<0.8	<0.8	0.84	0.96	<0.8	<0.8	<0.8	<0.8	NA	<0.8	0.84	<0.8	<0.8	NA	NA	<0.8	NA	NA
HsInv0004	rs6428412	1	197570018	A	<0.8	<0.8	<0.8	<0.8	<0.8	0.84	0.96	<0.8	<0.8	<0.8	<0.8	NA	<0.8	0.84	<0.8	<0.8	NA	NA	<0.8	NA	NA
HsInv0004	rs113889427	1	197570370	T	<0.8	<0.8	<0.8	<0.8	<0.8	0.84	0.96	<0.8	<0.8	<0.8	<0.8	NA	NA	NA	NA	NA	NA	NA	NA	NA	NA
HsInv0004	rs555441647	1	197570656	GA	<0.8	<0.8	1	0.91	<0.8	0.84	0.88	<0.8	0.95	<0.8	<0.8	NA	NA	NA	NA	NA	NA	NA	NA	NA	NA
HsInv0004	rs6676795	1	197571239	C	<0.8	<0.8	<0.8	<0.8	<0.8	0.84	0.96	<0.8	<0.8	<0.8	<0.8	NA	NA	NA	NA	NA	NA	NA	NA	NA	NA
HsInv0004	rs7544969	1	197571246	C	<0.8	<0.8	1	0.91	<0.8	0.84	0.96	<0.8	0.95	<0.8	<0.8	NA	NA	NA	NA	NA	NA	NA	NA	NA	NA
HsInv0004	rs1833464	1	197571577	G	<0.8	<0.8	<0.8	<0.8	<0.8	0.84	0.96	<0.8	<0.8	<0.8	<0.8	<0.8	<0.8	0.92	<0.8	0.85	0.84	0.96	0.83	0.85	<0.8
HsInv0004	rs7531581	1	197571885	C	<0.8	<0.8	<0.8	<0.8	<0.8	0.84	0.92	<0.8	<0.8	<0.8	<0.8	NA	NA	NA	NA	NA	NA	NA	NA	NA	NA
HsInv0004	rs12142712	1	197572672	G	<0.8	<0.8	1	0.91	<0.8	0.84	0.96	<0.8	0.95	<0.8	<0.8	NA	NA	NA	NA	NA	NA	NA	NA	NA	NA
HsInv0004	rs4026516	1	197573318	AAT	<0.8	<0.8	<0.8	<0.8	<0.8	0.84	0.96	<0.8	<0.8	<0.8	<0.8	NA	NA	NA	NA	NA	NA	NA	NA	NA	NA
HsInv0004	rs972405	1	197574174	A	<0.8	<0.8	<0.8	<0.8	<0.8	0.92	0.96	<0.8	<0.8	0.87	<0.8	NA	NA	NA	NA	NA	NA	NA	NA	NA	NA
HsInv0004	rs1362939	1	197580084	C	<0.8	<0.8	<0.8	<0.8	<0.8	0.92	0.96	<0.8	<0.8	0.87	<0.8	NA	<0.8	0.84	<0.8	0.86	NA	NA	<0.8	NA	NA
HsInv0004	rs12116508	1	197580452	C	<0.8	<0.8	1	0.91	<0.8	0.92	0.96	<0.8	0.95	0.87	0.82	<0.8	<0.8	1	0.9	0.9	0.93	0.96	0.95	0.92	0.83
HsInv0004	rs4915557	1	197582601	G	<0.8	<0.8	1	0.91	<0.8	0.92	0.96	<0.8	0.95	0.87	0.82	<0.8	<0.8	1	0.9	0.9	0.93	0.96	0.95	0.92	0.82
HsInv0004	rs4915558	1	197582809	T	<0.8	<0.8	1	0.91	<0.8	0.92	0.96	<0.8	0.95	0.87	0.83	NA	<0.8	1	0.9	0.86	NA	NA	0.95	NA	NA
HsInv0004	rs1969	1	197583281	A	<0.8	<0.8	<0.8	<0.8	<0.8	0.92	0.96	<0.8	<0.8	0.87	<0.8	NA	NA	NA	NA	NA	NA	NA	NA	NA	NA
HsInv0004	rs3814321	1	197583843	T	<0.8	<0.8	<0.8	<0.8	<0.8	0.92	0.96	<0.8	<0.8	0.87	<0.8	<0.8	<0.8	0.92	<0.8	0.9	0.93	0.96	0.83	0.92	<0.8
HsInv0004	rs12744898	1	197584553	C	<0.8	<0.8	1	0.91	<0.8	0.92	0.96	<0.8	0.95	0.87	0.83	<0.8	<0.8	1	0.9	0.9	0.93	0.96	0.95	0.92	0.83
HsInv0004	rs12022672	1	197588006	T	<0.8	<0.8	1	0.91	<0.8	0.92	0.96	<0.8	0.95	0.87	0.83	NA	NA	NA	NA	NA	NA	NA	NA	NA	NA
HsInv0004	rs12133885	1	197592568	T	<0.8	<0.8	<0.8	<0.8	<0.8	0.92	0.96	<0.8	<0.8	0.87	<0.8	<0.8	<0.8	0.92	<0.8	0.9	0.93	0.96	0.83	0.92	<0.8
HsInv0004	rs12035673	1	197595240	G	<0.8	<0.8	1	0.91	<0.8	0.92	0.96	<0.8	0.95	0.87	0.83	NA	NA	NA	NA	NA	NA	NA	NA	NA	NA
HsInv0004	rs79094656	1	197595282	G	<0.8	<0.8	1	0.91	<0.8	0.92	0.96	<0.8	0.95	0.87	0.82	NA	NA	NA	NA	NA	NA	NA	NA	NA	NA
HsInv0004	rs12036662	1	197596035	T	<0.8	<0.8	1	0.91	<0.8	0.92	0.96	<0.8	0.95	0.87	0.83	NA	NA	NA	NA	NA	NA	NA	NA	NA	NA
HsInv0004	rs143337104	1	197596196	G	<0.8	<0.8	<0.8	<0.8	<0.8	0.92	0.96	<0.8	<0.8	0.87	<0.8	NA	NA	NA	NA	NA	NA	NA	NA	NA	NA
HsInv0004	rs79231564	1	197596505	T	<0.8	<0.8	<0.8	<0.8	<0.8	0.92	0.96	<0.8	<0.8	0.87	<0.8	NA	NA	NA	NA	NA	NA	NA	NA	NA	NA
HsInv0004	rs12133530	1	197597469	T	<0.8	<0.8	1	0.91	<0.8	0.92	0.96	<0.8	0.95	0.87	0.82	NA	NA	NA	NA	NA	NA	NA	NA	NA	NA
HsInv0004	rs142824545	1	197598249	T	<0.8	<0.8	1	0.91	<0.8	0.92	0.96	<0.8	0.95	0.87	0.83	NA	NA	NA	NA	NA	NA	NA	NA	NA	NA
HsInv0004	rs61829341	1	197599552	C	<0.8	<0.8	1	0.91	<0.8	0.92	0.96	<0.8	0.95	0.87	0.83	NA	NA	NA	NA	NA	NA	NA	NA	NA	NA
HsInv0004	rs371499197	1	197599579	T	<0.8	1	<0.8	<0.8	<0.8	<0.8	<0.8	<0.8	<0.8	<0.8	<0.8	NA	NA	NA	NA	NA	NA	NA	NA	NA	NA
HsInv0004	rs12127378	1	197601092	C	<0.8	<0.8	1	0.91	<0.8	0.92	0.96	<0.8	0.95	0.87	0.82	<0.8	<0.8	1	0.9	0.9	0.93	0.96	0.95	0.92	0.82
HsInv0004	rs12041661	1	197601668	A	<0.8	<0.8	1	0.91	<0.8	0.92	0.96	<0.8	0.95	0.87	0.83	<0.8	<0.8	1	0.9	0.9	0.93	0.96	0.95	0.92	0.83
HsInv0004	rs76012304	1	197604105	C	<0.8	<0.8	<0.8	<0.8	<0.8	0.92	0.96	<0.8	<0.8	0.87	<0.8	NA	NA	NA	NA	NA	NA	NA	NA	NA	NA
HsInv0004	rs17565558	1	197604346	T	<0.8	<0.8	1	0.91	<0.8	0.92	0.96	<0.8	0.95	0.87	0.82	NA	NA	NA	NA	NA	NA	NA	NA	NA	NA
HsInv0004	rs10442660	1	197605099	C	<0.8	<0.8	<0.8	<0.8	<0.8	0.92	0.96	<0.8	<0.8	0.87	<0.8	NA	NA	NA	NA	NA	NA	NA	NA	NA	NA
HsInv0004	rs10442656	1	197606708	T	<0.8	<0.8	<0.8	<0.8	<0.8	0.92	0.96	<0.8	<0.8	0.87	<0.8	<0.8	<0.8	0.92	<0.8	0.86	0.93	0.96	0.83	0.9	<0.8
HsInv0004	rs570130935	1	197608199	AT	<0.8	<0.8	<0.8	0.83	<0.8	<0.8	0.82	<0.8	<0.8	<0.8	<0.8	NA	NA	NA	NA	NA	NA	NA	NA	NA	NA
HsInv0004	rs11331300	1	197612109	A	<0.8	<0.8	1	0.91	<0.8	0.92	0.96	<0.8	0.95	0.87	0.83	NA	NA	NA	NA	NA	NA	NA	NA	NA	NA
HsInv0004	rs2477553	1	197612551	G	<0.8	<0.8	<0.8	<0.8	<0.8	0.92	0.96	<0.8	<0.8	0.87	<0.8	NA	NA	NA	NA	NA	NA	NA	NA	NA	NA
HsInv0004	rs2477070	1	197612759	G	<0.8	<0.8	1	0.91	<0.8	0.92	0.96	<0.8	0.95	0.87	0.83	<0.8	<0.8	1	0.9	0.9	0.93	0.96	0.95	0.92	0.83
HsInv0004	rs1747826	1	197612994	G	<0.8	<0.8	1	0.91	<0.8	0.92	0.96	<0.8	0.95	0.87	0.83	NA	NA	NA	NA	NA	NA	NA	NA	NA	NA
HsInv0004	rs67128631	1	197613756	A	<0.8	<0.8	1	0.91	<0.8	0.92	0.96	<0.8	0.95	0.87	0.83	NA	NA	NA	NA	NA	NA	NA	NA	NA	NA
HsInv0004	rs1747827	1	197615391	T	<0.8	<0.8	1	0.91	<0.8	0.92	0.96	<0.8	0.95	0.87	0.83	<0.8	<0.8	0.91	0.9	0.82	0.96	0.96	0.9	0.89	<0.8
HsInv0004	rs2488390	1	197619068	C	<0.8	<0.8	<0.8	<0.8	<0.8	0.92	0.96	<0.8	<0.8	0.87	<0.8	NA	NA	NA	NA	NA	NA	NA	NA	NA	NA
HsInv0004	rs2477071	1	197619932	T	<0.8	<0.8	<0.8	<0.8	<0.8	0.92	0.96	<0.8	<0.8	0.87	<0.8	NA	NA	NA	NA	NA	NA	NA	NA	NA	NA
HsInv0004	rs2253257	1	197626708	A	<0.8	<0.8	<0.8	<0.8	<0.8	0.92	0.96	<0.8	<0.8	0.87	<0.8	NA	NA	NA	NA	NA	NA	NA	NA	NA	NA
HsInv0004	rs2477074	1	197626823	T	<0.8	<0.8	1	0.91	<0.8	0.92	0.96	<0.8	0.95	0.87	0.83	NA	<0.8	1	0.9	0.86	NA	NA	0.95	NA	NA
HsInv0004	rs1775453	1	197629342	C	<0.8	<0.8	<0.8	<0.8	<0.8	0.88	0.83	<0.8	<0.8	<0.8	<0.8	<0.8	<0.8	0.92	<0.8	<0.8	0.92	0.82	0.83	0.86	<0.8
HsInv0004	rs1775470	1	197632910	C	<0.8	<0.8	1	0.91	<0.8	0.92	0.96	<0.8	0.95	0.87	0.83	<0.8	<0.8	1	0.9	0.9	0.93	0.96	0.95	0.92	0.83
HsInv0004	rs1775451	1	197635605	G	<0.8	<0.8	1	0.91	<0.8	0.92	0.96	<0.8	0.95	0.87	0.83	<0.8	<0.8	1	0.9	0.9	0.93	0.96	0.95	0.91	0.82
HsInv0004	rs57115490	1	197639240	AATAGTT	<0.8	<0.8	<0.8	<0.8	<0.8	0.92	0.96	<0.8	<0.8	0.87	<0.8	NA	NA	NA	NA	NA	NA	NA	NA	NA	NA
HsInv0004	rs2488409	1	197644581	T	NA	NA	NA	NA	NA	NA	NA	NA	NA	NA	NA	<0.8	<0.8	0.92	<0.8	0.85	0.88	0.96	0.83	0.87	<0.8
HsInv0004	rs2488410	1	197650505	A	<0.8	<0.8	1	0.91	<0.8	0.92	0.96	<0.8	0.95	0.87	0.83	NA	<0.8	1	0.89	0.86	NA	NA	0.95	NA	NA
HsInv0004	rs1775450	1	197652602	T	<0.8	<0.8	<0.8	<0.8	<0.8	0.92	0.96	<0.8	<0.8	0.87	<0.8	<0.8	<0.8	0.92	<0.8	0.9	0.93	0.96	0.83	0.92	<0.8
HsInv0004	rs1747811	1	197653036	T	<0.8	<0.8	1	0.91	<0.8	0.92	0.96	<0.8	0.95	0.87	0.83	<0.8	<0.8	1	0.9	0.9	0.93	0.96	0.95	0.92	0.83
HsInv0004	rs1578720	1	197657149	G	<0.8	<0.8	1	0.91	<0.8	0.92	0.96	<0.8	0.95	0.87	<0.8	NA	<0.8	1	0.89	0.86	NA	NA	0.95	NA	NA
HsInv0004	rs2477075	1	197657361	C	<0.8	<0.8	1	0.91	<0.8	0.92	0.96	<0.8	0.95	0.87	0.83	<0.8	<0.8	1	0.9	0.9	0.93	0.96	0.95	0.91	0.82
HsInv0004	rs2488411	1	197658799	C	<0.8	<0.8	<0.8	<0.8	<0.8	0.92	0.96	<0.8	<0.8	0.87	<0.8	<0.8	<0.8	0.92	<0.8	0.9	0.92	0.96	0.83	0.91	<0.8
HsInv0004	rs1891497	1	197659555	A	<0.8	<0.8	1	0.91	<0.8	0.92	0.96	<0.8	0.95	0.87	0.83	<0.8	<0.8	1	<0.8	0.86	0.93	0.92	0.86	0.9	<0.8
HsInv0004	rs11320665	1	197660008	CA	<0.8	<0.8	1	0.91	<0.8	0.92	0.96	<0.8	0.95	0.87	<0.8	NA	NA	NA	NA	NA	NA	NA	NA	NA	NA
HsInv0004	rs2477076	1	197660143	C	<0.8	1	1	0.91	<0.8	0.88	0.96	<0.8	0.95	0.84	0.9	NA	NA	NA	NA	NA	NA	NA	NA	NA	NA
HsInv0004	rs2358774	1	197664395	G	<0.8	<0.8	<0.8	<0.8	<0.8	0.92	0.96	<0.8	<0.8	0.87	<0.8	NA	<0.8	0.84	<0.8	0.86	NA	NA	<0.8	NA	NA
HsInv0004	rs11448383	1	197664819	A	<0.8	<0.8	1	0.91	<0.8	0.92	0.96	<0.8	0.95	0.87	0.83	NA	NA	NA	NA	NA	NA	NA	NA	NA	NA
HsInv0004	rs143463140	1	197667733	CAA	<0.8	<0.8	1	0.91	<0.8	0.92	0.96	<0.8	0.95	0.87	<0.8	NA	NA	NA	NA	NA	NA	NA	NA	NA	NA
HsInv0004	rs35856931	1	197674778	TA	<0.8	<0.8	0.89	0.83	<0.8	<0.8	<0.8	<0.8	0.85	<0.8	<0.8	NA	NA	NA	NA	NA	NA	NA	NA	NA	NA
HsInv0004	rs543890464	1	197677084	G	<0.8	1	<0.8	<0.8	<0.8	<0.8	<0.8	<0.8	<0.8	<0.8	<0.8	NA	NA	NA	NA	NA	NA	NA	NA	NA	NA
HsInv0004	rs1573099	1	197683590	C	<0.8	<0.8	1	0.91	<0.8	0.92	0.96	<0.8	0.95	0.87	0.83	<0.8	<0.8	1	0.9	0.9	0.96	0.96	0.95	0.93	0.83
HsInv0004	rs1573098	1	197683807	G	<0.8	<0.8	1	0.91	<0.8	0.92	0.96	<0.8	0.95	0.87	0.83	NA	<0.8	0.91	0.9	0.9	NA	NA	0.9	NA	NA
HsInv0004	rs1621898	1	197684499	T	<0.8	<0.8	1	0.91	<0.8	0.92	0.96	<0.8	0.95	0.87	0.83	<0.8	<0.8	1	0.9	0.9	0.93	0.96	0.95	0.92	0.82
HsInv0004	rs1775457	1	197685151	C	<0.8	<0.8	1	0.91	<0.8	0.92	0.96	<0.8	0.95	0.87	0.83	<0.8	<0.8	1	0.9	0.9	0.93	0.96	0.95	0.92	0.83
HsInv0004	rs2147300	1	197693127	G	<0.8	<0.8	1	0.91	<0.8	0.92	0.96	<0.8	0.95	0.87	0.83	NA	<0.8	1	0.9	0.86	NA	NA	0.95	NA	NA
HsInv0004	rs2488387	1	197694037	A	<0.8	<0.8	<0.8	<0.8	<0.8	0.92	0.96	<0.8	<0.8	0.87	<0.8	<0.8	<0.8	0.92	<0.8	0.86	0.93	0.96	0.83	0.9	<0.8
HsInv0004	rs1747815	1	197698103	T	<0.8	1	1	1	0.85	0.91	0.93	<0.8	1	0.89	0.92	<0.8	NA	1	1	0.95	0.92	0.89	1	0.93	0.9
HsInv0004	rs1747814	1	197699699	C	<0.8	<0.8	<0.8	<0.8	0.85	0.91	0.96	<0.8	<0.8	0.89	<0.8	NA	<0.8	0.84	<0.8	0.82	NA	NA	<0.8	NA	NA
HsInv0004	rs2488400	1	197702225	G	<0.8	<0.8	<0.8	<0.8	0.85	0.91	0.96	<0.8	<0.8	0.89	<0.8	NA	<0.8	0.84	0.81	0.9	NA	NA	0.83	NA	NA
HsInv0004	rs59365945	1	197707150	GCCT	<0.8	<0.8	<0.8	<0.8	<0.8	0.85	<0.8	<0.8	<0.8	<0.8	<0.8	NA	NA	NA	NA	NA	NA	NA	NA	NA	NA
HsInv0004	rs1747818	1	197708342	G	<0.8	<0.8	<0.8	<0.8	<0.8	0.85	<0.8	<0.8	<0.8	0.8	<0.8	NA	NA	NA	NA	NA	NA	NA	NA	NA	NA
HsInv0004	rs1747817	1	197711492	C	<0.8	<0.8	0.89	1	0.85	0.85	<0.8	<0.8	0.94	0.85	<0.8	<0.8	<0.8	0.92	1	0.9	0.86	<0.8	0.95	0.88	<0.8
HsInv0004	rs1775441	1	197711668	T	<0.8	<0.8	0.89	1	0.85	0.85	<0.8	<0.8	0.94	0.85	<0.8	NA	NA	NA	NA	NA	NA	NA	NA	NA	NA
HsInv0004	rs1775442	1	197712400	A	<0.8	1	0.89	1	0.85	0.85	<0.8	<0.8	0.94	0.85	0.82	NA	NA	NA	NA	NA	NA	NA	NA	NA	NA
HsInv0004	rs35789693	1	197712529	TA	<0.8	1	0.89	1	0.85	0.85	<0.8	<0.8	0.94	0.85	0.82	NA	NA	NA	NA	NA	NA	NA	NA	NA	NA
HsInv0004	rs34364763	1	197712532	A	<0.8	1	0.89	1	0.85	0.85	<0.8	<0.8	0.94	0.85	0.82	NA	NA	NA	NA	NA	NA	NA	NA	NA	NA
HsInv0004	rs2477060	1	197713783	C	<0.8	<0.8	1	1	0.85	0.96	0.96	<0.8	1	0.92	0.84	NA	NA	NA	NA	NA	NA	NA	NA	NA	NA
HsInv0004	rs2477061	1	197714748	A	<0.8	<0.8	<0.8	<0.8	0.85	0.85	<0.8	<0.8	<0.8	0.85	<0.8	NA	NA	NA	NA	NA	NA	NA	NA	NA	NA
HsInv0004	rs147776864	1	197716307	A	<0.8	1	<0.8	<0.8	<0.8	<0.8	<0.8	<0.8	<0.8	<0.8	<0.8	NA	NA	NA	NA	NA	NA	NA	NA	NA	NA
HsInv0004	rs2488392	1	197722117	C	<0.8	1	1	1	0.85	1	0.96	<0.8	1	0.94	0.95	NA	NA	NA	NA	NA	NA	NA	NA	NA	NA
HsInv0004	rs2477063	1	197723747	T	<0.8	<0.8	1	1	<0.8	0.96	0.96	<0.8	1	0.89	0.83	NA	<0.8	<0.8	1	<0.8	NA	NA	<0.8	NA	NA
HsInv0004	rs1775454	1	197727298	T	<0.8	<0.8	<0.8	<0.8	0.92	0.96	1	<0.8	<0.8	0.94	<0.8	<0.8	<0.8	0.84	0.81	0.9	0.96	1	0.83	0.93	<0.8
HsInv0004	rs2477065	1	197728734	A	<0.8	1	1	1	1	1	1	<0.8	1	1	0.99	NA	NA	NA	NA	NA	NA	NA	NA	NA	NA
HsInv0004	rs2477066	1	197728843	G	<0.8	1	1	0.88	1	1	1	<0.8	0.94	1	0.98	NA	NA	NA	NA	NA	NA	NA	NA	NA	NA
HsInv0004	rs1775456	1	197733055	G	<0.8	1	1	1	1	1	1	<0.8	1	1	0.99	<0.8	NA	1	1	1	0.96	1	1	0.98	0.96
HsInv0004	rs1342696	1	197733453	G	<0.8	<0.8	<0.8	<0.8	1	1	1	<0.8	<0.8	1	<0.8	NA	<0.8	0.84	<0.8	1	NA	NA	0.82	NA	NA
HsInv0004	rs1539413	1	197733942	C	<0.8	1	1	1	1	1	1	<0.8	1	1	0.99	<0.8	NA	1	1	1	1	1	1	1	0.97
HsInv0004	rs2488394	1	197735497	C	<0.8	<0.8	<0.8	<0.8	1	1	1	<0.8	<0.8	1	<0.8	<0.8	<0.8	0.92	0.81	1	1	1	0.87	1	<0.8
HsInv0004	rs1924517	1	197738325	A	<0.8	1	1	1	1	1	1	<0.8	1	1	0.99	NA	NA	NA	NA	NA	NA	NA	NA	NA	NA
HsInv0004	rs1924518	1	197738327	A	<0.8	1	1	1	1	1	1	<0.8	1	1	0.99	<0.8	NA	1	1	1	1	1	1	1	0.97
HsInv0004	rs2488395	1	197738780	T	<0.8	<0.8	<0.8	<0.8	1	1	1	<0.8	<0.8	1	<0.8	<0.8	<0.8	0.92	0.81	1	1	1	0.87	1	<0.8
HsInv0004	rs202137014	1	197739777	A	<0.8	<0.8	1	<0.8	<0.8	0.88	<0.8	<0.8	<0.8	0.81	<0.8	NA	NA	NA	NA	NA	NA	NA	NA	NA	NA
HsInv0004	rs1775443	1	197740213	G	<0.8	1	1	1	1	1	1	<0.8	1	1	0.99	NA	NA	NA	NA	NA	NA	NA	NA	NA	NA
HsInv0004	rs1775444	1	197740440	T	NA	NA	NA	NA	NA	NA	NA	NA	NA	NA	NA	<0.8	NA	1	1	1	1	1	1	1	0.96
HsInv0004	rs2488396	1	197742171	C	<0.8	1	1	1	1	1	1	<0.8	1	1	0.99	NA	1	1	1	1	NA	NA	1	NA	NA
HsInv0004	rs1775447	1	197746486	C	<0.8	1	1	1	1	1	1	<0.8	1	1	0.99	NA	NA	NA	NA	NA	NA	NA	NA	NA	NA
HsInv0004	rs1747812	1	197746925	C	<0.8	1	1	0.88	1	1	1	<0.8	0.94	1	0.98	NA	NA	NA	NA	NA	NA	NA	NA	NA	NA
HsInv0004	rs1775446	1	197746995	G	<0.8	<0.8	<0.8	<0.8	1	1	1	<0.8	<0.8	1	<0.8	NA	NA	NA	NA	NA	NA	NA	NA	NA	NA
HsInv0004	rs1775445	1	197747777	A	<0.8	<0.8	1	1	1	1	1	<0.8	1	1	0.86	NA	NA	NA	NA	NA	NA	NA	NA	NA	NA
HsInv0004	rs1747813	1	197749669	C	<0.8	1	1	1	1	1	1	<0.8	1	1	0.99	NA	NA	NA	NA	NA	NA	NA	NA	NA	NA
HsInv0004	rs1342694	1	197749868	C	<0.8	1	1	1	1	1	1	<0.8	1	1	0.99	NA	1	1	1	1	NA	NA	1	NA	NA
HsInv0004	rs2477069	1	197751482	A	<0.8	<0.8	<0.8	<0.8	1	1	1	<0.8	<0.8	1	<0.8	<0.8	<0.8	0.92	0.81	1	NA	0.96	0.87	NA	NA
HsInv0004	rs1775469	1	197753074	A	<0.8	1	1	1	1	1	1	<0.8	1	1	0.99	NA	1	1	1	1	NA	NA	1	NA	NA
HsInv0004	rs1747825	1	197753136	C	<0.8	1	1	1	1	1	1	<0.8	1	1	0.99	NA	1	1	1	1	NA	NA	1	NA	NA
HsInv0004	rs1775468	1	197754064	C	<0.8	<0.8	<0.8	<0.8	1	1	1	<0.8	<0.8	1	<0.8	<0.8	<0.8	0.92	0.81	1	1	1	0.87	1	<0.8
HsInv0004	rs1775467	1	197754947	A	1	1	1	1	1	1	1	1	1	1	1	1	NA	1	1	1	1	1	1	1	1
HsInv0004	rs1775466	1	197754967	A	<0.8	<0.8	1	1	1	1	1	<0.8	1	1	0.86	<0.8	<0.8	1	1	1	1	1	1	1	0.86
HsInv0004	rs1775465	1	197755343	G	1	1	1	1	1	1	1	1	1	1	1	NA	1	1	<0.8	1	NA	NA	0.93	NA	NA
HsInv0004	rs1775464	1	197755364	T	1	1	1	1	1	1	1	1	1	1	1	NA	1	1	1	1	NA	NA	1	NA	NA
HsInv0004	rs1747823	1	197755646	C	<0.8	1	1	1	1	1	1	<0.8	1	1	0.99	NA	1	1	1	1	NA	NA	1	NA	NA
HsInv0004	rs1747822	1	197756223	G	<0.8	<0.8	<0.8	<0.8	1	1	1	<0.8	<0.8	1	<0.8	<0.8	<0.8	0.92	0.81	1	1	1	0.87	1	<0.8
HsInv0004	rs1747821	1	197756433	T	1	1	1	1	1	1	1	1	1	1	1	NA	NA	NA	NA	NA	NA	NA	NA	NA	NA
HsInv0004	rs1747820	1	197756464	T	<0.8	1	1	1	1	1	1	<0.8	1	1	0.99	NA	NA	NA	NA	NA	NA	NA	NA	NA	NA
HsInv0004	rs2497863	1	197756577	G	<0.8	1	1	1	1	1	1	<0.8	1	1	0.99	NA	NA	NA	NA	NA	NA	NA	NA	NA	NA
HsInv0004	rs1627999	1	197757072	G	1	1	1	1	1	1	1	1	1	1	1	NA	1	1	1	1	NA	NA	1	NA	NA
HsInv0004	rs1623752	1	197757549	T	<0.8	1	1	1	1	1	1	<0.8	1	1	0.99	NA	NA	NA	NA	NA	NA	NA	NA	NA	NA
HsInv0004	rs1622904	1	197757670	T	1	1	1	1	1	1	1	1	1	1	1	NA	NA	NA	NA	NA	NA	NA	NA	NA	NA
HsInv0004	rs1622740	1	197757736	A	1	1	1	1	1	1	1	1	1	1	1	1	NA	1	1	1	1	1	1	1	1
HsInv0004	rs1775463	1	197757757	C	1	1	1	1	1	1	1	1	1	1	1	NA	NA	NA	NA	NA	NA	NA	NA	NA	NA
HsInv0004	rs1747828	1	197758154	C	1	1	1	1	1	1	1	1	1	1	1	NA	NA	NA	NA	NA	NA	NA	NA	NA	NA
HsInv0004	rs1775462	1	197758223	G	<0.8	<0.8	<0.8	<0.8	1	1	1	<0.8	<0.8	1	<0.8	NA	NA	NA	NA	NA	NA	NA	NA	NA	NA
HsInv0004	rs1747824	1	197758268	T	1	1	1	1	1	1	1	1	1	1	1	NA	NA	NA	NA	NA	NA	NA	NA	NA	NA
HsInv0004	rs1775461	1	197758388	A	1	1	1	1	1	1	1	1	1	1	1	NA	NA	NA	NA	NA	NA	NA	NA	NA	NA
HsInv0004	rs1775460	1	197758439	T	<0.8	<0.8	<0.8	<0.8	1	1	1	<0.8	<0.8	1	<0.8	NA	NA	NA	NA	NA	NA	NA	NA	NA	NA
HsInv0004	rs1775459	1	197758569	G	<0.8	<0.8	<0.8	<0.8	1	1	1	<0.8	<0.8	1	<0.8	NA	NA	NA	NA	NA	NA	NA	NA	NA	NA
HsInv0004	rs1775458	1	197758574	C	<0.8	<0.8	<0.8	<0.8	1	1	1	<0.8	<0.8	1	<0.8	NA	NA	NA	NA	NA	NA	NA	NA	NA	NA
HsInv0004	rs2649557	1	197758895	T	<0.8	1	1	1	1	1	1	<0.8	1	1	0.99	NA	NA	NA	NA	NA	NA	NA	NA	NA	NA
HsInv0004	rs2497862	1	197759228	T	<0.8	<0.8	1	1	1	1	1	<0.8	1	1	0.86	NA	<0.8	1	1	1	NA	NA	1	NA	NA
HsInv0004	rs2488402	1	197759335	C	<0.8	<0.8	1	1	1	1	1	<0.8	1	1	0.86	NA	NA	NA	NA	NA	NA	NA	NA	NA	NA
HsInv0004	rs2488403	1	197759985	C	<0.8	1	1	1	1	1	1	<0.8	1	1	0.99	NA	NA	NA	NA	NA	NA	NA	NA	NA	NA
HsInv0004	rs201194060	1	197760067	T	<0.8	<0.8	1	1	1	1	1	<0.8	1	1	0.86	NA	NA	NA	NA	NA	NA	NA	NA	NA	NA
HsInv0004	rs2488404	1	197760153	C	<0.8	1	1	1	1	1	1	<0.8	1	1	0.99	NA	NA	NA	NA	NA	NA	NA	NA	NA	NA
HsInv0004	rs2488405	1	197760172	C	<0.8	<0.8	<0.8	<0.8	1	1	1	<0.8	<0.8	1	<0.8	NA	NA	NA	NA	NA	NA	NA	NA	NA	NA
HsInv0004	rs35191270	1	197760176	C	<0.8	<0.8	1	1	1	1	1	<0.8	1	1	0.86	NA	NA	NA	NA	NA	NA	NA	NA	NA	NA
HsInv0004	rs2454642	1	197760180	T	<0.8	1	1	1	1	1	1	<0.8	1	1	0.99	NA	NA	NA	NA	NA	NA	NA	NA	NA	NA
HsInv0004	rs2649556	1	197760754	A	<0.8	<0.8	1	1	1	1	1	<0.8	1	1	0.86	NA	<0.8	1	1	1	NA	NA	1	NA	NA
HsInv0004	rs1578718	1	197761713	T	<0.8	<0.8	<0.8	<0.8	1	1	1	<0.8	<0.8	1	<0.8	NA	NA	NA	NA	NA	NA	NA	NA	NA	NA
HsInv0004	rs2797147	1	197762096	T	<0.8	<0.8	1	1	1	1	1	<0.8	1	1	0.86	NA	NA	NA	NA	NA	NA	NA	NA	NA	NA
HsInv0004	rs2266035	1	197762475	C	1	1	1	1	1	1	1	1	1	1	1	NA	NA	NA	NA	NA	NA	NA	NA	NA	NA
HsInv0004	rs2266034	1	197762525	T	<0.8	1	1	1	1	1	1	<0.8	1	1	0.99	NA	NA	NA	NA	NA	NA	NA	NA	NA	NA
HsInv0004	rs2454641	1	197763291	C	<0.8	<0.8	<0.8	<0.8	1	1	1	<0.8	<0.8	1	<0.8	NA	NA	NA	NA	NA	NA	NA	NA	NA	NA
HsInv0004	rs76608293	1	197763418	G	1	1	1	1	1	1	1	1	1	1	1	NA	NA	NA	NA	NA	NA	NA	NA	NA	NA
HsInv0004	rs2265664	1	197764553	A	<0.8	1	1	1	1	1	1	<0.8	1	1	0.99	NA	NA	NA	NA	NA	NA	NA	NA	NA	NA
HsInv0004	rs2266033	1	197764584	G	<0.8	1	1	1	1	1	1	<0.8	1	1	0.99	NA	NA	NA	NA	NA	NA	NA	NA	NA	NA
HsInv0004	rs1592221	1	197765209	G	<0.8	<0.8	1	1	1	1	1	<0.8	1	1	0.86	NA	NA	NA	NA	NA	NA	NA	NA	NA	NA
HsInv0004	rs71569576	1	197765345	A	<0.8	<0.8	1	1	1	0.92	0.89	<0.8	1	0.94	0.92	NA	NA	NA	NA	NA	NA	NA	NA	NA	NA
HsInv0004	rs1592220	1	197765500	T	<0.8	1	1	1	1	1	1	<0.8	1	1	0.99	NA	NA	NA	NA	NA	NA	NA	NA	NA	NA
HsInv0004	rs2454640	1	197766004	T	<0.8	<0.8	<0.8	<0.8	1	1	1	<0.8	<0.8	1	<0.8	NA	<0.8	<0.8	0.81	1	NA	NA	<0.8	NA	NA
HsInv0004	rs1578719	1	197766564	T	1	1	1	1	1	1	1	1	1	1	1	NA	NA	NA	NA	NA	NA	NA	NA	NA	NA
HsInv0004	rs34088998	1	197767120	C	<0.8	<0.8	1	1	0.85	0.84	0.89	<0.8	1	0.84	<0.8	NA	NA	NA	NA	NA	NA	NA	NA	NA	NA
HsInv0004	rs34451672	1	197767841	CT	1	1	1	1	1	1	1	1	1	1	1	NA	NA	NA	NA	NA	NA	NA	NA	NA	NA
HsInv0004	rs55873039	1	197767978	G	1	1	1	1	1	1	1	1	1	1	1	NA	NA	NA	NA	NA	NA	NA	NA	NA	NA
HsInv0004	rs61830571	1	197768165	C	1	1	1	1	1	1	1	1	1	1	1	NA	NA	NA	NA	NA	NA	NA	NA	NA	NA
HsInv0004	rs1499593	1	197768507	C	<0.8	1	1	1	1	1	1	<0.8	1	1	0.99	<0.8	NA	0.92	1	1	NA	0.96	0.95	NA	NA
HsInv0004	rs1499592	1	197768696	G	<0.8	<0.8	1	1	1	1	1	<0.8	1	1	0.86	NA	NA	NA	NA	NA	NA	NA	NA	NA	NA
HsInv0004	rs10922288	1	197769540	C	<0.8	1	1	1	1	1	1	<0.8	1	1	0.99	<0.8	NA	1	1	1	1	1	1	1	0.97
HsInv0004	rs12127369	1	197769662	A	<0.8	<0.8	<0.8	<0.8	1	1	1	<0.8	<0.8	1	0.91	NA	NA	NA	NA	NA	NA	NA	NA	NA	NA
HsInv0004	rs12117095	1	197769670	C	<0.8	<0.8	<0.8	<0.8	1	1	1	<0.8	<0.8	1	0.91	NA	NA	NA	NA	NA	NA	NA	NA	NA	NA
HsInv0004	rs12740849	1	197769821	T	<0.8	<0.8	1	1	1	1	1	<0.8	1	1	0.86	NA	<0.8	1	1	1	1	0.92	1	1	NA
HsInv0004	rs12740869	1	197769861	T	1	1	1	1	1	1	1	1	1	1	1	NA	NA	NA	NA	NA	NA	NA	NA	NA	NA
HsInv0004	rs577135751	1	197770053	G	<0.8	1	<0.8	<0.8	<0.8	<0.8	<0.8	<0.8	<0.8	<0.8	<0.8	NA	NA	NA	NA	NA	NA	NA	NA	NA	NA
HsInv0004	rs12562684	1	197772265	G	<0.8	<0.8	1	1	1	1	1	<0.8	1	1	0.97	NA	NA	NA	NA	NA	NA	NA	NA	NA	NA
HsInv0004	rs12747001	1	197773267	A	<0.8	<0.8	1	1	1	1	1	<0.8	1	1	0.97	NA	NA	NA	NA	NA	NA	NA	NA	NA	NA
HsInv0004	rs12760440	1	197773277	A	<0.8	<0.8	1	1	1	1	1	<0.8	1	1	0.97	NA	NA	NA	NA	NA	NA	NA	NA	NA	NA
HsInv0004	rs61830598	1	197773646	A	<0.8	<0.8	1	1	1	1	1	<0.8	1	1	0.97	NA	NA	NA	NA	NA	NA	NA	NA	NA	NA
HsInv0004	rs2133535	1	197774250	T	<0.8	1	1	1	1	1	1	<0.8	1	1	0.99	NA	NA	NA	NA	NA	NA	NA	NA	NA	NA
HsInv0004	rs2133536	1	197774287	T	<0.8	<0.8	<0.8	<0.8	1	1	1	<0.8	<0.8	1	<0.8	<0.8	<0.8	0.92	0.81	1	1	1	0.87	1	0.8
HsInv0004	rs34548547	1	197774749	T	<0.8	<0.8	<0.8	<0.8	1	1	1	<0.8	<0.8	1	<0.8	NA	NA	NA	NA	NA	NA	NA	NA	NA	NA
HsInv0004	rs35170775	1	197775030	C	<0.8	1	1	1	1	1	1	<0.8	1	1	0.99	NA	NA	NA	NA	NA	NA	NA	NA	NA	NA
HsInv0004	rs559855428	1	197775102	TA	<0.8	<0.8	<0.8	<0.8	1	1	1	<0.8	<0.8	1	<0.8	NA	NA	NA	NA	NA	NA	NA	NA	NA	NA
HsInv0004	rs6658157	1	197775931	G	<0.8	<0.8	<0.8	<0.8	1	1	1	<0.8	<0.8	1	<0.8	NA	NA	NA	NA	NA	NA	NA	NA	NA	NA
HsInv0004	rs12129043	1	197776255	T	<0.8	<0.8	1	1	1	1	1	<0.8	1	1	0.97	NA	NA	NA	NA	NA	NA	NA	NA	NA	NA
HsInv0004	rs184638325	1	197776415	C	<0.8	1	<0.8	<0.8	<0.8	<0.8	<0.8	<0.8	<0.8	<0.8	<0.8	NA	NA	NA	NA	NA	NA	NA	NA	NA	NA
HsInv0004	rs10922292	1	197780558	A	<0.8	<0.8	<0.8	<0.8	1	1	1	<0.8	<0.8	1	<0.8	NA	NA	NA	NA	NA	NA	NA	NA	NA	NA
HsInv0004	rs10922293	1	197780625	T	<0.8	<0.8	1	1	1	1	1	<0.8	1	1	0.94	NA	NA	NA	NA	NA	NA	NA	NA	NA	NA
HsInv0004	rs12125742	1	197780744	C	<0.8	<0.8	1	0.88	1	1	1	<0.8	0.94	1	0.93	<0.8	<0.8	1	1	1	1	1	1	1	0.95
HsInv0004	rs4915566	1	197782736	C	<0.8	<0.8	1	1	1	1	0.96	<0.8	1	1	0.93	NA	NA	1	1	1	NA	NA	1	NA	NA
HsInv0004	rs7538522	1	197782984	C	<0.8	<0.8	1	1	1	1	0.96	<0.8	1	1	0.93	NA	NA	NA	NA	NA	NA	NA	NA	NA	NA
HsInv0004	rs7526770	1	197783075	T	<0.8	<0.8	1	1	1	1	0.96	<0.8	1	1	0.93	NA	NA	0.83	1	NA	NA	NA	0.9	NA	NA
HsInv0004	rs4915248	1	197784120	C	<0.8	<0.8	1	1	1	1	0.96	<0.8	1	1	0.93	NA	NA	NA	NA	NA	NA	NA	NA	NA	NA
HsInv0004	rs140125986	1	197786154	C	<0.8	<0.8	1	1	1	1	0.96	<0.8	1	1	0.93	NA	NA	NA	NA	NA	NA	NA	NA	NA	NA
HsInv0004	rs6428417	1	197787719	C	<0.8	<0.8	<0.8	<0.8	1	1	0.96	<0.8	<0.8	1	<0.8	NA	<0.8	0.84	0.81	1	NA	NA	0.82	NA	NA
HsInv0004	rs35547237	1	197789256	A	<0.8	<0.8	1	1	1	1	0.96	<0.8	1	1	0.93	NA	NA	NA	NA	NA	NA	NA	NA	NA	NA
HsInv0004	rs10922294	1	197790943	A	<0.8	<0.8	1	1	1	1	0.96	<0.8	1	1	0.93	NA	<0.8	1	1	1	NA	NA	1	NA	NA
HsInv0004	rs6697696	1	197792255	G	<0.8	<0.8	1	1	1	1	0.96	<0.8	1	1	0.91	NA	<0.8	1	1	1	NA	NA	1	NA	NA
HsInv0004	rs6704186	1	197793687	C	<0.8	<0.8	<0.8	<0.8	1	1	0.96	<0.8	<0.8	1	<0.8	NA	NA	NA	NA	1	NA	NA	NA	NA	NA
HsInv0004	rs4915569	1	197795018	C	<0.8	<0.8	1	1	1	1	0.96	<0.8	1	1	0.91	NA	<0.8	1	1	1	NA	NA	1	NA	NA
HsInv0004	rs139523480	1	197797447	AG	<0.8	<0.8	1	1	1	1	0.96	<0.8	1	1	0.91	NA	NA	NA	NA	NA	NA	NA	NA	NA	NA
HsInv0004	rs11589611	1	197800040	C	<0.8	<0.8	<0.8	<0.8	1	1	0.96	<0.8	<0.8	1	<0.8	NA	NA	NA	NA	NA	NA	NA	NA	NA	NA
HsInv0004	rs35086414	1	197800965	C	<0.8	<0.8	<0.8	<0.8	1	1	0.96	<0.8	<0.8	1	<0.8	NA	NA	NA	NA	NA	NA	NA	NA	NA	NA
HsInv0004	rs201739799	1	197802336	T	<0.8	<0.8	1	1	1	1	0.96	<0.8	1	1	0.93	NA	NA	NA	NA	NA	NA	NA	NA	NA	NA
HsInv0004	rs12137055	1	197804420	A	<0.8	<0.8	1	1	1	1	0.96	<0.8	1	1	0.93	NA	NA	NA	NA	NA	NA	NA	NA	NA	NA
HsInv0004	rs4915570	1	197804893	G	<0.8	<0.8	<0.8	<0.8	1	1	0.96	<0.8	<0.8	1	<0.8	NA	NA	NA	NA	NA	NA	NA	NA	NA	NA
HsInv0004	rs12142822	1	197805380	T	<0.8	<0.8	1	1	1	1	0.96	<0.8	1	1	0.91	NA	NA	NA	NA	NA	NA	NA	NA	NA	NA
HsInv0004	rs10922296	1	197805570	G	<0.8	<0.8	<0.8	<0.8	1	1	0.96	<0.8	<0.8	1	<0.8	NA	NA	NA	NA	NA	NA	NA	NA	NA	NA
HsInv0004	rs35162839	1	197806129	T	<0.8	<0.8	1	1	1	1	0.96	<0.8	1	1	0.93	NA	NA	NA	NA	NA	NA	NA	NA	NA	NA
HsInv0004	rs12137370	1	197807894	A	<0.8	<0.8	1	1	1	1	0.96	<0.8	1	1	0.93	NA	NA	NA	NA	NA	NA	NA	NA	NA	NA
HsInv0004	rs12140293	1	197810079	A	<0.8	<0.8	<0.8	<0.8	1	0.91	0.84	<0.8	<0.8	0.94	<0.8	NA	<0.8	<0.8	<0.8	0.9	NA	NA	<0.8	NA	NA
HsInv0004	rs12118454	1	197810649	T	<0.8	<0.8	<0.8	<0.8	1	0.91	0.84	<0.8	<0.8	0.94	<0.8	NA	<0.8	<0.8	<0.8	0.84	NA	NA	<0.8	NA	NA
HsInv0004	rs12026183	1	197813032	T	<0.8	<0.8	<0.8	<0.8	1	0.91	0.84	<0.8	<0.8	0.94	<0.8	<0.8	<0.8	<0.8	<0.8	0.9	0.92	0.84	<0.8	0.91	<0.8
HsInv0004	rs10922300	1	197814685	T	<0.8	<0.8	<0.8	<0.8	0.92	<0.8	<0.8	<0.8	<0.8	<0.8	<0.8	<0.8	NA	<0.8	NA	<0.8	<0.8	<0.8	<0.8	<0.8	<0.8
HsInv0004	rs10801625	1	197814759	A	<0.8	<0.8	<0.8	<0.8	0.92	<0.8	0.84	<0.8	<0.8	0.84	<0.8	NA	<0.8	<0.8	<0.8	0.8	NA	NA	<0.8	NA	NA
HsInv0004	rs12043482	1	197817740	C	<0.8	<0.8	<0.8	<0.8	0.92	<0.8	<0.8	<0.8	<0.8	0.84	<0.8	NA	NA	NA	NA	NA	NA	NA	NA	NA	NA
HsInv0004	rs12046808	1	197818024	A	<0.8	<0.8	<0.8	<0.8	0.92	<0.8	<0.8	<0.8	<0.8	0.84	<0.8	NA	NA	NA	NA	NA	NA	NA	NA	NA	NA
HsInv0004	rs10922304	1	197820945	A	<0.8	<0.8	<0.8	<0.8	0.92	<0.8	<0.8	<0.8	<0.8	0.84	<0.8	NA	NA	<0.8	<0.8	<0.8	NA	NA	<0.8	NA	NA
HsInv0004	rs10922305	1	197821769	C	<0.8	<0.8	<0.8	<0.8	0.92	<0.8	<0.8	<0.8	<0.8	0.84	<0.8	<0.8	<0.8	<0.8	<0.8	0.85	0.82	<0.8	<0.8	0.83	<0.8
HsInv0004	rs113877900	1	197822172	A	<0.8	<0.8	<0.8	<0.8	0.92	<0.8	<0.8	<0.8	<0.8	0.84	<0.8	NA	NA	NA	NA	NA	NA	NA	NA	NA	NA
HsInv0004	rs138687186	1	197864247	C	<0.8	1	<0.8	<0.8	<0.8	<0.8	<0.8	<0.8	<0.8	<0.8	<0.8	NA	NA	NA	NA	NA	NA	NA	NA	NA	NA
HsInv0004	rs10922326	1	197867662	G	<0.8	1	<0.8	<0.8	<0.8	<0.8	<0.8	<0.8	<0.8	<0.8	<0.8	<0.8	NA	<0.8	<0.8	<0.8	<0.8	<0.8	<0.8	<0.8	<0.8
HsInv0004	rs77639240	1	197882534	T	<0.8	1	<0.8	<0.8	<0.8	<0.8	<0.8	<0.8	<0.8	<0.8	<0.8	NA	NA	NA	NA	NA	NA	NA	NA	NA	NA
HsInv0004	rs373545340	1	197906311	G	<0.8	1	<0.8	<0.8	<0.8	<0.8	<0.8	<0.8	<0.8	<0.8	<0.8	NA	NA	NA	NA	NA	NA	NA	NA	NA	NA
HsInv0004	rs538187114	1	197937020	C	<0.8	1	<0.8	<0.8	<0.8	<0.8	<0.8	<0.8	<0.8	<0.8	<0.8	NA	NA	NA	NA	NA	NA	NA	NA	NA	NA
HsInv0004	rs572524410	1	198006117	G	<0.8	1	<0.8	<0.8	<0.8	<0.8	<0.8	<0.8	<0.8	<0.8	<0.8	NA	NA	NA	NA	NA	NA	NA	NA	NA	NA
HsInv0004	rs571883504	1	198079373	G	<0.8	1	<0.8	<0.8	<0.8	<0.8	<0.8	<0.8	<0.8	<0.8	<0.8	NA	NA	NA	NA	NA	NA	NA	NA	NA	NA
HsInv0004	rs149473645	1	198246636	G	<0.8	1	<0.8	<0.8	<0.8	<0.8	<0.8	<0.8	<0.8	<0.8	<0.8	NA	NA	NA	NA	NA	NA	NA	NA	NA	NA
HsInv0004	rs187601191	1	198274479	G	<0.8	1	<0.8	<0.8	<0.8	<0.8	<0.8	<0.8	<0.8	<0.8	<0.8	NA	NA	NA	NA	NA	NA	NA	NA	NA	NA
HsInv0004	rs547645430	1	198474059	C	<0.8	1	<0.8	<0.8	<0.8	<0.8	<0.8	<0.8	<0.8	<0.8	<0.8	NA	NA	NA	NA	NA	NA	NA	NA	NA	NA
HsInv0004	rs16844101	1	199011539	T	1	<0.8	<0.8	<0.8	<0.8	<0.8	<0.8	<0.8	<0.8	<0.8	<0.8	NA	NA	NA	NA	NA	NA	NA	NA	NA	NA
HsInv0004	rs143348806	1	199060976	T	<0.8	1	<0.8	<0.8	<0.8	<0.8	<0.8	<0.8	<0.8	<0.8	<0.8	NA	NA	NA	NA	NA	NA	NA	NA	NA	NA
HsInv0004	rs537899921	1	199212105	T	<0.8	1	<0.8	<0.8	<0.8	<0.8	<0.8	<0.8	<0.8	<0.8	<0.8	NA	NA	NA	NA	NA	NA	NA	NA	NA	NA
HsInv0004	rs559744577	1	199255919	C	<0.8	1	<0.8	<0.8	<0.8	<0.8	<0.8	<0.8	<0.8	<0.8	<0.8	NA	NA	NA	NA	NA	NA	NA	NA	NA	NA
HsInv0004	rs527676446	1	199307994	C	<0.8	1	<0.8	<0.8	<0.8	<0.8	<0.8	<0.8	<0.8	<0.8	<0.8	NA	NA	NA	NA	NA	NA	NA	NA	NA	NA
HsInv0004	rs555119672	1	199309663	T	<0.8	1	<0.8	<0.8	<0.8	<0.8	<0.8	<0.8	<0.8	<0.8	<0.8	NA	NA	NA	NA	NA	NA	NA	NA	NA	NA
HsInv0004	rs533171693	1	199364538	C	<0.8	1	<0.8	<0.8	<0.8	<0.8	<0.8	<0.8	<0.8	<0.8	<0.8	NA	NA	NA	NA	NA	NA	NA	NA	NA	NA
HsInv0004	rs139456941	1	199388745	T	<0.8	1	<0.8	<0.8	<0.8	<0.8	<0.8	<0.8	<0.8	<0.8	<0.8	NA	NA	NA	NA	NA	NA	NA	NA	NA	NA
HsInv0004	rs145665393	1	199464352	C	<0.8	1	<0.8	<0.8	<0.8	<0.8	<0.8	<0.8	<0.8	<0.8	<0.8	NA	NA	NA	NA	NA	NA	NA	NA	NA	NA
HsInv0004	rs545454819	1	199472986	T	<0.8	1	<0.8	<0.8	<0.8	<0.8	<0.8	<0.8	<0.8	<0.8	<0.8	NA	NA	NA	NA	NA	NA	NA	NA	NA	NA
HsInv0004	rs186559156	1	199532416	T	<0.8	1	<0.8	<0.8	<0.8	<0.8	<0.8	<0.8	<0.8	<0.8	<0.8	NA	NA	NA	NA	NA	NA	NA	NA	NA	NA
HsInv0004	rs555064760	1	199560619	T	<0.8	1	<0.8	<0.8	<0.8	<0.8	<0.8	<0.8	<0.8	<0.8	<0.8	NA	NA	NA	NA	NA	NA	NA	NA	NA	NA
HsInv0004	rs79426715	1	199577247	G	<0.8	1	<0.8	<0.8	<0.8	<0.8	<0.8	<0.8	<0.8	<0.8	<0.8	NA	NA	NA	NA	NA	NA	NA	NA	NA	NA
HsInv0004	rs140403486	1	199581674	T	<0.8	1	<0.8	<0.8	<0.8	<0.8	<0.8	<0.8	<0.8	<0.8	<0.8	NA	NA	NA	NA	NA	NA	NA	NA	NA	NA
HsInv0004	rs563297077	1	199747654	T	<0.8	1	<0.8	<0.8	<0.8	<0.8	<0.8	<0.8	<0.8	<0.8	<0.8	NA	NA	NA	NA	NA	NA	NA	NA	NA	NA
HsInv0006	rs11240341	1	205015284	C	<0.8	<0.8	<0.8	<0.8	<0.8	0.84	<0.8	<0.8	<0.8	<0.8	<0.8	NA	<0.8	<0.8	<0.8	<0.8	NA	NA	<0.8	NA	NA
HsInv0006	rs3767278	1	205015699	T	<0.8	<0.8	<0.8	<0.8	<0.8	0.84	<0.8	<0.8	<0.8	<0.8	<0.8	NA	NA	NA	NA	NA	NA	NA	NA	NA	NA
HsInv0006	rs3767279	1	205015799	T	<0.8	<0.8	<0.8	<0.8	<0.8	0.84	<0.8	<0.8	<0.8	<0.8	<0.8	NA	NA	NA	NA	NA	NA	NA	NA	NA	NA
HsInv0006	rs16937	1	205035455	G	<0.8	<0.8	<0.8	<0.8	<0.8	0.83	<0.8	<0.8	<0.8	0.81	<0.8	NA	NA	NA	NA	NA	NA	NA	NA	NA	NA
HsInv0006	rs35671561	1	205094546	C	<0.8	<0.8	<0.8	<0.8	<0.8	0.95	<0.8	<0.8	<0.8	0.88	<0.8	NA	NA	NA	NA	NA	NA	NA	NA	NA	NA
HsInv0006	rs12739846	1	205096895	C	<0.8	<0.8	0.88	0.82	0.91	1	0.98	<0.8	0.86	0.97	0.92	NA	NA	NA	NA	NA	NA	NA	NA	NA	NA
HsInv0006	rs6675633	1	205100480	A	<0.8	<0.8	0.92	0.95	0.95	1	0.98	<0.8	0.93	0.98	0.91	NA	<0.8	0.91	0.95	0.97	NA	NA	0.93	NA	NA
HsInv0006	rs34290607	1	205102913	A	<0.8	<0.8	0.88	0.82	0.95	1	0.98	<0.8	0.86	0.98	0.92	NA	NA	NA	NA	NA	NA	NA	NA	NA	NA
HsInv0006	rs3862949	1	205103070	T	<0.8	<0.8	0.88	0.82	0.95	1	0.98	<0.8	0.86	0.98	0.92	NA	<0.8	0.87	0.82	0.93	NA	NA	0.85	NA	NA
HsInv0006	rs34438348	1	205105887	TA	<0.8	<0.8	0.92	0.95	0.86	0.91	0.9	<0.8	0.93	0.89	0.84	NA	NA	NA	NA	NA	NA	NA	NA	NA	NA
HsInv0006	rs11240364	1	205105917	G	<0.8	<0.8	0.92	0.95	0.95	1	0.98	<0.8	0.93	0.98	0.91	NA	NA	NA	NA	NA	NA	NA	NA	NA	NA
HsInv0006	rs10900450	1	205106238	G	<0.8	<0.8	0.88	0.82	0.95	1	0.98	<0.8	0.86	0.98	0.9	NA	<0.8	0.87	0.81	0.97	NA	NA	0.85	NA	NA
HsInv0006	rs560533146	1	205106646	GA	<0.8	<0.8	0.84	0.85	0.82	0.81	<0.8	<0.8	0.84	0.81	0.8	NA	NA	NA	NA	NA	NA	NA	NA	NA	NA
HsInv0006	rs10751429	1	205107478	T	<0.8	<0.8	0.92	1	1	1	0.98	<0.8	0.96	1	0.92	NA	NA	NA	NA	NA	NA	NA	NA	NA	NA
HsInv0006	rs10751430	1	205107497	G	<0.8	<0.8	0.88	0.82	0.95	1	0.98	<0.8	0.86	0.98	0.9	NA	NA	NA	NA	NA	NA	NA	NA	NA	NA
HsInv0006	rs35631098	1	205108211	GT	<0.8	<0.8	0.88	0.82	0.95	1	0.98	<0.8	0.86	0.98	0.9	NA	NA	NA	NA	NA	NA	NA	NA	NA	NA
HsInv0006	rs6593924	1	205110452	C	<0.8	<0.8	0.88	0.82	0.95	1	0.98	<0.8	0.86	0.98	0.92	<0.8	<0.8	0.87	0.82	0.96	1	0.98	0.84	0.99	0.91
HsInv0006	rs12136320	1	205110946	C	<0.8	<0.8	0.92	0.95	0.95	1	0.98	<0.8	0.93	0.98	0.91	NA	NA	NA	NA	NA	NA	NA	NA	NA	NA
HsInv0006	rs12137465	1	205114665	T	<0.8	<0.8	0.88	<0.8	0.91	0.95	0.9	<0.8	0.82	0.94	0.85	NA	NA	NA	NA	NA	NA	NA	NA	NA	NA
HsInv0006	rs35284794	1	205117043	TA	<0.8	<0.8	<0.8	<0.8	<0.8	0.85	<0.8	<0.8	<0.8	0.83	<0.8	NA	NA	NA	NA	NA	NA	NA	NA	NA	NA
HsInv0006	rs10900453	1	205118187	T	<0.8	<0.8	0.92	0.95	0.95	1	0.98	<0.8	0.93	0.98	0.88	NA	NA	NA	NA	NA	NA	NA	NA	NA	NA
HsInv0006	rs12142514	1	205122529	G	<0.8	<0.8	0.88	0.82	1	1	0.98	<0.8	0.86	1	0.93	<0.8	<0.8	0.87	0.82	1	1	0.96	0.84	1	0.91
HsInv0006	rs10900455	1	205123534	C	<0.8	<0.8	0.88	0.82	1	1	0.98	<0.8	0.86	1	0.93	NA	NA	NA	NA	NA	NA	NA	NA	NA	NA
HsInv0006	rs10751431	1	205128059	T	<0.8	<0.8	0.88	0.82	1	1	0.98	<0.8	0.86	1	0.93	<0.8	<0.8	0.87	0.82	1	1	0.98	0.84	1	0.92
HsInv0006	rs34427020	1	205132497	G	<0.8	<0.8	0.88	0.82	0.95	1	0.95	<0.8	0.86	0.98	0.92	NA	NA	NA	NA	NA	NA	NA	NA	NA	NA
HsInv0006	rs11438607	1	205133593	CT	<0.8	<0.8	0.92	0.85	<0.8	0.87	0.95	<0.8	0.89	0.83	0.88	NA	NA	NA	NA	NA	NA	NA	NA	NA	NA
HsInv0006	rs4951172	1	205137578	A	1	1	0.96	0.86	1	1	1	1	0.92	1	0.98	1	1	0.95	0.86	1	1	1	0.91	1	0.98
HsInv0006	rs34037566	1	205140158	GAA	<0.8	<0.8	0.96	0.95	1	0.98	1	<0.8	0.96	0.98	0.96	NA	NA	NA	NA	NA	NA	NA	NA	NA	NA
HsInv0006	rs12130817	1	205140305	T	<0.8	<0.8	1	1	1	1	1	<0.8	1	1	0.97	NA	NA	NA	NA	NA	NA	NA	NA	NA	NA
HsInv0006	rs10587197	1	205141086	T	<0.8	<0.8	1	1	1	1	1	<0.8	1	1	0.97	NA	NA	NA	NA	NA	NA	NA	NA	NA	NA
HsInv0006	rs7512022	1	205141232	A	<0.8	<0.8	0.82	<0.8	0.92	0.98	0.85	<0.8	<0.8	0.96	0.88	NA	NA	NA	NA	NA	NA	NA	NA	NA	NA
HsInv0006	rs34267167	1	205141592	T	<0.8	<0.8	0.82	<0.8	0.92	0.98	0.85	<0.8	<0.8	0.96	0.88	NA	NA	NA	NA	NA	NA	NA	NA	NA	NA
HsInv0006	rs12735417	1	205143469	C	<0.8	<0.8	0.96	0.86	1	1	1	<0.8	0.92	1	0.96	NA	NA	NA	NA	NA	NA	NA	NA	NA	NA
HsInv0006	rs202024927	1	205143639	T	1	1	0.96	0.86	1	1	1	1	0.92	1	0.98	NA	NA	NA	NA	NA	NA	NA	NA	NA	NA
HsInv0006	rs11240375	1	205144014	T	<0.8	<0.8	0.82	<0.8	0.92	0.98	0.85	<0.8	<0.8	0.96	0.88	NA	NA	NA	NA	NA	NA	NA	NA	NA	NA
HsInv0006	rs10900456	1	205145005	T	<0.8	<0.8	0.82	<0.8	0.92	0.98	0.85	<0.8	<0.8	0.96	0.88	<0.8	<0.8	<0.8	<0.8	0.93	0.98	0.83	<0.8	0.96	0.84
HsInv0006	rs3925316	1	205145423	C	<0.8	<0.8	1	1	1	1	1	<0.8	1	1	0.96	NA	NA	NA	NA	NA	NA	NA	NA	NA	NA
HsInv0006	rs11240376	1	205146460	G	<0.8	<0.8	0.82	<0.8	0.92	0.98	0.85	<0.8	<0.8	0.96	0.88	<0.8	<0.8	<0.8	<0.8	0.93	0.98	0.83	<0.8	0.96	0.84
HsInv0006	rs10900457	1	205146726	A	<0.8	<0.8	<0.8	<0.8	0.92	0.98	0.85	<0.8	<0.8	0.96	0.87	NA	NA	NA	NA	NA	NA	NA	NA	NA	NA
HsInv0006	rs10900459	1	205148592	C	1	1	0.96	0.86	1	1	1	1	0.92	1	0.98	NA	NA	NA	NA	NA	NA	NA	NA	NA	NA
HsInv0006	rs3851290	1	205149508	T	1	1	0.96	0.86	1	1	1	1	0.92	1	0.98	NA	NA	NA	NA	NA	NA	NA	NA	NA	NA
HsInv0006	rs3851289	1	205149657	T	<0.8	<0.8	1	1	1	1	1	<0.8	1	1	0.97	NA	NA	NA	NA	NA	NA	NA	NA	NA	NA
HsInv0006	rs3851288	1	205149717	C	1	1	0.96	0.86	1	1	1	1	0.92	1	0.98	NA	NA	NA	NA	NA	NA	NA	NA	NA	NA
HsInv0006	rs35706393	1	205150426	G	<0.8	<0.8	0.82	<0.8	0.92	0.98	0.85	<0.8	<0.8	0.96	0.88	NA	NA	NA	NA	NA	NA	NA	NA	NA	NA
HsInv0006	rs556378053	1	205150784	TTG	<0.8	<0.8	0.81	<0.8	<0.8	<0.8	<0.8	<0.8	<0.8	<0.8	<0.8	NA	NA	NA	NA	NA	NA	NA	NA	NA	NA
HsInv0006	rs7529448	1	205150784	G	<0.8	<0.8	1	1	<0.8	<0.8	0.87	<0.8	1	<0.8	0.86	NA	NA	NA	NA	NA	NA	NA	NA	NA	NA
HsInv0006	rs11240378	1	205151293	T	<0.8	<0.8	0.82	<0.8	0.92	0.98	0.85	<0.8	<0.8	0.96	0.88	NA	NA	NA	NA	NA	NA	NA	NA	NA	NA
HsInv0006	rs9660670	1	205151877	T	1	1	0.96	0.86	1	1	1	1	0.92	1	0.98	NA	NA	NA	NA	NA	NA	NA	NA	NA	NA
HsInv0006	rs12031350	1	205152210	A	<0.8	<0.8	0.88	<0.8	<0.8	<0.8	<0.8	<0.8	<0.8	<0.8	<0.8	NA	NA	NA	NA	NA	NA	NA	NA	NA	NA
HsInv0006	rs6682229	1	205152932	C	1	1	0.96	0.86	1	1	1	1	0.92	1	0.98	NA	NA	NA	NA	NA	NA	NA	NA	NA	NA
HsInv0006	rs10900461	1	205153208	T	1	1	0.92	0.86	1	1	1	1	0.89	1	0.98	1	1	0.95	0.86	1	1	1	0.91	1	0.98
HsInv0006	rs10900462	1	205153312	A	<0.8	<0.8	1	1	1	1	1	<0.8	1	1	0.95	<0.8	<0.8	1	1	1	1	1	1	1	0.94
HsInv0006	rs6670870	1	205155177	A	<0.8	<0.8	0.81	0.86	<0.8	<0.8	<0.8	<0.8	0.83	<0.8	<0.8	NA	NA	NA	NA	NA	NA	NA	NA	NA	NA
HsInv0006	rs3851285	1	205155753	T	<0.8	<0.8	1	1	1	1	1	<0.8	1	1	0.97	NA	<0.8	1	1	1	NA	NA	1	NA	NA
HsInv0006	rs3851284	1	205156080	T	<0.8	<0.8	1	1	1	1	1	<0.8	1	1	0.97	NA	<0.8	1	1	1	NA	NA	1	NA	NA
HsInv0006	rs10900464	1	205157100	C	<0.8	<0.8	0.82	<0.8	0.92	0.98	0.85	<0.8	<0.8	0.96	0.88	NA	<0.8	<0.8	<0.8	0.93	NA	NA	<0.8	NA	NA
HsInv0006	rs10900465	1	205158183	T	<0.8	<0.8	1	1	1	1	1	<0.8	1	1	0.97	<0.8	<0.8	1	1	1	1	1	1	1	0.96
HsInv0006	rs61199006	1	205158280	C	<0.8	0.84	<0.8	<0.8	0.92	0.98	0.85	<0.8	<0.8	0.96	0.89	NA	NA	NA	NA	NA	NA	NA	NA	NA	NA
HsInv0006	rs10900467	1	205160074	A	<0.8	<0.8	1	1	1	1	1	<0.8	1	1	0.97	<0.8	<0.8	1	1	1	1	1	1	1	0.97
HsInv0006	rs11240380	1	205161829	A	1	1	0.96	0.86	1	1	1	1	0.92	1	0.98	NA	NA	NA	NA	NA	NA	NA	NA	NA	NA
HsInv0006	rs10900468	1	205163057	G	<0.8	<0.8	0.82	<0.8	0.92	0.98	0.85	<0.8	<0.8	0.96	0.88	<0.8	<0.8	<0.8	<0.8	0.93	0.98	0.83	<0.8	0.96	0.84
HsInv0006	rs68124028	1	205163946	C	1	1	0.96	0.86	1	1	1	1	0.92	1	0.98	NA	NA	NA	NA	NA	NA	NA	NA	NA	NA
HsInv0006	rs11588199	1	205164580	T	<0.8	<0.8	0.82	<0.8	0.92	0.98	0.85	<0.8	<0.8	0.96	0.88	NA	<0.8	<0.8	<0.8	0.93	NA	NA	<0.8	NA	NA
HsInv0006	rs12129162	1	205164650	G	1	1	0.96	0.86	1	1	1	1	0.92	1	0.98	NA	0.87	0.96	0.87	1	NA	NA	0.91	NA	NA
HsInv0006	rs6687271	1	205165322	A	<0.8	<0.8	<0.8	<0.8	<0.8	<0.8	<0.8	<0.8	<0.8	<0.8	<0.8	NA	<0.8	0.82	<0.8	<0.8	NA	NA	<0.8	NA	NA
HsInv0006	rs11240382	1	205168569	G	<0.8	<0.8	1	1	1	1	1	<0.8	1	1	0.97	NA	NA	NA	NA	NA	NA	NA	NA	NA	NA
HsInv0006	rs10900470	1	205168614	T	1	1	0.96	0.86	1	1	1	1	0.92	1	0.98	NA	NA	NA	NA	NA	NA	NA	NA	NA	NA
HsInv0006	rs34119249	1	205169474	GT	<0.8	<0.8	1	1	1	1	1	<0.8	1	1	0.97	NA	NA	NA	NA	NA	NA	NA	NA	NA	NA
HsInv0006	rs4333898	1	205169613	T	1	1	0.96	0.86	1	1	1	1	0.92	1	0.98	1	1	0.95	0.86	1	1	1	0.91	1	0.98
HsInv0006	rs11240383	1	205170283	C	<0.8	<0.8	1	1	1	1	1	<0.8	1	1	0.97	NA	NA	NA	NA	NA	NA	NA	NA	NA	NA
HsInv0006	rs11240384	1	205172175	T	1	1	0.96	0.86	1	1	1	1	0.92	1	0.98	NA	1	0.96	0.86	1	NA	NA	0.91	NA	NA
HsInv0006	rs11240385	1	205173101	G	1	1	0.96	0.86	1	1	1	1	0.92	1	0.98	NA	1	0.96	0.86	1	NA	NA	0.91	NA	NA
HsInv0006	rs10900471	1	205173134	G	<0.8	<0.8	1	1	1	1	1	<0.8	1	1	0.97	NA	NA	NA	NA	NA	NA	NA	NA	NA	NA
HsInv0006	rs6682400	1	205173519	G	<0.8	<0.8	1	1	1	1	1	<0.8	1	1	0.97	NA	<0.8	1	1	1	NA	NA	1	NA	NA
HsInv0006	rs11240386	1	205175401	T	<0.8	<0.8	0.96	1	1	0.98	1	<0.8	0.98	0.98	0.91	NA	NA	NA	NA	NA	NA	NA	NA	NA	NA
HsInv0006	rs11240387	1	205175527	A	<0.8	<0.8	0.89	1	1	1	1	<0.8	0.93	1	0.96	NA	NA	NA	NA	NA	NA	NA	NA	NA	NA
HsInv0006	rs573657151	1	205176208	CT	<0.8	<0.8	<0.8	0.84	<0.8	<0.8	0.8	<0.8	0.82	<0.8	<0.8	NA	NA	NA	NA	NA	NA	NA	NA	NA	NA
HsInv0006	rs12036207	1	205176865	C	1	1	0.96	0.86	1	1	1	1	0.92	1	0.98	NA	NA	NA	NA	NA	NA	NA	NA	NA	NA
HsInv0006	rs11240388	1	205177617	A	1	1	0.96	0.86	1	1	1	1	0.92	1	0.98	1	1	0.95	0.86	1	1	1	0.91	1	0.98
HsInv0006	rs113827848	1	205178606	CA	1	1	1	1	1	1	1	1	1	1	1	NA	NA	NA	NA	NA	NA	NA	NA	NA	NA
HsInv0006	rs79619752	1	205178607	C	1	1	1	1	1	1	1	1	1	1	1	NA	NA	NA	NA	NA	NA	NA	NA	NA	NA
HsInv0006	rs78176224	1	205178609	A	1	1	1	1	1	1	1	1	1	1	1	NA	NA	NA	NA	NA	NA	NA	NA	NA	NA
HsInv0006	rs76939335	1	205178610	C	1	1	1	1	1	1	1	1	1	1	1	NA	NA	NA	NA	NA	NA	NA	NA	NA	NA
HsInv0006	rs11240389	1	205179130	A	<0.8	<0.8	0.82	<0.8	0.92	0.95	0.85	<0.8	<0.8	0.94	0.88	NA	NA	NA	NA	NA	NA	NA	NA	NA	NA
HsInv0006	rs11240390	1	205179457	G	<0.8	<0.8	1	1	1	1	1	<0.8	1	1	0.97	NA	<0.8	1	1	1	NA	NA	1	NA	NA
HsInv0006	rs36117135	1	205181200	CAT	1	1	1	1	0.91	0.81	0.95	1	1	0.84	0.95	NA	NA	NA	NA	NA	NA	NA	NA	NA	NA
HsInv0006	rs10900472	1	205181526	C	<0.8	<0.8	1	1	0.91	0.81	0.95	<0.8	1	0.84	0.93	<0.8	<0.8	1	1	0.93	0.83	0.96	1	0.87	0.92
HsInv0006	rs6659069	1	205182031	G	<0.8	<0.8	0.82	<0.8	0.84	<0.8	0.8	<0.8	<0.8	<0.8	0.83	<0.8	<0.8	<0.8	<0.8	0.86	<0.8	<0.8	<0.8	0.81	<0.8
HsInv0006	rs6664706	1	205182563	C	1	1	0.96	0.86	0.91	0.81	0.95	1	0.92	0.84	0.94	NA	1	0.96	0.87	0.93	NA	NA	0.91	NA	NA
HsInv0006	rs12137294	1	205182872	C	1	1	0.96	0.86	0.91	0.81	0.95	1	0.92	0.84	0.94	NA	NA	NA	NA	NA	NA	NA	NA	NA	NA
HsInv0006	rs73083129	1	205186206	T	<0.8	<0.8	0.96	0.86	<0.8	<0.8	<0.8	<0.8	0.92	<0.8	<0.8	NA	NA	NA	NA	NA	NA	NA	NA	NA	NA
HsInv0006	rs578219758	1	205186211	CAAAAAAA	<0.8	<0.8	0.96	0.8	0.91	0.81	<0.8	<0.8	0.89	0.84	<0.8	NA	NA	NA	NA	NA	NA	NA	NA	NA	NA
HsInv0006	rs7549436	1	205187218	A	0.88	1	0.88	<0.8	<0.8	<0.8	<0.8	0.93	<0.8	<0.8	<0.8	NA	NA	NA	NA	NA	NA	NA	NA	NA	NA
HsInv0006	rs11240392	1	205188684	C	1	1	0.96	0.86	0.91	0.81	0.95	1	0.92	0.84	0.94	NA	NA	NA	NA	NA	NA	NA	NA	NA	NA
HsInv0006	rs4950986	1	205189377	C	1	1	0.96	0.86	0.91	0.81	0.95	1	0.92	0.84	0.94	NA	NA	NA	NA	NA	NA	NA	NA	NA	NA
HsInv0006	rs547441467	1	205191986	CA	<0.8	<0.8	0.89	<0.8	<0.8	<0.8	0.82	<0.8	<0.8	<0.8	0.8	NA	NA	NA	NA	NA	NA	NA	NA	NA	NA
HsInv0006	rs11578022	1	205195231	T	<0.8	<0.8	0.88	<0.8	<0.8	<0.8	<0.8	<0.8	<0.8	<0.8	<0.8	NA	<0.8	0.8	<0.8	<0.8	NA	NA	<0.8	NA	NA
HsInv0006	rs71524482	1	205200087	C	<0.8	0.84	<0.8	<0.8	<0.8	<0.8	<0.8	<0.8	<0.8	<0.8	<0.8	NA	NA	NA	NA	NA	NA	NA	NA	NA	NA
HsInv0006	rs79755577	1	205200890	AC	<0.8	0.84	<0.8	<0.8	<0.8	<0.8	<0.8	<0.8	<0.8	<0.8	<0.8	NA	NA	NA	NA	NA	NA	NA	NA	NA	NA
HsInv0006	rs11240394	1	205201320	A	<0.8	0.84	<0.8	<0.8	<0.8	<0.8	<0.8	<0.8	<0.8	<0.8	<0.8	NA	0.85	<0.8	<0.8	<0.8	NA	NA	<0.8	NA	NA
HsInv0006	rs36013713	1	205202122	G	<0.8	<0.8	0.84	<0.8	<0.8	<0.8	<0.8	<0.8	<0.8	<0.8	<0.8	NA	NA	NA	NA	NA	NA	NA	NA	NA	NA
HsInv0006	rs4951179	1	205205072	C	<0.8	1	0.96	0.86	<0.8	0.81	0.95	0.87	0.92	<0.8	0.92	NA	NA	NA	NA	NA	NA	NA	NA	NA	NA
HsInv0006	rs896320	1	205205347	C	<0.8	1	0.96	0.86	<0.8	0.81	0.95	0.87	0.92	<0.8	0.92	NA	1	0.96	0.86	<0.8	NA	NA	0.91	NA	NA
HsInv0006	rs896318	1	205205784	G	<0.8	1	0.96	0.86	<0.8	0.81	0.95	0.87	0.92	<0.8	0.92	NA	NA	NA	NA	NA	NA	NA	NA	NA	NA
HsInv0006	rs1172160	1	205207015	A	<0.8	1	0.96	0.86	<0.8	0.81	0.95	0.87	0.92	<0.8	0.92	NA	NA	NA	NA	NA	NA	NA	NA	NA	NA
HsInv0006	rs1078362	1	205209530	G	<0.8	1	0.96	0.86	<0.8	0.81	0.95	0.87	0.92	<0.8	0.92	0.85	1	0.95	0.86	<0.8	0.83	0.96	0.91	0.8	0.9
HsInv0006	rs1077883	1	205210415	T	<0.8	1	0.96	0.86	<0.8	0.81	0.95	0.87	0.92	<0.8	0.92	NA	NA	NA	NA	NA	NA	NA	NA	NA	NA
HsInv0006	rs1172140	1	205213024	A	<0.8	<0.8	0.96	0.86	<0.8	0.81	0.95	<0.8	0.92	<0.8	0.86	<0.8	<0.8	0.95	0.86	<0.8	0.83	0.96	0.91	0.8	0.81
HsInv0006	rs10900473	1	205213883	G	<0.8	<0.8	0.88	<0.8	<0.8	<0.8	<0.8	<0.8	<0.8	<0.8	<0.8	<0.8	<0.8	0.87	<0.8	<0.8	<0.8	<0.8	<0.8	<0.8	<0.8
HsInv0006	rs1172156	1	205220087	A	<0.8	<0.8	0.96	0.86	<0.8	0.81	0.95	<0.8	0.92	<0.8	0.86	<0.8	<0.8	0.95	0.86	<0.8	0.83	0.96	0.91	0.8	0.82
HsInv0006	rs1172154	1	205220639	G	<0.8	<0.8	0.96	0.86	<0.8	0.81	0.95	<0.8	0.92	<0.8	0.86	NA	<0.8	0.96	0.9	<0.8	NA	NA	0.93	NA	NA
HsInv0006	rs1172153	1	205220661	C	<0.8	<0.8	0.96	0.86	<0.8	0.81	0.95	<0.8	0.92	<0.8	0.86	NA	<0.8	0.95	0.9	<0.8	NA	NA	0.93	NA	NA
HsInv0006	rs1172151	1	205221659	G	<0.8	<0.8	0.96	0.86	<0.8	0.81	0.95	<0.8	0.92	<0.8	0.86	<0.8	<0.8	0.95	0.86	<0.8	0.83	0.96	0.91	0.8	0.82
HsInv0006	rs1172150	1	205221861	G	<0.8	<0.8	0.96	0.86	<0.8	0.81	0.95	<0.8	0.92	<0.8	0.86	NA	<0.8	0.95	0.95	<0.8	NA	NA	0.95	NA	NA
HsInv0006	rs1172149	1	205224758	G	<0.8	<0.8	0.96	0.86	<0.8	0.81	0.93	<0.8	0.92	<0.8	<0.8	<0.8	<0.8	0.95	0.86	<0.8	0.83	0.93	0.91	<0.8	<0.8
HsInv0006	rs9661015	1	205249690	G	<0.8	<0.8	<0.8	<0.8	<0.8	<0.8	0.84	<0.8	<0.8	<0.8	<0.8	NA	<0.8	NA	NA	<0.8	NA	NA	NA	NA	NA
HsInv0030	rs4737	16	75238103	T	<0.8	<0.8	NA	NA	<0.8	<0.8	<0.8	<0.8	<0.8	<0.8	<0.8	<0.8	<0.8	NA	NA	0.81	<0.8	<0.8	NA	<0.8	<0.8
HsInv0030	rs1808427	16	75241394	C	<0.8	<0.8	NA	NA	<0.8	0.82	<0.8	<0.8	NA	<0.8	<0.8	NA	<0.8	NA	NA	0.82	NA	NA	NA	NA	NA
HsInv0030	rs66584288	16	75241676	A	<0.8	<0.8	NA	NA	<0.8	0.82	<0.8	<0.8	NA	<0.8	<0.8	NA	NA	NA	NA	NA	NA	NA	NA	NA	NA
HsInv0030	rs9928842	16	75242867	C	<0.8	<0.8	NA	NA	<0.8	0.82	<0.8	<0.8	NA	<0.8	<0.8	NA	NA	NA	NA	NA	NA	NA	NA	NA	NA
HsInv0030	rs7202566	16	75247644	A	NA	NA	NA	NA	NA	NA	NA	NA	NA	NA	NA	NA	<0.8	NA	NA	0.86	NA	NA	NA	NA	NA
HsInv0030	rs889515	16	75251299	C	<0.8	<0.8	NA	NA	<0.8	<0.8	<0.8	<0.8	<0.8	<0.8	<0.8	<0.8	NA	NA	NA	0.81	0.81	<0.8	NA	0.81	<0.8
HsInv0030	rs8048956	16	75254966	C	<0.8	<0.8	NA	NA	<0.8	<0.8	<0.8	<0.8	<0.8	<0.8	<0.8	<0.8	<0.8	NA	NA	0.81	0.81	<0.8	NA	0.81	<0.8
HsInv0030	rs8057145	16	75256251	G	<0.8	<0.8	NA	NA	<0.8	<0.8	<0.8	<0.8	<0.8	<0.8	<0.8	<0.8	NA	NA	NA	0.81	0.81	<0.8	NA	0.81	<0.8
HsInv0030	rs9927264	16	75260241	C	<0.8	<0.8	NA	NA	<0.8	<0.8	<0.8	<0.8	<0.8	<0.8	<0.8	NA	<0.8	NA	NA	0.82	NA	NA	NA	NA	NA
HsInv0030	rs8059190	16	75260797	A	<0.8	<0.8	NA	NA	<0.8	<0.8	<0.8	<0.8	<0.8	<0.8	<0.8	NA	<0.8	NA	NA	0.82	NA	NA	NA	NA	NA
HsInv0030	rs12924999	16	75262425	G	<0.8	<0.8	NA	NA	<0.8	<0.8	<0.8	<0.8	<0.8	<0.8	<0.8	NA	NA	NA	NA	0.81	<0.8	<0.8	NA	0.8	NA
HsInv0030	rs4888362	16	75268245	C	<0.8	<0.8	NA	NA	<0.8	<0.8	<0.8	<0.8	<0.8	<0.8	<0.8	NA	<0.8	NA	NA	0.88	NA	NA	NA	NA	NA
HsInv0031	rs8049045	16	85181723	T	<0.8	<0.8	0.89	0.82	<0.8	<0.8	<0.8	<0.8	0.86	<0.8	<0.8	NA	NA	NA	NA	NA	NA	NA	NA	NA	NA
HsInv0031	rs3104834	16	85181875	C	<0.8	<0.8	0.89	0.82	<0.8	<0.8	<0.8	<0.8	0.86	<0.8	<0.8	<0.8	<0.8	0.91	0.86	<0.8	<0.8	<0.8	0.88	<0.8	<0.8
HsInv0031	rs9933007	16	85181955	C	<0.8	<0.8	0.89	0.82	<0.8	<0.8	<0.8	<0.8	0.86	<0.8	<0.8	<0.8	<0.8	0.91	0.86	<0.8	<0.8	<0.8	0.88	<0.8	<0.8
HsInv0031	rs141399764	16	85184699	A	<0.8	<0.8	0.95	0.82	<0.8	<0.8	<0.8	<0.8	0.89	<0.8	<0.8	NA	NA	NA	NA	NA	NA	NA	NA	NA	NA
HsInv0031	rs573775642	16	85184710	C	<0.8	<0.8	0.81	<0.8	<0.8	<0.8	<0.8	<0.8	<0.8	<0.8	<0.8	NA	NA	NA	NA	NA	NA	NA	NA	NA	NA
HsInv0031	rs2937140	16	85185112	G	<0.8	<0.8	0.95	0.94	<0.8	<0.8	<0.8	<0.8	0.94	<0.8	<0.8	NA	NA	NA	NA	NA	NA	NA	NA	NA	NA
HsInv0031	rs924474	16	85185659	C	<0.8	<0.8	0.95	0.94	<0.8	<0.8	<0.8	<0.8	0.94	<0.8	<0.8	NA	<0.8	0.96	0.95	<0.8	NA	NA	0.95	NA	NA
HsInv0031	rs56977436	16	85185814	T	<0.8	<0.8	0.9	0.87	<0.8	<0.8	<0.8	<0.8	0.88	<0.8	<0.8	NA	NA	NA	NA	NA	NA	NA	NA	NA	NA
HsInv0031	rs1472541	16	85186264	C	<0.8	<0.8	0.9	0.87	<0.8	<0.8	<0.8	<0.8	0.88	<0.8	<0.8	<0.8	<0.8	0.91	0.85	<0.8	<0.8	<0.8	0.88	<0.8	<0.8
HsInv0031	rs8057727	16	85186734	A	<0.8	<0.8	0.95	0.94	<0.8	<0.8	<0.8	<0.8	0.94	<0.8	<0.8	NA	NA	NA	NA	NA	NA	NA	NA	NA	NA
HsInv0031	rs7200381	16	85187113	T	<0.8	<0.8	1	1	<0.8	<0.8	0.9	<0.8	1	<0.8	<0.8	NA	<0.8	1	1	<0.8	NA	NA	1	NA	NA
HsInv0031	rs2966850	16	85187170	G	<0.8	<0.8	1	1	0.94	0.81	0.98	<0.8	1	0.84	<0.8	NA	<0.8	1	1	0.85	NA	NA	1	NA	NA
HsInv0031	rs2937141	16	85187541	G	<0.8	<0.8	1	1	1	0.97	1	<0.8	1	0.98	<0.8	<0.8	<0.8	1	1	1	0.97	1	1	0.98	<0.8
HsInv0031	rs34235919	16	85187912	AC	1	1	1	1	1	0.97	1	1	1	0.98	0.99	NA	NA	NA	NA	NA	NA	NA	NA	NA	NA
HsInv0031	rs201894716	16	85187917	C	1	1	1	1	0.93	0.97	1	1	1	0.96	0.99	NA	NA	NA	NA	NA	NA	NA	NA	NA	NA
HsInv0031	rs9939451	16	85187926	T	1	1	1	1	1	0.97	1	1	1	0.98	0.99	NA	1	1	1	1	NA	NA	1	NA	NA
HsInv0031	rs7191362	16	85188294	T	1	1	1	1	1	1	1	1	1	1	1	NA	NA	NA	NA	NA	NA	NA	NA	NA	NA
HsInv0031	rs11149714	16	85188508	C	0.93	0.94	1	1	1	1	1	0.94	1	1	0.98	NA	0.96	1	0.95	1	NA	NA	0.97	NA	NA
HsInv0031	rs7191626	16	85188526	G	0.96	1	1	1	1	1	1	0.98	1	1	0.99	NA	1	1	0.95	0.92	NA	NA	0.97	NA	NA
HsInv0031	rs11342807	16	85188611	A	1	1	1	1	1	1	1	1	1	1	1	NA	NA	NA	NA	NA	NA	NA	NA	NA	NA
HsInv0031	rs9933231	16	85188970	T	1	1	1	1	0.94	1	1	1	1	0.98	0.99	1	1	1	1	1	1	1	1	1	1
HsInv0031	rs9923783	16	85188984	A	1	1	1	1	1	1	1	1	1	1	1	NA	1	1	1	1	NA	NA	1	NA	NA
HsInv0031	rs9935376	16	85189155	G	1	1	1	1	1	1	1	1	1	1	1	NA	NA	NA	NA	NA	NA	NA	NA	NA	NA
HsInv0031	rs9935396	16	85189217	G	1	1	1	1	1	1	1	1	1	1	1	1	1	1	1	1	1	1	1	1	1
HsInv0031	rs8056715	16	85189550	C	1	1	1	1	1	1	1	1	1	1	1	1	1	1	1	0.96	1	1	1	0.98	1
HsInv0031	rs8057854	16	85189600	C	1	1	1	1	1	1	1	1	1	1	1	NA	NA	NA	NA	NA	NA	NA	NA	NA	NA
HsInv0031	rs8057030	16	85189677	A	1	1	1	1	1	1	1	1	1	1	1	NA	NA	NA	NA	NA	NA	NA	NA	NA	NA
HsInv0031	rs8058050	16	85189706	C	1	1	1	1	1	1	1	1	1	1	1	NA	NA	NA	NA	NA	NA	NA	NA	NA	NA
HsInv0031	rs2937143	16	85189891	G	<0.8	<0.8	<0.8	<0.8	<0.8	0.83	<0.8	<0.8	<0.8	<0.8	<0.8	<0.8	<0.8	<0.8	<0.8	<0.8	0.81	<0.8	<0.8	<0.8	<0.8
HsInv0031	rs2937144	16	85189936	G	<0.8	<0.8	1	1	0.94	1	1	<0.8	1	0.98	<0.8	NA	NA	NA	NA	NA	NA	NA	NA	NA	NA
HsInv0031	rs2937145	16	85190230	C	<0.8	<0.8	1	1	0.94	1	1	<0.8	1	0.98	0.85	<0.8	<0.8	1	1	0.96	1	1	1	0.98	0.85
HsInv0031	rs2966852	16	85190466	C	<0.8	<0.8	1	1	0.94	1	1	<0.8	1	0.98	0.85	<0.8	<0.8	1	1	0.96	1	1	1	0.98	0.86
HsInv0031	rs2966853	16	85190554	C	<0.8	<0.8	1	1	0.94	1	1	<0.8	1	0.98	0.83	NA	NA	NA	NA	NA	NA	NA	NA	NA	NA
HsInv0031	rs8060612	16	85193614	C	<0.8	<0.8	0.86	1	<0.8	0.82	0.86	<0.8	0.92	0.8	<0.8	NA	NA	NA	NA	NA	NA	NA	NA	NA	NA
HsInv0031	rs6564104	16	85195110	C	<0.8	<0.8	0.86	1	<0.8	0.8	0.86	<0.8	0.92	<0.8	<0.8	NA	NA	NA	NA	NA	NA	NA	NA	NA	NA
HsInv0031	rs4238715	16	85195601	G	<0.8	<0.8	<0.8	1	<0.8	<0.8	0.86	<0.8	0.87	<0.8	<0.8	NA	<0.8	<0.8	1	<0.8	NA	NA	0.87	NA	NA
HsInv0031	rs10641578	16	85200278	ATATAT	<0.8	<0.8	<0.8	0.87	<0.8	<0.8	0.81	<0.8	<0.8	<0.8	<0.8	NA	NA	NA	NA	NA	NA	NA	NA	NA	NA
HsInv0031	rs4636894	16	85201970	T	<0.8	<0.8	<0.8	0.81	<0.8	<0.8	<0.8	<0.8	<0.8	<0.8	<0.8	<0.8	<0.8	<0.8	0.85	<0.8	<0.8	<0.8	<0.8	<0.8	<0.8
HsInv0031	rs4072655	16	85207028	T	<0.8	<0.8	<0.8	<0.8	<0.8	<0.8	<0.8	<0.8	<0.8	<0.8	<0.8	<0.8	<0.8	<0.8	0.82	<0.8	<0.8	<0.8	<0.8	<0.8	<0.8
HsInv0040	rs6744605	2	138983212	C	<0.8	<0.8	<0.8	1	0.85	0.86	0.83	<0.8	0.81	0.87	<0.8	NA	NA	NA	NA	NA	NA	NA	NA	NA	NA
HsInv0040	rs12691941	2	138983622	T	<0.8	<0.8	<0.8	1	0.85	0.86	0.87	<0.8	0.81	0.87	<0.8	NA	NA	NA	NA	NA	NA	NA	NA	NA	NA
HsInv0040	rs7598824	2	138985765	C	<0.8	<0.8	<0.8	1	0.85	0.86	0.87	<0.8	0.81	0.87	<0.8	NA	NA	NA	NA	NA	NA	NA	NA	NA	NA
HsInv0040	rs4954858	2	138988287	G	<0.8	<0.8	<0.8	1	0.85	0.86	0.87	<0.8	0.81	0.87	<0.8	NA	NA	NA	NA	NA	NA	NA	NA	NA	NA
HsInv0040	rs7598529	2	138992531	A	<0.8	<0.8	<0.8	1	0.85	0.86	0.87	<0.8	0.81	0.87	<0.8	NA	NA	NA	NA	NA	NA	NA	NA	NA	NA
HsInv0040	rs6430775	2	138994348	A	<0.8	<0.8	<0.8	1	0.85	0.86	0.82	<0.8	0.81	0.87	<0.8	NA	NA	NA	NA	NA	NA	NA	NA	NA	NA
HsInv0040	rs4283472	2	138997143	C	<0.8	<0.8	<0.8	1	0.85	0.86	0.87	<0.8	0.81	0.87	<0.8	NA	NA	NA	NA	NA	NA	NA	NA	NA	NA
HsInv0040	rs28693840	2	138998612	C	<0.8	<0.8	<0.8	1	0.85	0.86	0.87	<0.8	0.81	0.87	<0.8	NA	NA	NA	NA	NA	NA	NA	NA	NA	NA
HsInv0040	rs56095244	2	138998691	A	1	1	1	1	1	1	1	1	1	1	1	NA	NA	NA	NA	NA	NA	NA	NA	NA	NA
HsInv0040	rs4245850	2	139001219	G	<0.8	<0.8	<0.8	1	0.85	0.86	0.87	<0.8	0.81	0.87	<0.8	NA	NA	NA	NA	NA	NA	NA	NA	NA	NA
HsInv0040	rs4245851	2	139001683	T	<0.8	<0.8	<0.8	1	0.85	0.86	0.87	<0.8	0.81	0.87	<0.8	NA	NA	NA	NA	NA	NA	NA	NA	NA	NA
HsInv0040	rs4276076	2	139002103	G	<0.8	<0.8	<0.8	1	0.85	0.86	0.87	<0.8	0.81	0.87	<0.8	NA	NA	NA	NA	NA	NA	NA	NA	NA	NA
HsInv0040	rs6430776	2	139002261	C	0.97	1	1	1	1	1	1	0.98	1	1	0.99	NA	NA	NA	NA	NA	NA	NA	NA	NA	NA
HsInv0040	rs4493324	2	139002340	C	<0.8	<0.8	<0.8	1	0.85	0.86	0.87	<0.8	0.81	0.87	<0.8	NA	NA	NA	NA	NA	NA	NA	NA	NA	NA
HsInv0040	rs4505583	2	139003122	T	<0.8	<0.8	<0.8	1	0.85	0.86	0.87	<0.8	0.81	0.87	<0.8	NA	NA	NA	NA	NA	NA	NA	NA	NA	NA
HsInv0040	rs149768985	2	139003328	T	1	1	1	1	1	1	1	1	1	1	1	NA	NA	NA	NA	NA	NA	NA	NA	NA	NA
HsInv0040	rs9287496	2	139004195	C	1	1	1	1	1	1	1	1	1	1	1	NA	NA	NA	NA	NA	NA	NA	NA	NA	NA
HsInv0040	rs9751096	2	139004286	C	1	1	1	1	1	1	1	1	1	1	1	NA	NA	NA	NA	NA	NA	NA	NA	NA	NA
HsInv0040	rs199855980	2	139004361	T	0.86	0.96	0.85	1	<0.8	0.89	0.83	0.91	0.9	0.87	0.89	NA	NA	NA	NA	NA	NA	NA	NA	NA	NA
HsInv0040	rs17055	2	139004501	G	1	1	1	1	1	1	1	1	1	1	1	NA	NA	NA	NA	NA	NA	NA	NA	NA	NA
HsInv0040	rs4324370	2	139004778	A	<0.8	<0.8	<0.8	1	0.85	0.86	0.87	<0.8	0.81	0.87	<0.8	NA	NA	NA	NA	NA	NA	NA	NA	NA	NA
HsInv0040	rs55788636	2	139004949	GT	1	1	1	1	1	1	1	1	1	1	1	NA	NA	NA	NA	NA	NA	NA	NA	NA	NA
HsInv0040	rs10928648	2	139005559	A	<0.8	<0.8	<0.8	1	0.85	0.85	0.87	<0.8	0.81	0.86	<0.8	NA	NA	NA	NA	NA	NA	NA	NA	NA	NA
HsInv0040	rs7425791	2	139006232	T	<0.8	1	1	1	1	1	1	0.88	1	1	0.96	NA	NA	NA	NA	NA	NA	NA	NA	NA	NA
HsInv0040	rs4954685	2	139006687	G	1	1	1	1	1	1	1	1	1	1	1	NA	NA	NA	NA	NA	NA	NA	NA	NA	NA
HsInv0040	rs60248777	2	139006881	AT	1	1	1	1	1	1	1	1	1	1	1	NA	NA	NA	NA	NA	NA	NA	NA	NA	NA
HsInv0040	rs57323259	2	139006883	G	1	1	1	1	1	0.97	1	1	1	0.98	0.99	NA	NA	NA	NA	NA	NA	NA	NA	NA	NA
HsInv0040	rs4518016	2	139008315	G	1	1	1	1	1	1	1	1	1	1	1	NA	NA	NA	NA	NA	NA	NA	NA	NA	NA
HsInv0040	rs4350808	2	139008470	C	1	1	1	1	1	1	1	1	1	1	1	NA	NA	NA	NA	NA	NA	NA	NA	NA	NA
HsInv0040	rs28569024	2	139008811	T	<0.8	<0.8	<0.8	1	0.85	0.86	0.87	<0.8	0.81	0.87	<0.8	NA	NA	NA	NA	NA	NA	NA	NA	NA	NA
HsInv0040	rs56158737	2	139009088	C	1	0.96	1	1	1	1	1	0.98	1	1	0.99	NA	NA	NA	NA	NA	NA	NA	NA	NA	NA
HsInv0040	rs10199066	2	139009724	C	0.96	1	0.85	1	1	1	1	0.98	0.9	1	0.99	NA	NA	NA	NA	NA	NA	NA	NA	NA	NA
HsInv0040	rs10199067	2	139009726	C	0.96	1	0.85	1	1	1	1	0.98	0.9	1	0.99	NA	NA	NA	NA	NA	NA	NA	NA	NA	NA
HsInv0040	rs6716175	2	139010233	T	1	1	1	1	1	1	1	1	1	1	1	NA	NA	NA	NA	NA	NA	NA	NA	NA	NA
HsInv0040	rs6743792	2	139010272	C	1	1	1	1	1	1	1	1	1	1	1	NA	NA	NA	NA	NA	NA	NA	NA	NA	NA
HsInv0040	rs7565340	2	139011837	T	1	1	1	1	1	1	1	1	1	1	1	NA	NA	NA	NA	NA	NA	NA	NA	NA	NA
HsInv0040	rs7571194	2	139012271	A	1	1	1	1	1	1	1	1	1	1	1	NA	NA	NA	NA	NA	NA	NA	NA	NA	NA
HsInv0040	rs4571106	2	139012883	T	<0.8	<0.8	<0.8	1	0.85	0.86	0.87	<0.8	0.81	0.87	<0.8	NA	NA	NA	NA	NA	NA	NA	NA	NA	NA
HsInv0040	rs4266068	2	139012938	C	1	1	1	1	1	0.98	1	1	1	0.98	0.99	NA	NA	NA	NA	NA	NA	NA	NA	NA	NA
HsInv0040	rs4258857	2	139012942	T	1	1	1	1	1	0.98	1	1	1	0.98	0.99	NA	NA	NA	NA	NA	NA	NA	NA	NA	NA
HsInv0040	rs4499475	2	139013148	A	<0.8	<0.8	<0.8	1	0.85	0.86	0.87	<0.8	0.81	0.87	<0.8	NA	NA	NA	NA	NA	NA	NA	NA	NA	NA
HsInv0040	rs6724841	2	139013402	C	<0.8	<0.8	<0.8	1	0.85	0.86	0.87	<0.8	0.81	0.87	<0.8	NA	NA	NA	NA	NA	NA	NA	NA	NA	NA
HsInv0040	rs5002026	2	139014079	T	1	1	1	1	1	1	1	1	1	1	1	NA	NA	NA	NA	NA	NA	NA	NA	NA	NA
HsInv0040	rs6711757	2	139014986	T	1	1	1	1	1	1	1	1	1	1	1	NA	NA	NA	NA	NA	NA	NA	NA	NA	NA
HsInv0040	rs6726649	2	139015050	G	1	1	1	1	1	1	1	1	1	1	1	NA	NA	NA	NA	NA	NA	NA	NA	NA	NA
HsInv0040	rs76078124	2	139016189	C	<0.8	<0.8	<0.8	1	0.85	0.86	0.87	<0.8	0.81	0.87	<0.8	NA	NA	NA	NA	NA	NA	NA	NA	NA	NA
HsInv0040	rs4578910	2	139016248	A	1	1	1	1	1	1	1	1	1	1	1	NA	NA	NA	NA	NA	NA	NA	NA	NA	NA
HsInv0040	rs4954695	2	139016676	G	0.93	1	1	1	1	1	1	0.96	1	1	0.99	NA	NA	NA	NA	NA	NA	NA	NA	NA	NA
HsInv0040	rs9287497	2	139016883	T	<0.8	<0.8	<0.8	1	0.85	0.86	0.87	<0.8	0.81	0.87	<0.8	NA	NA	NA	NA	NA	NA	NA	NA	NA	NA
HsInv0040	rs9287498	2	139016884	G	<0.8	<0.8	<0.8	1	0.85	0.86	0.87	<0.8	0.81	0.87	<0.8	NA	NA	NA	NA	NA	NA	NA	NA	NA	NA
HsInv0040	rs4513345	2	139017053	T	1	1	1	1	1	1	1	1	1	1	1	NA	NA	NA	NA	NA	NA	NA	NA	NA	NA
HsInv0040	rs4477977	2	139017604	G	1	1	1	1	1	1	1	1	1	1	1	NA	NA	NA	NA	NA	NA	NA	NA	NA	NA
HsInv0040	rs6741774	2	139018066	C	1	1	1	1	1	1	1	1	1	1	1	NA	NA	NA	NA	NA	NA	NA	NA	NA	NA
HsInv0040	rs4521106	2	139018584	A	<0.8	<0.8	<0.8	1	0.85	0.86	0.87	<0.8	0.81	0.87	<0.8	NA	NA	NA	NA	NA	NA	NA	NA	NA	NA
HsInv0040	rs4499476	2	139018922	C	1	1	1	1	1	1	1	1	1	1	1	NA	NA	NA	NA	NA	NA	NA	NA	NA	NA
HsInv0040	rs4450669	2	139019519	G	1	1	1	1	1	1	1	1	1	1	1	NA	NA	NA	NA	NA	NA	NA	NA	NA	NA
HsInv0040	rs4525748	2	139019547	A	1	1	1	1	1	1	1	1	1	1	1	NA	NA	NA	NA	NA	NA	NA	NA	NA	NA
HsInv0040	rs4954888	2	139019911	A	1	1	1	1	1	1	1	1	1	1	1	NA	NA	NA	NA	NA	NA	NA	NA	NA	NA
HsInv0040	rs4954889	2	139020048	T	1	1	1	1	1	1	1	1	1	1	1	NA	NA	NA	NA	NA	NA	NA	NA	NA	NA
HsInv0040	rs4954891	2	139020598	T	<0.8	<0.8	<0.8	1	0.85	0.86	0.87	<0.8	0.81	0.87	<0.8	NA	NA	NA	NA	NA	NA	NA	NA	NA	NA
HsInv0040	rs4954892	2	139021259	A	1	1	1	1	1	1	1	1	1	1	1	NA	NA	NA	NA	NA	NA	NA	NA	NA	NA
HsInv0040	rs8179595	2	139021512	T	1	1	1	1	1	1	1	1	1	1	1	NA	NA	NA	NA	NA	NA	NA	NA	NA	NA
HsInv0040	rs8179596	2	139021620	A	1	1	1	1	1	1	1	1	1	1	1	NA	NA	NA	NA	NA	NA	NA	NA	NA	NA
HsInv0040	rs8179699	2	139021621	G	1	0.96	1	1	1	1	1	0.98	1	1	0.99	NA	NA	NA	NA	NA	NA	NA	NA	NA	NA
HsInv0040	rs6430781	2	139022118	G	1	1	1	1	1	1	1	1	1	1	1	NA	NA	NA	NA	NA	NA	NA	NA	NA	NA
HsInv0040	rs7598145	2	139022324	T	1	1	1	1	1	1	1	1	1	1	1	NA	NA	NA	NA	NA	NA	NA	NA	NA	NA
HsInv0040	rs8179749	2	139022947	C	1	1	1	1	1	1	1	1	1	1	1	NA	NA	NA	NA	NA	NA	NA	NA	NA	NA
HsInv0040	rs13000125	2	139023338	A	1	1	1	1	1	1	1	1	1	1	1	NA	NA	NA	NA	NA	NA	NA	NA	NA	NA
HsInv0040	rs10928649	2	139024379	A	<0.8	<0.8	<0.8	1	0.85	0.86	0.87	<0.8	0.81	0.87	<0.8	NA	NA	NA	NA	NA	NA	NA	NA	NA	NA
HsInv0040	rs10928650	2	139024385	G	1	1	1	1	1	1	1	1	1	1	1	NA	NA	NA	NA	NA	NA	NA	NA	NA	NA
HsInv0040	rs12620708	2	139024611	T	1	1	1	1	1	1	1	1	1	1	1	NA	NA	NA	NA	NA	NA	NA	NA	NA	NA
HsInv0040	rs4245852	2	139024983	T	1	1	1	1	1	1	1	1	1	1	1	NA	NA	NA	NA	NA	NA	NA	NA	NA	NA
HsInv0040	rs7584183	2	139025740	T	1	1	1	1	1	1	1	1	1	1	1	NA	NA	NA	NA	NA	NA	NA	NA	NA	NA
HsInv0040	rs7604569	2	139027153	G	1	1	1	1	1	1	1	1	1	1	1	NA	NA	NA	NA	NA	NA	NA	NA	NA	NA
HsInv0040	rs7567427	2	139028132	A	1	1	1	1	1	1	1	1	1	1	1	NA	NA	NA	NA	NA	NA	NA	NA	NA	NA
HsInv0040	rs7608442	2	139028200	G	1	1	1	1	1	1	1	1	1	1	1	NA	NA	NA	NA	NA	NA	NA	NA	NA	NA
HsInv0040	rs7595064	2	139028497	A	1	1	1	1	1	1	1	1	1	1	1	NA	NA	NA	NA	NA	NA	NA	NA	NA	NA
HsInv0040	rs6717707	2	139029029	C	<0.8	0.92	1	1	1	1	1	0.82	1	1	0.93	NA	NA	NA	NA	NA	NA	NA	NA	NA	NA
HsInv0040	rs6749964	2	139029140	T	1	1	1	1	1	1	1	1	1	1	1	NA	NA	NA	NA	NA	NA	NA	NA	NA	NA
HsInv0040	rs6720618	2	139029190	A	0.85	1	1	1	1	1	1	0.91	1	1	0.97	NA	NA	NA	NA	NA	NA	NA	NA	NA	NA
HsInv0040	rs6710702	2	139029250	C	1	1	1	1	1	1	1	1	1	1	1	NA	NA	NA	NA	NA	NA	NA	NA	NA	NA
HsInv0040	rs6750535	2	139029602	T	<0.8	<0.8	<0.8	1	0.85	0.86	0.87	<0.8	0.81	0.87	<0.8	NA	NA	NA	NA	NA	NA	NA	NA	NA	NA
HsInv0040	rs4410342	2	139030401	C	<0.8	<0.8	<0.8	1	0.85	0.86	0.87	<0.8	0.81	0.87	<0.8	NA	NA	NA	NA	NA	NA	NA	NA	NA	NA
HsInv0040	rs7602718	2	139030670	G	<0.8	<0.8	<0.8	1	0.85	0.86	0.87	<0.8	0.81	0.87	<0.8	NA	NA	NA	NA	NA	NA	NA	NA	NA	NA
HsInv0040	rs7575990	2	139031029	A	<0.8	<0.8	<0.8	1	0.85	0.86	0.87	<0.8	0.81	0.87	<0.8	NA	NA	NA	NA	NA	NA	NA	NA	NA	NA
HsInv0040	rs7602770	2	139031341	A	<0.8	<0.8	<0.8	1	0.85	0.86	0.87	<0.8	0.81	0.87	<0.8	NA	NA	NA	NA	NA	NA	NA	NA	NA	NA
HsInv0040	rs7559458	2	139031768	A	<0.8	<0.8	<0.8	1	0.85	0.86	0.87	<0.8	0.81	0.87	<0.8	NA	NA	NA	NA	NA	NA	NA	NA	NA	NA
HsInv0040	rs7559459	2	139031769	A	<0.8	<0.8	<0.8	1	0.85	0.86	0.87	<0.8	0.81	0.87	<0.8	NA	NA	NA	NA	NA	NA	NA	NA	NA	NA
HsInv0040	rs12052675	2	139031841	A	<0.8	<0.8	<0.8	1	0.85	0.86	0.87	<0.8	0.81	0.87	<0.8	NA	NA	NA	NA	NA	NA	NA	NA	NA	NA
HsInv0040	rs12478035	2	139032199	T	<0.8	<0.8	<0.8	1	0.85	0.86	0.87	<0.8	0.81	0.87	<0.8	NA	NA	NA	NA	NA	NA	NA	NA	NA	NA
HsInv0040	rs12478040	2	139032267	T	<0.8	<0.8	<0.8	1	0.85	0.86	0.87	<0.8	0.81	0.87	<0.8	NA	NA	NA	NA	NA	NA	NA	NA	NA	NA
HsInv0040	rs12691942	2	139032435	A	<0.8	<0.8	<0.8	1	0.85	0.86	0.87	<0.8	0.81	0.87	<0.8	NA	NA	NA	NA	NA	NA	NA	NA	NA	NA
HsInv0040	rs4558641	2	139034238	A	<0.8	<0.8	<0.8	1	0.85	0.86	0.87	<0.8	0.81	0.87	<0.8	NA	NA	NA	NA	NA	NA	NA	NA	NA	NA
HsInv0040	rs4393804	2	139034408	A	<0.8	<0.8	<0.8	1	0.85	0.86	0.87	<0.8	0.81	0.87	<0.8	NA	NA	NA	NA	NA	NA	NA	NA	NA	NA
HsInv0040	rs11891644	2	139034998	G	<0.8	<0.8	<0.8	1	0.85	0.86	0.87	<0.8	0.81	0.87	<0.8	NA	NA	NA	NA	NA	NA	NA	NA	NA	NA
HsInv0040	rs10803566	2	139035097	G	<0.8	<0.8	<0.8	1	0.85	0.86	0.87	<0.8	0.81	0.87	<0.8	NA	NA	NA	NA	NA	NA	NA	NA	NA	NA
HsInv0040	rs6757587	2	139036688	G	<0.8	<0.8	<0.8	1	0.85	0.86	0.87	<0.8	0.81	0.87	<0.8	NA	NA	NA	NA	NA	NA	NA	NA	NA	NA
HsInv0040	rs6728323	2	139036797	A	<0.8	<0.8	<0.8	1	0.85	0.86	0.87	<0.8	0.81	0.87	<0.8	NA	NA	NA	NA	NA	NA	NA	NA	NA	NA
HsInv0040	rs6761074	2	139037204	T	<0.8	<0.8	<0.8	1	<0.8	0.86	0.87	<0.8	0.81	0.85	<0.8	NA	NA	NA	NA	NA	NA	NA	NA	NA	NA
HsInv0040	rs6430782	2	139037456	T	1	1	1	1	0.93	1	1	1	1	0.98	0.99	NA	NA	NA	NA	NA	NA	NA	NA	NA	NA
HsInv0040	rs7582277	2	139037982	A	<0.8	<0.8	<0.8	1	<0.8	0.86	0.87	<0.8	0.81	0.85	<0.8	NA	NA	NA	NA	NA	NA	NA	NA	NA	NA
HsInv0040	rs4571107	2	139038226	C	<0.8	<0.8	<0.8	1	<0.8	0.86	0.87	<0.8	0.81	0.85	<0.8	NA	NA	NA	NA	NA	NA	NA	NA	NA	NA
HsInv0040	rs6730254	2	139039582	G	<0.8	0.92	<0.8	1	0.93	1	1	<0.8	0.81	0.98	0.91	NA	NA	NA	NA	NA	NA	NA	NA	NA	NA
HsInv0040	rs4461314	2	139039922	G	<0.8	0.92	<0.8	1	0.93	1	1	<0.8	0.81	0.98	0.91	NA	NA	NA	NA	NA	NA	NA	NA	NA	NA
HsInv0040	rs6716056	2	139040255	T	<0.8	0.92	<0.8	1	0.93	1	1	<0.8	0.81	0.98	0.91	NA	NA	NA	NA	NA	NA	NA	NA	NA	NA
HsInv0040	rs74571099	2	139040517	TG	<0.8	0.92	<0.8	1	0.93	1	1	<0.8	0.81	0.98	0.91	NA	NA	NA	NA	NA	NA	NA	NA	NA	NA
HsInv0040	rs6430785	2	139040647	A	<0.8	0.92	<0.8	1	0.93	1	1	<0.8	0.81	0.98	0.91	NA	NA	NA	NA	NA	NA	NA	NA	NA	NA
HsInv0040	rs10048653	2	139041055	G	<0.8	0.92	<0.8	1	0.93	1	1	<0.8	0.81	0.98	0.91	NA	NA	NA	NA	NA	NA	NA	NA	NA	NA
HsInv0040	rs10713347	2	139042951	A	<0.8	0.92	<0.8	1	0.93	1	1	<0.8	0.81	0.98	0.91	NA	NA	NA	NA	NA	NA	NA	NA	NA	NA
HsInv0040	rs60483784	2	139042979	C	<0.8	0.92	<0.8	1	0.93	1	1	<0.8	0.81	0.98	0.91	NA	NA	NA	NA	NA	NA	NA	NA	NA	NA
HsInv0040	rs10194313	2	139043418	C	<0.8	0.92	<0.8	1	0.93	1	1	<0.8	0.81	0.98	0.91	NA	NA	NA	NA	NA	NA	NA	NA	NA	NA
HsInv0040	rs4954699	2	139044237	C	<0.8	0.92	<0.8	1	0.93	1	1	<0.8	0.81	0.98	0.91	NA	NA	NA	NA	NA	NA	NA	NA	NA	NA
HsInv0040	rs4954700	2	139044380	G	<0.8	0.92	<0.8	1	0.93	1	1	<0.8	0.81	0.98	0.9	NA	NA	NA	NA	NA	NA	NA	NA	NA	NA
HsInv0040	rs6726278	2	139044852	G	<0.8	0.92	<0.8	1	0.93	1	1	<0.8	0.81	0.98	0.91	NA	NA	NA	NA	NA	NA	NA	NA	NA	NA
HsInv0040	rs6733578	2	139045972	C	<0.8	0.92	<0.8	1	0.93	1	1	<0.8	0.81	0.98	0.91	NA	NA	NA	NA	NA	NA	NA	NA	NA	NA
HsInv0040	rs12691943	2	139046301	G	<0.8	0.92	<0.8	1	0.93	1	1	<0.8	0.81	0.98	0.91	NA	NA	NA	NA	NA	NA	NA	NA	NA	NA
HsInv0040	rs13382964	2	139046385	A	<0.8	0.92	<0.8	1	0.93	1	1	<0.8	0.81	0.98	0.91	NA	NA	NA	NA	NA	NA	NA	NA	NA	NA
HsInv0040	rs6734140	2	139046698	C	<0.8	0.92	<0.8	1	0.93	1	1	<0.8	0.81	0.98	0.91	NA	NA	NA	NA	NA	NA	NA	NA	NA	NA
HsInv0040	rs6719627	2	139046770	T	<0.8	0.92	<0.8	<0.8	0.93	0.97	1	<0.8	<0.8	0.97	0.89	NA	NA	NA	NA	NA	NA	NA	NA	NA	NA
HsInv0040	rs6719928	2	139047013	A	<0.8	0.92	<0.8	1	0.93	1	1	<0.8	0.81	0.98	0.91	NA	NA	NA	NA	NA	NA	NA	NA	NA	NA
HsInv0040	rs11897879	2	139048054	T	<0.8	<0.8	<0.8	1	0.93	1	1	<0.8	0.81	0.98	<0.8	NA	NA	NA	NA	NA	NA	NA	NA	NA	NA
HsInv0040	rs7591125	2	139048542	T	<0.8	0.92	<0.8	1	0.93	1	1	<0.8	0.81	0.98	0.91	NA	NA	NA	NA	NA	NA	NA	NA	NA	NA
HsInv0040	rs4487137	2	139049315	C	<0.8	0.92	<0.8	1	0.93	1	1	<0.8	0.81	0.98	0.91	NA	NA	NA	NA	NA	NA	NA	NA	NA	NA
HsInv0040	rs7594691	2	139049443	T	<0.8	0.92	<0.8	1	0.93	1	1	<0.8	0.81	0.98	0.91	NA	NA	NA	NA	NA	NA	NA	NA	NA	NA
HsInv0040	rs6430787	2	139049505	T	<0.8	0.92	<0.8	1	0.93	1	1	<0.8	0.81	0.98	0.91	NA	NA	NA	NA	NA	NA	NA	NA	NA	NA
HsInv0040	rs7601709	2	139050881	A	<0.8	0.92	<0.8	1	0.93	1	1	<0.8	0.81	0.98	0.91	NA	NA	NA	NA	NA	NA	NA	NA	NA	NA
HsInv0040	rs7601912	2	139051048	C	<0.8	0.92	<0.8	1	0.93	1	1	<0.8	0.81	0.98	0.91	NA	NA	NA	NA	NA	NA	NA	NA	NA	NA
HsInv0040	rs6430788	2	139051821	T	<0.8	0.92	<0.8	1	0.93	1	1	<0.8	0.81	0.98	0.91	NA	NA	NA	NA	NA	NA	NA	NA	NA	NA
HsInv0040	rs4311107	2	139052164	C	<0.8	0.92	<0.8	<0.8	0.82	0.93	<0.8	<0.8	<0.8	0.9	<0.8	NA	NA	NA	NA	NA	NA	NA	NA	NA	NA
HsInv0040	rs10206673	2	139052457	C	<0.8	0.92	<0.8	1	0.93	1	1	<0.8	0.81	0.98	0.91	NA	NA	NA	NA	NA	NA	NA	NA	NA	NA
HsInv0040	rs6743577	2	139053314	A	<0.8	0.92	<0.8	1	0.93	1	1	<0.8	0.81	0.98	0.91	NA	NA	NA	NA	NA	NA	NA	NA	NA	NA
HsInv0040	rs10211049	2	139054711	G	<0.8	0.92	<0.8	1	0.93	1	1	<0.8	0.81	0.98	0.9	NA	NA	NA	NA	NA	NA	NA	NA	NA	NA
HsInv0040	rs10211175	2	139054836	G	<0.8	0.92	<0.8	<0.8	0.93	1	1	<0.8	<0.8	0.98	0.88	NA	NA	NA	NA	NA	NA	NA	NA	NA	NA
HsInv0040	rs4575774	2	139055300	A	<0.8	0.92	<0.8	1	0.93	1	1	<0.8	0.81	0.98	0.89	NA	NA	NA	NA	NA	NA	NA	NA	NA	NA
HsInv0040	rs4281963	2	139056467	T	<0.8	0.88	<0.8	1	0.93	1	1	<0.8	0.81	0.98	0.88	NA	NA	NA	NA	NA	NA	NA	NA	NA	NA
HsInv0041	rs4674892	2	225267000	T	<0.8	<0.8	0.91	0.96	<0.8	<0.8	<0.8	<0.8	0.93	<0.8	<0.8	<0.8	<0.8	0.86	0.95	<0.8	<0.8	<0.8	0.9	<0.8	<0.8
HsInv0041	rs2075341	2	225271467	G	<0.8	<0.8	0.91	0.96	<0.8	<0.8	<0.8	<0.8	0.93	<0.8	<0.8	NA	<0.8	0.82	0.95	<0.8	NA	NA	0.89	NA	NA
HsInv0041	rs11886392	2	225280521	C	<0.8	<0.8	0.92	0.96	<0.8	0.88	<0.8	<0.8	0.93	0.81	<0.8	NA	NA	NA	NA	NA	NA	NA	NA	NA	NA
HsInv0041	rs6436478	2	225281151	A	<0.8	<0.8	0.96	1	<0.8	0.88	<0.8	<0.8	0.98	0.81	<0.8	NA	NA	NA	NA	NA	NA	NA	NA	NA	NA
HsInv0041	rs6436479	2	225281206	T	<0.8	<0.8	0.96	1	0.81	0.91	0.95	<0.8	0.98	0.88	<0.8	NA	NA	0.91	1	0.82	NA	NA	0.95	NA	NA
HsInv0041	rs918287	2	225281602	T	<0.8	<0.8	0.96	1	<0.8	0.88	<0.8	<0.8	0.98	0.81	<0.8	<0.8	<0.8	0.95	1	<0.8	0.87	<0.8	0.98	0.84	<0.8
HsInv0041	rs7596864	2	225282465	T	<0.8	<0.8	0.96	1	<0.8	0.94	0.84	<0.8	0.98	0.86	<0.8	<0.8	<0.8	0.95	1	0.82	0.93	0.83	0.98	0.89	<0.8
HsInv0041	rs6436480	2	225282778	T	<0.8	<0.8	0.96	1	<0.8	0.96	0.84	<0.8	0.98	0.88	<0.8	NA	NA	NA	NA	NA	NA	NA	NA	NA	NA
HsInv0041	rs6436481	2	225283029	C	<0.8	<0.8	0.96	1	<0.8	0.96	0.84	<0.8	0.98	0.88	<0.8	NA	NA	NA	NA	NA	NA	NA	NA	NA	NA
HsInv0041	rs6723297	2	225283102	G	<0.8	<0.8	0.96	0.96	<0.8	0.94	0.84	<0.8	0.96	0.87	<0.8	NA	NA	NA	NA	NA	NA	NA	NA	NA	NA
HsInv0041	rs6436482	2	225283121	C	<0.8	<0.8	0.96	0.96	<0.8	0.94	0.84	<0.8	0.96	0.87	<0.8	NA	NA	NA	NA	NA	NA	NA	NA	NA	NA
HsInv0041	rs6752192	2	225283310	T	<0.8	<0.8	0.96	1	<0.8	0.96	0.84	<0.8	0.98	0.88	<0.8	NA	NA	NA	NA	NA	NA	NA	NA	NA	NA
HsInv0041	rs6723550	2	225283334	G	<0.8	<0.8	0.96	1	<0.8	0.96	0.84	<0.8	0.98	0.88	<0.8	NA	NA	NA	NA	NA	NA	NA	NA	NA	NA
HsInv0041	rs34188713	2	225283775	G	<0.8	<0.8	0.96	1	<0.8	0.96	0.84	<0.8	0.98	0.88	<0.8	NA	NA	NA	NA	NA	NA	NA	NA	NA	NA
HsInv0041	rs35210873	2	225283962	T	<0.8	<0.8	0.96	1	<0.8	0.96	0.84	<0.8	0.98	0.88	<0.8	NA	NA	NA	NA	NA	NA	NA	NA	NA	NA
HsInv0041	rs7420424	2	225284259	C	<0.8	<0.8	0.96	1	<0.8	0.9	<0.8	<0.8	0.98	0.82	<0.8	<0.8	<0.8	0.95	1	<0.8	0.87	<0.8	0.98	0.84	<0.8
HsInv0041	rs1861986	2	225284360	G	<0.8	<0.8	0.96	1	<0.8	0.96	0.84	<0.8	0.98	0.88	<0.8	NA	NA	NA	NA	NA	NA	NA	NA	NA	NA
HsInv0041	rs5839061	2	225284682	AG	<0.8	<0.8	0.96	1	<0.8	0.96	0.84	<0.8	0.98	0.88	<0.8	NA	NA	NA	NA	NA	NA	NA	NA	NA	NA
HsInv0041	rs4674893	2	225285470	T	<0.8	<0.8	0.96	1	<0.8	0.96	0.84	<0.8	0.98	0.88	<0.8	NA	<0.8	0.91	1	0.8	NA	NA	0.95	NA	NA
HsInv0041	rs11280354	2	225286036	T	<0.8	<0.8	0.96	1	<0.8	0.96	0.84	<0.8	0.98	0.88	<0.8	NA	NA	NA	NA	NA	NA	NA	NA	NA	NA
HsInv0041	rs148476866	2	225286049	A	<0.8	<0.8	0.82	0.82	<0.8	0.83	<0.8	<0.8	0.82	<0.8	<0.8	NA	NA	NA	NA	NA	NA	NA	NA	NA	NA
HsInv0041	rs13027426	2	225286083	A	<0.8	<0.8	0.96	1	<0.8	0.96	0.84	<0.8	0.98	0.88	<0.8	NA	NA	NA	NA	NA	NA	NA	NA	NA	NA
HsInv0041	rs6436483	2	225286383	G	<0.8	<0.8	0.96	1	<0.8	0.9	<0.8	<0.8	0.98	0.82	<0.8	NA	NA	NA	NA	NA	NA	NA	NA	NA	NA
HsInv0041	rs4674894	2	225286570	C	<0.8	<0.8	0.96	1	<0.8	0.9	<0.8	<0.8	0.98	0.82	<0.8	NA	NA	NA	NA	NA	NA	NA	NA	NA	NA
HsInv0041	rs4674895	2	225286639	C	<0.8	<0.8	0.96	1	<0.8	0.96	0.84	<0.8	0.98	0.88	<0.8	NA	NA	NA	NA	NA	NA	NA	NA	NA	NA
HsInv0041	rs4673105	2	225286791	T	<0.8	<0.8	0.96	1	0.81	0.93	0.95	<0.8	0.98	0.9	<0.8	NA	NA	NA	NA	NA	NA	NA	NA	NA	NA
HsInv0041	rs4674896	2	225286800	T	<0.8	<0.8	0.96	1	<0.8	0.96	0.84	<0.8	0.98	0.88	<0.8	NA	NA	NA	NA	NA	NA	NA	NA	NA	NA
HsInv0041	rs6726641	2	225287469	C	<0.8	<0.8	0.96	1	<0.8	0.96	0.84	<0.8	0.98	0.88	<0.8	NA	NA	NA	NA	NA	NA	NA	NA	NA	NA
HsInv0041	rs6726645	2	225287486	C	<0.8	<0.8	0.96	1	<0.8	0.9	<0.8	<0.8	0.98	0.82	<0.8	NA	NA	NA	NA	NA	NA	NA	NA	NA	NA
HsInv0041	rs34855087	2	225287551	T	<0.8	<0.8	0.96	1	<0.8	0.9	<0.8	<0.8	0.98	0.82	<0.8	NA	NA	NA	NA	NA	NA	NA	NA	NA	NA
HsInv0041	rs6711468	2	225287566	A	<0.8	<0.8	0.96	1	<0.8	0.96	0.84	<0.8	0.98	0.88	<0.8	NA	NA	NA	NA	NA	NA	NA	NA	NA	NA
HsInv0041	rs28719173	2	225287717	T	<0.8	<0.8	0.96	1	<0.8	0.96	0.84	<0.8	0.98	0.88	<0.8	NA	NA	NA	NA	NA	NA	NA	NA	NA	NA
HsInv0041	rs10573361	2	225287719	T	<0.8	<0.8	0.96	1	<0.8	0.96	0.84	<0.8	0.98	0.88	<0.8	NA	NA	NA	NA	NA	NA	NA	NA	NA	NA
HsInv0041	rs6730016	2	225287891	A	<0.8	<0.8	0.96	1	<0.8	0.96	0.84	<0.8	0.98	0.88	<0.8	NA	NA	NA	NA	NA	NA	NA	NA	NA	NA
HsInv0041	rs10179411	2	225288043	C	<0.8	<0.8	0.96	1	<0.8	0.96	0.84	<0.8	0.98	0.88	<0.8	NA	NA	NA	NA	NA	NA	NA	NA	NA	NA
HsInv0041	rs10166898	2	225288147	T	<0.8	<0.8	0.96	1	<0.8	0.96	0.84	<0.8	0.98	0.88	<0.8	NA	NA	NA	NA	NA	NA	NA	NA	NA	NA
HsInv0041	rs10167081	2	225288176	T	<0.8	<0.8	0.96	1	<0.8	0.96	0.84	<0.8	0.98	0.88	<0.8	NA	NA	NA	NA	NA	NA	NA	NA	NA	NA
HsInv0041	rs7566363	2	225288219	C	<0.8	<0.8	0.96	1	<0.8	0.9	<0.8	<0.8	0.98	0.82	<0.8	NA	NA	NA	NA	NA	NA	NA	NA	NA	NA
HsInv0041	rs144875199	2	225288629	GAACTC	<0.8	<0.8	0.96	1	<0.8	0.96	0.84	<0.8	0.98	0.88	<0.8	NA	NA	NA	NA	NA	NA	NA	NA	NA	NA
HsInv0041	rs12694636	2	225288690	C	<0.8	<0.8	0.96	1	<0.8	0.96	0.84	<0.8	0.98	0.88	<0.8	NA	NA	NA	NA	NA	NA	NA	NA	NA	NA
HsInv0041	rs6719005	2	225288783	A	<0.8	<0.8	0.96	1	<0.8	0.96	0.84	<0.8	0.98	0.88	<0.8	NA	NA	NA	NA	NA	NA	NA	NA	NA	NA
HsInv0041	rs6733996	2	225288871	C	<0.8	<0.8	0.96	1	<0.8	0.96	0.84	<0.8	0.98	0.88	<0.8	NA	NA	NA	NA	NA	NA	NA	NA	NA	NA
HsInv0041	rs36126355	2	225288939	CA	<0.8	<0.8	<0.8	0.85	<0.8	<0.8	<0.8	<0.8	0.82	<0.8	<0.8	NA	NA	NA	NA	NA	NA	NA	NA	NA	NA
HsInv0041	rs4674897	2	225289178	A	<0.8	<0.8	0.96	1	<0.8	0.96	0.84	<0.8	0.98	0.88	<0.8	NA	NA	NA	NA	NA	NA	NA	NA	NA	NA
HsInv0041	rs1523924	2	225289532	G	<0.8	<0.8	0.96	1	<0.8	0.96	0.84	<0.8	0.98	0.88	<0.8	NA	NA	NA	NA	NA	NA	NA	NA	NA	NA
HsInv0041	rs1523923	2	225289556	G	<0.8	<0.8	0.96	1	<0.8	0.96	0.84	<0.8	0.98	0.88	<0.8	NA	NA	NA	NA	NA	NA	NA	NA	NA	NA
HsInv0041	rs10933059	2	225289879	C	<0.8	<0.8	0.96	1	<0.8	0.96	0.84	<0.8	0.98	0.88	<0.8	NA	NA	NA	NA	NA	NA	NA	NA	NA	NA
HsInv0041	rs11887658	2	225289901	A	<0.8	<0.8	0.96	1	<0.8	0.96	0.84	<0.8	0.98	0.88	<0.8	NA	NA	NA	NA	NA	NA	NA	NA	NA	NA
HsInv0041	rs2396091	2	225290379	T	<0.8	<0.8	0.96	1	<0.8	0.96	0.84	<0.8	0.98	0.88	<0.8	NA	NA	NA	NA	NA	NA	NA	NA	NA	NA
HsInv0041	rs34526749	2	225290412	CG	<0.8	<0.8	0.96	1	<0.8	0.96	0.84	<0.8	0.98	0.88	0.83	NA	NA	NA	NA	NA	NA	NA	NA	NA	NA
HsInv0041	rs1916763	2	225290435	T	<0.8	<0.8	0.96	1	<0.8	0.96	0.84	<0.8	0.98	0.88	0.83	NA	NA	NA	NA	NA	NA	NA	NA	NA	NA
HsInv0041	rs764407	2	225290456	G	<0.8	<0.8	0.96	0.96	<0.8	0.96	0.84	<0.8	0.96	0.88	0.82	NA	NA	NA	NA	NA	NA	NA	NA	NA	NA
HsInv0041	rs764406	2	225290595	A	<0.8	<0.8	0.96	1	<0.8	<0.8	<0.8	<0.8	0.98	<0.8	<0.8	NA	NA	NA	NA	NA	NA	NA	NA	NA	NA
HsInv0041	rs764405	2	225290691	T	<0.8	<0.8	0.96	1	<0.8	0.83	0.84	<0.8	0.98	<0.8	<0.8	NA	NA	NA	NA	NA	NA	NA	NA	NA	NA
HsInv0041	rs10190507	2	225291370	T	1	1	0.96	1	1	1	1	1	0.98	1	1	NA	NA	<0.8	NA	NA	NA	NA	<0.8	NA	NA
HsInv0041	rs10166620	2	225291465	G	<0.8	<0.8	0.96	1	0.95	0.94	<0.8	<0.8	0.98	0.94	0.82	NA	NA	NA	NA	NA	NA	NA	NA	NA	NA
HsInv0041	rs6710450	2	225292553	T	0.82	<0.8	1	1	1	1	1	<0.8	1	1	0.92	0.81	<0.8	0.95	0.95	1	1	1	0.95	1	0.93
HsInv0041	rs4674898	2	225292912	G	<0.8	<0.8	1	1	0.95	0.94	<0.8	<0.8	1	0.94	0.83	NA	<0.8	1	1	0.97	NA	NA	1	NA	NA
HsInv0041	rs11898198	2	225293000	T	<0.8	<0.8	1	0.96	0.9	0.91	<0.8	<0.8	0.98	0.91	<0.8	<0.8	<0.8	1	1	0.96	0.93	<0.8	1	0.95	<0.8
HsInv0041	rs6733222	2	225294173	C	1	1	1	1	1	1	1	1	1	1	1	NA	NA	NA	NA	NA	NA	NA	NA	NA	NA
HsInv0041	rs6718446	2	225294467	T	1	1	1	1	1	1	1	1	1	1	1	NA	NA	NA	NA	NA	NA	NA	NA	NA	NA
HsInv0041	rs4674899	2	225295341	C	<0.8	<0.8	1	1	0.95	0.92	<0.8	<0.8	1	0.93	0.82	NA	NA	NA	NA	NA	NA	NA	NA	NA	NA
HsInv0041	rs4674900	2	225295450	G	<0.8	<0.8	1	1	0.95	0.94	<0.8	<0.8	1	0.94	0.83	NA	NA	NA	NA	NA	NA	NA	NA	NA	NA
HsInv0041	rs9784048	2	225295654	G	<0.8	<0.8	1	1	0.95	0.91	<0.8	<0.8	1	0.92	0.82	NA	NA	NA	NA	NA	NA	NA	NA	NA	NA
HsInv0041	rs9784050	2	225296091	T	1	1	1	1	1	0.98	1	1	1	0.98	1	NA	NA	NA	NA	NA	NA	NA	NA	NA	NA
HsInv0041	rs56254703	2	225296927	G	0.94	1	0.95	1	1	0.98	1	0.96	0.98	0.98	0.98	NA	NA	NA	NA	NA	NA	NA	NA	NA	NA
HsInv0041	rs568225370	2	225296931	C	0.94	1	0.95	1	1	0.98	1	0.96	0.98	0.98	0.98	NA	NA	NA	NA	NA	NA	NA	NA	NA	NA
HsInv0041	rs11904082	2	225296998	T	<0.8	<0.8	1	1	0.95	0.91	<0.8	<0.8	1	0.92	0.81	<0.8	<0.8	1	1	0.96	0.91	<0.8	1	0.93	0.82
HsInv0041	rs6748879	2	225297929	C	<0.8	<0.8	1	1	0.81	<0.8	<0.8	<0.8	1	<0.8	<0.8	NA	NA	NA	NA	NA	NA	NA	NA	NA	NA
HsInv0041	rs6734149	2	225297984	T	1	0.91	1	1	0.85	0.83	0.87	0.96	1	0.84	0.92	NA	NA	NA	NA	NA	NA	NA	NA	NA	NA
HsInv0041	rs6705004	2	225297985	T	1	0.91	1	1	0.85	0.83	0.87	0.96	1	0.84	0.92	NA	NA	NA	NA	NA	NA	NA	NA	NA	NA
HsInv0041	rs2005902	2	225298060	T	<0.8	<0.8	1	1	0.81	<0.8	<0.8	<0.8	1	<0.8	<0.8	NA	NA	NA	NA	NA	NA	NA	NA	NA	NA
HsInv0041	rs2005901	2	225298061	C	<0.8	<0.8	1	1	0.81	<0.8	<0.8	<0.8	1	<0.8	<0.8	NA	NA	NA	NA	NA	NA	NA	NA	NA	NA
HsInv0041	rs10804321	2	225298481	A	0.81	<0.8	1	1	0.95	0.85	0.85	<0.8	1	0.88	0.88	NA	NA	NA	NA	NA	NA	NA	NA	NA	NA
HsInv0041	rs10804322	2	225298482	C	0.81	<0.8	1	1	0.95	0.85	0.85	<0.8	1	0.88	0.88	NA	NA	NA	NA	NA	NA	NA	NA	NA	NA
HsInv0041	rs6737609	2	225298738	T	0.97	0.86	1	1	0.85	0.82	<0.8	0.92	1	0.83	0.89	NA	NA	NA	NA	NA	NA	NA	NA	NA	NA
HsInv0041	rs6709124	2	225299023	G	<0.8	<0.8	1	1	0.81	<0.8	<0.8	<0.8	1	<0.8	<0.8	NA	NA	NA	NA	NA	NA	NA	NA	NA	NA
HsInv0041	rs12997147	2	225299163	T	<0.8	<0.8	1	1	0.81	<0.8	<0.8	<0.8	1	<0.8	<0.8	NA	NA	NA	NA	NA	NA	NA	NA	NA	NA
HsInv0041	rs13024213	2	225299489	C	<0.8	<0.8	1	1	0.81	<0.8	<0.8	<0.8	1	<0.8	<0.8	NA	NA	NA	NA	NA	NA	NA	NA	NA	NA
HsInv0041	rs72268158	2	225299930	G	0.81	<0.8	1	1	0.95	0.85	0.85	<0.8	1	0.88	0.88	NA	NA	NA	NA	NA	NA	NA	NA	NA	NA
HsInv0041	rs10933061	2	225300124	A	0.97	0.86	1	1	0.85	0.82	<0.8	0.92	1	0.83	0.89	NA	NA	NA	NA	NA	NA	NA	NA	NA	NA
HsInv0041	rs10933062	2	225300192	C	<0.8	<0.8	1	1	0.81	<0.8	<0.8	<0.8	1	<0.8	<0.8	NA	NA	NA	NA	NA	NA	NA	NA	NA	NA
HsInv0041	rs10933063	2	225300206	C	0.97	0.86	1	1	0.85	0.82	<0.8	0.92	1	0.83	0.89	NA	NA	NA	NA	NA	NA	NA	NA	NA	NA
HsInv0041	rs10933064	2	225300313	C	<0.8	<0.8	1	1	0.81	<0.8	<0.8	<0.8	1	<0.8	<0.8	NA	NA	NA	NA	NA	NA	NA	NA	NA	NA
HsInv0041	rs12694637	2	225300505	G	<0.8	<0.8	1	1	0.81	<0.8	<0.8	<0.8	1	<0.8	<0.8	<0.8	<0.8	1	1	0.87	<0.8	<0.8	1	<0.8	<0.8
HsInv0041	rs12694638	2	225300818	G	<0.8	<0.8	1	1	0.81	<0.8	<0.8	<0.8	1	<0.8	<0.8	NA	NA	NA	NA	NA	NA	NA	NA	NA	NA
HsInv0041	rs10627005	2	225300834	CTA	<0.8	<0.8	1	1	0.81	<0.8	<0.8	<0.8	1	<0.8	<0.8	NA	NA	NA	NA	NA	NA	NA	NA	NA	NA
HsInv0041	rs1468987	2	225301018	G	<0.8	<0.8	1	1	0.81	<0.8	<0.8	<0.8	1	<0.8	<0.8	NA	NA	NA	NA	NA	NA	NA	NA	NA	NA
HsInv0041	rs6743392	2	225301731	G	<0.8	<0.8	1	1	0.81	<0.8	<0.8	<0.8	1	<0.8	<0.8	NA	NA	NA	NA	NA	NA	NA	NA	NA	NA
HsInv0041	rs6757101	2	225301872	G	<0.8	<0.8	1	1	0.81	<0.8	<0.8	<0.8	1	<0.8	<0.8	NA	NA	NA	NA	NA	NA	NA	NA	NA	NA
HsInv0041	rs12694639	2	225302079	T	<0.8	<0.8	1	1	0.81	<0.8	<0.8	<0.8	1	<0.8	<0.8	NA	NA	NA	NA	NA	NA	NA	NA	NA	NA
HsInv0041	rs12694640	2	225302172	C	<0.8	<0.8	1	1	0.81	<0.8	<0.8	<0.8	1	<0.8	<0.8	NA	NA	NA	NA	NA	NA	NA	NA	NA	NA
HsInv0041	rs67376008	2	225302237	G	<0.8	<0.8	1	1	0.81	<0.8	<0.8	<0.8	1	<0.8	<0.8	NA	NA	NA	NA	NA	NA	NA	NA	NA	NA
HsInv0041	rs12328241	2	225302513	C	<0.8	<0.8	1	1	0.81	<0.8	<0.8	<0.8	1	<0.8	<0.8	<0.8	<0.8	1	1	0.87	<0.8	<0.8	1	<0.8	<0.8
HsInv0041	rs7596143	2	225302739	C	<0.8	<0.8	1	1	<0.8	<0.8	<0.8	<0.8	1	<0.8	<0.8	NA	<0.8	1	1	NA	NA	NA	1	NA	NA
HsInv0041	rs10534246	2	225303399	A	<0.8	<0.8	1	1	0.95	0.85	0.85	<0.8	1	0.88	0.86	NA	NA	NA	NA	NA	NA	NA	NA	NA	NA
HsInv0041	rs12694641	2	225304185	A	<0.8	<0.8	1	1	0.81	<0.8	<0.8	<0.8	1	<0.8	<0.8	<0.8	<0.8	1	1	0.87	<0.8	<0.8	1	<0.8	<0.8
HsInv0041	rs7600902	2	225304586	C	0.91	0.86	1	1	0.81	<0.8	<0.8	0.89	1	<0.8	0.82	0.83	0.92	1	1	0.89	<0.8	<0.8	1	0.81	0.82
HsInv0041	rs7603562	2	225304671	C	<0.8	<0.8	1	1	0.81	<0.8	<0.8	<0.8	1	<0.8	<0.8	NA	<0.8	1	1	0.84	NA	NA	1	NA	NA
HsInv0041	rs7589608	2	225304694	T	<0.8	<0.8	1	1	0.81	<0.8	<0.8	<0.8	1	<0.8	<0.8	NA	NA	NA	NA	NA	NA	NA	NA	NA	NA
HsInv0041	rs57696382	2	225305225	CT	<0.8	<0.8	1	0.96	0.81	<0.8	<0.8	<0.8	0.98	<0.8	<0.8	NA	NA	NA	NA	NA	NA	NA	NA	NA	NA
HsInv0041	rs12328147	2	225305226	A	0.81	<0.8	1	1	0.85	0.82	<0.8	<0.8	1	0.83	0.84	NA	NA	NA	NA	NA	NA	NA	NA	NA	NA
HsInv0045	rs226308	21	27988758	A	<0.8	<0.8	0.81	<0.8	<0.8	<0.8	<0.8	<0.8	<0.8	<0.8	<0.8	NA	<0.8	0.82	<0.8	<0.8	NA	NA	<0.8	NA	NA
HsInv0045	rs226309	21	27988908	C	<0.8	<0.8	0.81	<0.8	<0.8	<0.8	<0.8	<0.8	<0.8	<0.8	<0.8	NA	NA	NA	NA	NA	NA	NA	NA	NA	NA
HsInv0045	rs226311	21	27989601	T	<0.8	<0.8	0.81	<0.8	<0.8	<0.8	<0.8	<0.8	<0.8	<0.8	<0.8	NA	NA	NA	NA	NA	NA	NA	NA	NA	NA
HsInv0045	rs226312	21	27990836	C	<0.8	<0.8	0.81	<0.8	<0.8	<0.8	<0.8	<0.8	<0.8	<0.8	<0.8	NA	NA	NA	NA	NA	NA	NA	NA	NA	NA
HsInv0045	rs2830310	21	27991379	T	<0.8	<0.8	0.81	<0.8	<0.8	<0.8	<0.8	<0.8	<0.8	<0.8	<0.8	NA	NA	NA	NA	NA	NA	NA	NA	NA	NA
HsInv0045	rs36003182	21	27991640	GT	<0.8	<0.8	0.81	<0.8	<0.8	<0.8	<0.8	<0.8	<0.8	<0.8	<0.8	NA	NA	NA	NA	NA	NA	NA	NA	NA	NA
HsInv0045	rs59977322	21	27992265	T	<0.8	<0.8	0.81	<0.8	<0.8	<0.8	<0.8	<0.8	<0.8	<0.8	<0.8	NA	NA	NA	NA	NA	NA	NA	NA	NA	NA
HsInv0045	rs170493	21	27992655	A	<0.8	<0.8	0.81	<0.8	<0.8	<0.8	<0.8	<0.8	<0.8	<0.8	<0.8	NA	NA	NA	NA	NA	NA	NA	NA	NA	NA
HsInv0045	rs170494	21	27995061	G	<0.8	<0.8	0.81	<0.8	<0.8	<0.8	<0.8	<0.8	<0.8	<0.8	<0.8	NA	<0.8	0.82	<0.8	<0.8	NA	NA	<0.8	NA	NA
HsInv0045	rs226267	21	27995084	A	<0.8	<0.8	0.81	<0.8	<0.8	<0.8	<0.8	<0.8	<0.8	<0.8	<0.8	NA	NA	NA	NA	NA	NA	NA	NA	NA	NA
HsInv0045	rs170495	21	27995125	A	<0.8	<0.8	0.81	<0.8	<0.8	<0.8	<0.8	<0.8	<0.8	<0.8	<0.8	NA	NA	NA	NA	NA	NA	NA	NA	NA	NA
HsInv0045	rs34147904	21	27995365	CT	<0.8	<0.8	0.81	<0.8	<0.8	<0.8	<0.8	<0.8	<0.8	<0.8	<0.8	NA	NA	NA	NA	NA	NA	NA	NA	NA	NA
HsInv0045	rs226269	21	27995486	G	<0.8	<0.8	0.81	<0.8	<0.8	<0.8	<0.8	<0.8	<0.8	<0.8	<0.8	NA	NA	NA	NA	NA	NA	NA	NA	NA	NA
HsInv0045	rs226270	21	27996369	T	<0.8	<0.8	0.81	<0.8	<0.8	<0.8	<0.8	<0.8	<0.8	<0.8	<0.8	NA	NA	NA	NA	NA	NA	NA	NA	NA	NA
HsInv0045	rs226273	21	27997211	G	<0.8	<0.8	0.81	<0.8	<0.8	<0.8	<0.8	<0.8	<0.8	<0.8	<0.8	NA	NA	0.82	<0.8	NA	NA	NA	<0.8	NA	NA
HsInv0045	rs226275	21	27997710	T	<0.8	<0.8	0.81	<0.8	<0.8	<0.8	<0.8	<0.8	<0.8	<0.8	<0.8	<0.8	<0.8	0.85	<0.8	<0.8	<0.8	<0.8	<0.8	<0.8	<0.8
HsInv0045	rs226276	21	27998061	C	<0.8	<0.8	0.81	<0.8	<0.8	<0.8	<0.8	<0.8	<0.8	<0.8	<0.8	NA	NA	NA	NA	NA	NA	NA	NA	NA	NA
HsInv0045	rs226277	21	27998077	A	<0.8	<0.8	0.81	<0.8	<0.8	<0.8	<0.8	<0.8	<0.8	<0.8	<0.8	<0.8	<0.8	0.85	<0.8	<0.8	<0.8	<0.8	<0.8	<0.8	<0.8
HsInv0045	rs226278	21	27998471	T	<0.8	<0.8	0.81	0.87	<0.8	<0.8	<0.8	<0.8	0.84	<0.8	<0.8	NA	NA	NA	NA	NA	NA	NA	NA	NA	NA
HsInv0045	rs226279	21	27998595	T	<0.8	<0.8	0.81	0.87	<0.8	<0.8	<0.8	<0.8	0.84	<0.8	<0.8	NA	NA	NA	NA	NA	NA	NA	NA	NA	NA
HsInv0045	rs455405	21	28002391	A	<0.8	<0.8	0.81	0.87	<0.8	<0.8	<0.8	<0.8	0.84	<0.8	<0.8	NA	NA	NA	NA	NA	NA	NA	NA	NA	NA
HsInv0045	rs365141	21	28002587	T	<0.8	<0.8	0.81	0.87	<0.8	<0.8	<0.8	<0.8	0.84	<0.8	<0.8	NA	NA	NA	NA	NA	NA	NA	NA	NA	NA
HsInv0045	rs1701372	21	28002874	T	<0.8	<0.8	0.81	0.87	<0.8	<0.8	<0.8	<0.8	0.84	<0.8	<0.8	NA	NA	NA	NA	NA	NA	NA	NA	NA	NA
HsInv0045	rs56011545	21	28002941	A	<0.8	<0.8	0.81	0.87	<0.8	<0.8	<0.8	<0.8	0.84	<0.8	<0.8	NA	NA	NA	NA	NA	NA	NA	NA	NA	NA
HsInv0045	rs11317011	21	28003060	A	0.81	0.85	0.81	0.87	<0.8	<0.8	<0.8	0.83	0.84	<0.8	<0.8	NA	NA	NA	NA	NA	NA	NA	NA	NA	NA
HsInv0045	rs8129854	21	28003072	A	0.84	0.85	0.81	0.87	<0.8	<0.8	<0.8	0.85	0.84	<0.8	<0.8	NA	NA	NA	NA	NA	NA	NA	NA	NA	NA
HsInv0045	rs80335667	21	28003077	A	<0.8	<0.8	0.81	0.87	<0.8	<0.8	<0.8	<0.8	0.84	<0.8	<0.8	NA	NA	NA	NA	NA	NA	NA	NA	NA	NA
HsInv0045	rs412906	21	28003313	A	<0.8	<0.8	0.81	0.87	<0.8	<0.8	<0.8	<0.8	0.84	<0.8	<0.8	NA	NA	NA	NA	NA	NA	NA	NA	NA	NA
HsInv0045	rs371208	21	28003334	A	<0.8	<0.8	0.81	0.87	<0.8	<0.8	<0.8	<0.8	0.84	<0.8	<0.8	NA	NA	NA	NA	NA	NA	NA	NA	NA	NA
HsInv0045	rs465065	21	28003444	A	<0.8	<0.8	0.81	0.87	<0.8	<0.8	<0.8	<0.8	0.84	<0.8	<0.8	NA	NA	NA	NA	NA	NA	NA	NA	NA	NA
HsInv0045	rs467060	21	28004253	G	<0.8	<0.8	0.81	0.87	<0.8	<0.8	<0.8	<0.8	0.84	<0.8	<0.8	NA	NA	NA	NA	NA	NA	NA	NA	NA	NA
HsInv0045	rs112137546	21	28004258	C	<0.8	<0.8	0.81	0.87	<0.8	<0.8	<0.8	<0.8	0.84	<0.8	<0.8	NA	NA	NA	NA	NA	NA	NA	NA	NA	NA
HsInv0045	rs459759	21	28004723	T	<0.8	<0.8	0.81	0.87	<0.8	<0.8	<0.8	<0.8	0.84	<0.8	<0.8	NA	NA	NA	NA	NA	NA	NA	NA	NA	NA
HsInv0045	rs459877	21	28004726	C	<0.8	<0.8	0.81	0.87	<0.8	<0.8	<0.8	<0.8	0.84	<0.8	<0.8	NA	NA	NA	NA	NA	NA	NA	NA	NA	NA
HsInv0045	rs559557	21	28004914	C	<0.8	<0.8	0.81	0.87	<0.8	<0.8	<0.8	<0.8	0.84	<0.8	<0.8	NA	NA	NA	NA	NA	NA	NA	NA	NA	NA
HsInv0045	rs473495	21	28004915	A	<0.8	<0.8	0.81	0.87	<0.8	<0.8	<0.8	<0.8	0.84	<0.8	<0.8	NA	NA	NA	NA	NA	NA	NA	NA	NA	NA
HsInv0045	rs466429	21	28005477	C	<0.8	<0.8	0.81	0.87	<0.8	<0.8	<0.8	<0.8	0.84	<0.8	<0.8	NA	NA	NA	NA	NA	NA	NA	NA	NA	NA
HsInv0045	rs455908	21	28005977	A	<0.8	<0.8	0.81	0.87	<0.8	<0.8	<0.8	<0.8	0.84	<0.8	<0.8	NA	NA	NA	NA	NA	NA	NA	NA	NA	NA
HsInv0045	rs458512	21	28006533	G	<0.8	<0.8	0.81	0.87	<0.8	<0.8	<0.8	<0.8	0.84	<0.8	<0.8	<0.8	<0.8	0.85	0.86	<0.8	<0.8	<0.8	0.86	<0.8	<0.8
HsInv0045	rs2156288	21	28006673	A	<0.8	<0.8	0.81	0.87	<0.8	<0.8	<0.8	<0.8	0.84	<0.8	<0.8	NA	NA	NA	NA	NA	NA	NA	NA	NA	NA
HsInv0045	rs466815	21	28007281	T	<0.8	<0.8	0.81	0.87	<0.8	<0.8	<0.8	<0.8	0.84	<0.8	<0.8	<0.8	<0.8	0.85	0.86	<0.8	<0.8	<0.8	0.86	<0.8	<0.8
HsInv0045	rs460100	21	28008077	C	<0.8	<0.8	0.81	0.87	<0.8	<0.8	<0.8	<0.8	0.84	<0.8	<0.8	<0.8	<0.8	0.85	0.86	<0.8	<0.8	<0.8	0.86	<0.8	<0.8
HsInv0045	rs67834705	21	28009495	TTA	0.84	0.85	0.81	0.83	<0.8	<0.8	<0.8	0.85	0.82	<0.8	<0.8	NA	NA	NA	NA	NA	NA	NA	NA	NA	NA
HsInv0045	rs383332	21	28009509	C	0.84	0.85	0.81	0.83	<0.8	<0.8	<0.8	0.85	0.82	<0.8	<0.8	NA	NA	0.82	0.87	NA	NA	NA	0.84	NA	NA
HsInv0045	rs395176	21	28009519	G	<0.8	0.84	<0.8	<0.8	<0.8	<0.8	<0.8	<0.8	<0.8	<0.8	<0.8	NA	NA	NA	NA	NA	NA	NA	NA	NA	NA
HsInv0045	rs447493	21	28009526	G	0.84	0.85	0.81	0.83	<0.8	<0.8	<0.8	0.85	0.82	<0.8	<0.8	NA	NA	NA	NA	NA	NA	NA	NA	NA	NA
HsInv0045	rs463051	21	28009904	C	0.84	0.85	0.81	0.87	<0.8	<0.8	<0.8	0.85	0.84	<0.8	<0.8	NA	NA	NA	NA	NA	NA	NA	NA	NA	NA
HsInv0045	rs459144	21	28009972	A	0.84	0.85	0.81	0.87	<0.8	<0.8	<0.8	0.85	0.84	<0.8	<0.8	NA	NA	NA	NA	NA	NA	NA	NA	NA	NA
HsInv0045	rs375060721	21	28010079	TTA	<0.8	0.85	0.81	0.87	<0.8	<0.8	<0.8	0.8	0.84	<0.8	<0.8	NA	NA	NA	NA	NA	NA	NA	NA	NA	NA
HsInv0045	rs1701371	21	28010351	T	0.84	0.85	0.81	0.87	<0.8	<0.8	<0.8	0.85	0.84	<0.8	<0.8	NA	NA	NA	NA	NA	NA	NA	NA	NA	NA
HsInv0045	rs9975946	21	28010444	T	<0.8	0.84	<0.8	<0.8	<0.8	<0.8	<0.8	<0.8	<0.8	<0.8	<0.8	NA	NA	NA	NA	NA	NA	NA	NA	NA	NA
HsInv0045	rs1788296	21	28011226	G	<0.8	0.84	<0.8	<0.8	<0.8	<0.8	<0.8	<0.8	<0.8	<0.8	<0.8	NA	NA	NA	NA	NA	NA	NA	NA	NA	NA
HsInv0045	rs1788297	21	28011292	T	0.84	0.85	0.81	0.87	<0.8	<0.8	<0.8	0.85	0.84	<0.8	<0.8	NA	NA	NA	NA	NA	NA	NA	NA	NA	NA
HsInv0045	rs1788298	21	28011313	G	<0.8	<0.8	0.81	0.87	<0.8	<0.8	<0.8	<0.8	0.84	<0.8	<0.8	NA	NA	NA	NA	NA	NA	NA	NA	NA	NA
HsInv0045	rs9979657	21	28011939	A	0.81	0.85	0.81	0.87	<0.8	<0.8	<0.8	0.83	0.84	<0.8	<0.8	NA	NA	NA	NA	NA	NA	NA	NA	NA	NA
HsInv0045	rs13046890	21	28012010	C	<0.8	<0.8	<0.8	0.82	<0.8	<0.8	<0.8	<0.8	<0.8	<0.8	<0.8	NA	NA	NA	NA	NA	NA	NA	NA	NA	NA
HsInv0045	rs28432770	21	28012278	G	<0.8	0.84	<0.8	<0.8	<0.8	<0.8	<0.8	<0.8	<0.8	<0.8	<0.8	NA	NA	NA	NA	NA	NA	NA	NA	NA	NA
HsInv0045	rs375997	21	28012621	C	0.84	0.85	0.81	0.87	<0.8	<0.8	<0.8	0.85	0.84	<0.8	<0.8	NA	NA	NA	NA	NA	NA	NA	NA	NA	NA
HsInv0045	rs373511	21	28012641	T	0.84	0.85	0.81	0.87	<0.8	<0.8	<0.8	0.85	0.84	<0.8	<0.8	NA	NA	NA	NA	NA	NA	NA	NA	NA	NA
HsInv0045	rs383081	21	28012688	G	0.84	0.85	0.81	0.87	<0.8	<0.8	<0.8	0.85	0.84	<0.8	<0.8	NA	NA	NA	NA	NA	NA	NA	NA	NA	NA
HsInv0045	rs457706	21	28012873	C	<0.8	0.84	<0.8	<0.8	<0.8	<0.8	<0.8	<0.8	<0.8	<0.8	<0.8	NA	0.83	<0.8	<0.8	<0.8	NA	NA	<0.8	NA	NA
HsInv0045	rs381140	21	28012985	T	0.84	0.85	0.81	0.87	<0.8	<0.8	<0.8	0.85	0.84	<0.8	<0.8	NA	NA	NA	NA	NA	NA	NA	NA	NA	NA
HsInv0045	rs148623330	21	28013008	C	0.84	0.85	0.81	0.87	<0.8	<0.8	<0.8	0.85	0.84	<0.8	<0.8	NA	NA	NA	NA	NA	NA	NA	NA	NA	NA
HsInv0045	rs385994	21	28013149	T	0.84	0.85	0.81	0.87	<0.8	<0.8	<0.8	0.85	0.84	<0.8	<0.8	NA	NA	NA	NA	NA	NA	NA	NA	NA	NA
HsInv0045	rs456487	21	28013409	G	0.84	0.85	0.81	0.87	<0.8	<0.8	<0.8	0.85	0.84	<0.8	<0.8	NA	0.84	0.82	0.87	NA	NA	NA	0.84	NA	NA
HsInv0045	rs459640	21	28013788	G	<0.8	0.84	<0.8	<0.8	<0.8	<0.8	<0.8	<0.8	<0.8	<0.8	<0.8	NA	NA	NA	NA	NA	NA	NA	NA	NA	NA
HsInv0045	rs446394	21	28013972	T	<0.8	0.84	<0.8	<0.8	<0.8	<0.8	<0.8	<0.8	<0.8	<0.8	<0.8	NA	NA	NA	NA	NA	NA	NA	NA	NA	NA
HsInv0045	rs451826	21	28014082	A	0.84	0.85	0.81	0.87	<0.8	<0.8	<0.8	0.85	0.84	<0.8	<0.8	<0.8	0.86	0.85	0.86	<0.8	<0.8	<0.8	0.86	<0.8	<0.8
HsInv0045	rs448887	21	28014220	G	0.84	0.85	0.81	0.87	<0.8	<0.8	<0.8	0.85	0.84	<0.8	<0.8	0.83	0.86	0.85	0.86	<0.8	<0.8	<0.8	0.86	<0.8	<0.8
HsInv0045	rs461188	21	28014500	G	0.84	0.85	0.81	0.87	<0.8	<0.8	<0.8	0.85	0.84	<0.8	<0.8	NA	0.84	0.82	0.87	<0.8	NA	NA	0.84	NA	NA
HsInv0045	rs458859	21	28014823	T	0.84	0.85	0.81	0.87	<0.8	<0.8	<0.8	0.85	0.84	<0.8	<0.8	NA	0.84	0.82	0.87	<0.8	NA	NA	0.84	NA	NA
HsInv0045	rs461377	21	28014880	C	<0.8	<0.8	0.81	0.87	<0.8	<0.8	<0.8	<0.8	0.84	<0.8	<0.8	NA	NA	NA	NA	NA	NA	NA	NA	NA	NA
HsInv0045	rs371910	21	28015035	A	<0.8	0.84	<0.8	<0.8	<0.8	<0.8	<0.8	<0.8	<0.8	<0.8	<0.8	NA	NA	NA	NA	NA	NA	NA	NA	NA	NA
HsInv0045	rs71311069	21	28015214	CAT	<0.8	0.84	<0.8	<0.8	<0.8	<0.8	<0.8	<0.8	<0.8	<0.8	<0.8	NA	NA	NA	NA	NA	NA	NA	NA	NA	NA
HsInv0045	rs380720	21	28015299	A	0.84	0.85	0.81	0.87	<0.8	<0.8	<0.8	0.85	0.84	<0.8	<0.8	NA	NA	NA	NA	NA	NA	NA	NA	NA	NA
HsInv0045	rs460694	21	28015738	C	0.84	0.85	0.81	0.87	<0.8	<0.8	<0.8	0.85	0.84	<0.8	<0.8	NA	NA	NA	NA	NA	NA	NA	NA	NA	NA
HsInv0045	rs460831	21	28016078	G	0.84	0.85	0.81	0.87	<0.8	<0.8	<0.8	0.85	0.84	<0.8	<0.8	NA	NA	NA	NA	NA	NA	NA	NA	NA	NA
HsInv0045	rs577376	21	28016187	A	0.84	0.85	0.81	0.87	<0.8	<0.8	<0.8	0.85	0.84	<0.8	<0.8	NA	NA	NA	NA	NA	NA	NA	NA	NA	NA
HsInv0045	rs533051	21	28016189	A	0.84	0.85	0.81	0.87	<0.8	<0.8	<0.8	0.85	0.84	<0.8	<0.8	NA	NA	NA	NA	NA	NA	NA	NA	NA	NA
HsInv0045	rs578055	21	28016212	T	0.84	0.85	0.81	0.87	<0.8	<0.8	<0.8	0.85	0.84	<0.8	<0.8	NA	NA	NA	NA	NA	NA	NA	NA	NA	NA
HsInv0045	rs35348213	21	28016444	G	<0.8	0.84	<0.8	<0.8	<0.8	<0.8	<0.8	<0.8	<0.8	<0.8	<0.8	NA	NA	NA	NA	NA	NA	NA	NA	NA	NA
HsInv0045	rs392414	21	28016515	A	0.84	0.85	0.81	0.87	<0.8	<0.8	<0.8	0.85	0.84	<0.8	<0.8	NA	NA	NA	NA	NA	NA	NA	NA	NA	NA
HsInv0045	rs143628508	21	28016748	AAAAGTT	0.84	0.85	0.81	0.87	<0.8	<0.8	<0.8	0.85	0.84	<0.8	<0.8	NA	NA	NA	NA	NA	NA	NA	NA	NA	NA
HsInv0045	rs458968	21	28016842	A	0.84	0.85	0.81	0.87	<0.8	<0.8	<0.8	0.85	0.84	<0.8	<0.8	NA	NA	NA	NA	NA	NA	NA	NA	NA	NA
HsInv0045	rs459257	21	28017065	G	<0.8	<0.8	0.81	0.87	<0.8	<0.8	<0.8	<0.8	0.84	<0.8	<0.8	<0.8	<0.8	0.85	0.86	<0.8	<0.8	<0.8	0.86	<0.8	<0.8
HsInv0045	rs385135	21	28017588	T	0.84	0.85	0.81	0.87	<0.8	<0.8	<0.8	0.85	0.84	<0.8	<0.8	NA	0.84	0.82	0.87	<0.8	NA	NA	0.84	NA	NA
HsInv0045	rs384773	21	28017711	C	0.84	0.85	0.81	0.87	<0.8	<0.8	<0.8	0.85	0.84	<0.8	<0.8	NA	NA	NA	NA	NA	NA	NA	NA	NA	NA
HsInv0045	rs403163	21	28017834	C	0.84	0.85	0.81	0.87	<0.8	<0.8	<0.8	0.85	0.84	<0.8	<0.8	NA	NA	NA	NA	NA	NA	NA	NA	NA	NA
HsInv0045	rs413641	21	28018108	G	0.84	0.85	0.81	0.87	<0.8	<0.8	<0.8	0.85	0.84	<0.8	<0.8	NA	NA	NA	NA	NA	NA	NA	NA	NA	NA
HsInv0045	rs419749	21	28018301	G	0.94	0.97	0.81	0.87	<0.8	<0.8	<0.8	0.96	0.84	<0.8	<0.8	NA	NA	NA	NA	NA	NA	NA	NA	NA	NA
HsInv0045	rs411565	21	28018585	A	0.87	0.85	0.81	0.91	<0.8	<0.8	<0.8	0.86	0.86	<0.8	<0.8	NA	NA	NA	NA	NA	NA	NA	NA	NA	NA
HsInv0045	rs4993915	21	28019065	G	0.87	0.85	0.85	1	<0.8	<0.8	<0.8	0.86	0.93	<0.8	<0.8	NA	NA	NA	NA	NA	NA	NA	NA	NA	NA
HsInv0045	rs370388	21	28019113	T	<0.8	0.84	<0.8	<0.8	<0.8	<0.8	<0.8	<0.8	<0.8	<0.8	<0.8	NA	NA	NA	NA	NA	NA	NA	NA	NA	NA
HsInv0045	rs423357	21	28019276	G	0.87	0.85	0.85	1	<0.8	<0.8	<0.8	0.86	0.93	<0.8	<0.8	NA	NA	NA	NA	NA	NA	NA	NA	NA	NA
HsInv0045	rs458538	21	28019654	C	<0.8	0.84	<0.8	<0.8	<0.8	0.87	0.92	<0.8	<0.8	<0.8	<0.8	NA	NA	NA	NA	NA	NA	NA	NA	NA	NA
HsInv0045	rs458442	21	28019836	T	0.85	0.94	<0.8	<0.8	<0.8	0.87	0.92	0.89	<0.8	<0.8	<0.8	NA	NA	NA	NA	NA	NA	NA	NA	NA	NA
HsInv0045	rs428744	21	28020126	T	<0.8	<0.8	<0.8	<0.8	<0.8	0.87	0.92	<0.8	<0.8	<0.8	<0.8	NA	NA	NA	NA	NA	NA	NA	NA	NA	NA
HsInv0045	rs441256	21	28020217	G	0.85	0.94	<0.8	<0.8	<0.8	0.87	0.9	0.89	<0.8	<0.8	<0.8	0.89	0.92	<0.8	<0.8	<0.8	0.85	0.93	<0.8	<0.8	<0.8
HsInv0045	rs390933	21	28020478	T	<0.8	<0.8	<0.8	<0.8	<0.8	0.84	<0.8	<0.8	<0.8	0.81	<0.8	NA	NA	NA	NA	NA	NA	NA	NA	NA	NA
HsInv0045	rs9979839	21	28020534	G	0.85	0.94	<0.8	<0.8	<0.8	0.87	0.92	0.89	<0.8	<0.8	<0.8	NA	NA	NA	NA	NA	NA	NA	NA	NA	NA
HsInv0045	rs1788299	21	28020743	A	<0.8	<0.8	<0.8	<0.8	<0.8	0.87	0.92	<0.8	<0.8	<0.8	<0.8	NA	NA	NA	NA	NA	NA	NA	NA	NA	NA
HsInv0045	rs7283610	21	28021624	T	1	1	1	1	1	1	0.92	1	1	1	0.99	NA	NA	NA	NA	NA	NA	NA	NA	NA	NA
HsInv0045	rs111467702	21	28021654	C	1	1	1	1	1	1	1	1	1	1	1	NA	NA	NA	NA	NA	NA	NA	NA	NA	NA
HsInv0045	rs147097220	21	28021696	T	0.92	0.91	1	0.96	0.83	0.96	0.97	0.92	0.98	0.93	0.95	NA	NA	NA	NA	NA	NA	NA	NA	NA	NA
HsInv0045	rs147742907	21	28021697	G	0.92	0.91	1	0.96	0.83	0.96	0.97	0.92	0.98	0.93	0.95	NA	NA	NA	NA	NA	NA	NA	NA	NA	NA
HsInv0045	rs465446	21	28022267	A	0.82	0.97	1	1	0.94	0.98	1	0.89	1	0.97	0.96	0.87	0.96	1	1	0.97	0.98	1	1	0.97	0.96
HsInv0045	rs461137	21	28022600	G	<0.8	<0.8	1	1	0.94	1	1	<0.8	1	0.99	0.88	NA	NA	NA	NA	NA	NA	NA	NA	NA	NA
HsInv0045	rs466257	21	28023105	A	<0.8	0.91	1	1	0.94	1	1	<0.8	1	0.99	0.91	NA	0.93	1	1	0.9	NA	NA	1	NA	NA
HsInv0045	rs2226775	21	28023168	T	<0.8	0.84	<0.8	<0.8	<0.8	<0.8	<0.8	<0.8	<0.8	<0.8	<0.8	NA	0.86	<0.8	<0.8	<0.8	NA	NA	<0.8	NA	NA
HsInv0045	rs464663	21	28023370	C	<0.8	<0.8	<0.8	<0.8	<0.8	0.87	0.92	<0.8	<0.8	<0.8	<0.8	<0.8	<0.8	<0.8	<0.8	<0.8	0.85	0.93	<0.8	<0.8	<0.8
HsInv0045	rs1788300	21	28024135	G	<0.8	0.87	1	1	0.94	1	1	<0.8	1	0.99	0.9	NA	NA	NA	NA	NA	NA	NA	NA	NA	NA
HsInv0045	rs366384	21	28024225	A	<0.8	<0.8	1	1	0.94	1	1	<0.8	1	0.99	<0.8	<0.8	<0.8	1	1	0.97	1	1	1	0.99	<0.8
HsInv0055	rs1596777	5	63738523	T	<0.8	<0.8	<0.8	<0.8	<0.8	0.81	0.86	<0.8	<0.8	<0.8	<0.8	NA	NA	NA	NA	NA	NA	NA	NA	NA	NA
HsInv0055	rs4362902	5	63738572	C	<0.8	<0.8	<0.8	<0.8	<0.8	0.81	0.86	<0.8	<0.8	<0.8	<0.8	NA	NA	NA	NA	NA	NA	NA	NA	NA	NA
HsInv0055	rs2084098	5	63738815	A	<0.8	<0.8	<0.8	<0.8	<0.8	0.81	0.86	<0.8	<0.8	<0.8	<0.8	NA	NA	NA	NA	NA	NA	NA	NA	NA	NA
HsInv0055	rs4490541	5	63740288	A	<0.8	<0.8	<0.8	<0.8	<0.8	0.81	0.86	<0.8	<0.8	<0.8	<0.8	NA	NA	NA	NA	NA	NA	NA	NA	NA	NA
HsInv0055	rs2012899	5	63745097	G	<0.8	<0.8	<0.8	<0.8	<0.8	0.81	0.86	<0.8	<0.8	<0.8	<0.8	NA	NA	NA	NA	NA	NA	NA	NA	NA	NA
HsInv0055	rs6414801	5	63746701	C	<0.8	<0.8	<0.8	<0.8	<0.8	0.81	0.86	<0.8	<0.8	<0.8	<0.8	NA	NA	NA	NA	NA	NA	NA	NA	NA	NA
HsInv0055	rs139612616	5	63746948	A	<0.8	<0.8	<0.8	<0.8	<0.8	<0.8	0.85	<0.8	<0.8	<0.8	<0.8	NA	NA	NA	NA	NA	NA	NA	NA	NA	NA
HsInv0055	rs10042907	5	63748242	C	<0.8	<0.8	<0.8	<0.8	<0.8	0.81	0.86	<0.8	<0.8	<0.8	<0.8	NA	NA	NA	NA	NA	NA	NA	NA	NA	NA
HsInv0055	rs12513952	5	63753031	C	<0.8	<0.8	<0.8	<0.8	<0.8	0.81	0.86	<0.8	<0.8	<0.8	<0.8	NA	NA	NA	NA	NA	NA	NA	NA	NA	NA
HsInv0055	rs10471300	5	63758237	T	<0.8	<0.8	<0.8	<0.8	<0.8	0.81	0.86	<0.8	<0.8	<0.8	<0.8	NA	NA	NA	NA	NA	NA	NA	NA	NA	NA
HsInv0055	rs4502764	5	63758389	C	<0.8	<0.8	<0.8	<0.8	<0.8	0.81	0.86	<0.8	<0.8	<0.8	<0.8	NA	NA	NA	NA	NA	NA	NA	NA	NA	NA
HsInv0055	rs7731540	5	63760012	A	<0.8	<0.8	<0.8	<0.8	<0.8	<0.8	0.86	<0.8	<0.8	<0.8	<0.8	NA	NA	NA	NA	NA	NA	NA	NA	NA	NA
HsInv0055	rs6862349	5	63761572	G	<0.8	<0.8	<0.8	<0.8	<0.8	0.81	0.86	<0.8	<0.8	<0.8	<0.8	NA	NA	NA	NA	NA	NA	NA	NA	NA	NA
HsInv0055	rs2962199	5	63766432	T	<0.8	<0.8	<0.8	<0.8	0.82	0.81	0.86	<0.8	<0.8	0.81	<0.8	NA	NA	NA	NA	NA	NA	NA	NA	NA	NA
HsInv0055	rs2921497	5	63767108	A	<0.8	<0.8	<0.8	<0.8	<0.8	0.81	0.86	<0.8	<0.8	<0.8	<0.8	NA	NA	NA	NA	NA	NA	NA	NA	NA	NA
HsInv0055	rs7379405	5	63768688	A	<0.8	<0.8	<0.8	<0.8	<0.8	0.81	0.86	<0.8	<0.8	<0.8	<0.8	NA	NA	NA	NA	NA	NA	NA	NA	NA	NA
HsInv0055	rs78692699	5	63778163	G	<0.8	<0.8	<0.8	<0.8	<0.8	0.81	0.86	<0.8	<0.8	<0.8	<0.8	NA	NA	NA	NA	NA	NA	NA	NA	NA	NA
HsInv0055	rs13183655	5	63780792	C	<0.8	<0.8	<0.8	<0.8	<0.8	<0.8	0.86	<0.8	<0.8	<0.8	<0.8	NA	NA	NA	NA	NA	NA	NA	NA	NA	NA
HsInv0055	rs2962193	5	63782947	G	<0.8	<0.8	<0.8	<0.8	<0.8	<0.8	0.86	<0.8	<0.8	<0.8	<0.8	NA	NA	NA	NA	NA	NA	NA	NA	NA	NA
HsInv0055	rs2921498	5	63784156	A	<0.8	<0.8	<0.8	<0.8	<0.8	0.81	0.86	<0.8	<0.8	<0.8	<0.8	NA	NA	NA	NA	NA	NA	NA	NA	NA	NA
HsInv0058	rs12110470	6	30997816	T	<0.8	<0.8	<0.8	0.82	<0.8	<0.8	<0.8	<0.8	<0.8	<0.8	<0.8	NA	NA	NA	NA	NA	NA	NA	NA	NA	NA
HsInv0058	rs6908759	6	30998055	G	<0.8	<0.8	<0.8	0.82	<0.8	<0.8	<0.8	<0.8	<0.8	<0.8	<0.8	NA	NA	NA	NA	NA	NA	NA	NA	NA	NA
HsInv0058	rs2844683	6	31003436	A	0.81	<0.8	0.89	<0.8	0.94	0.81	<0.8	<0.8	<0.8	0.84	<0.8	NA	NA	NA	NA	NA	NA	NA	NA	NA	NA
HsInv0058	rs2844681	6	31003523	C	1	0.89	1	1	1	1	1	0.95	1	1	0.98	NA	NA	NA	NA	NA	NA	NA	NA	NA	NA
HsInv0058	rs2844672	6	31005139	A	1	0.96	1	1	1	1	1	0.98	1	1	0.99	NA	NA	NA	NA	NA	NA	NA	NA	NA	NA
HsInv0058	rs2844669	6	31006092	C	1	0.89	1	1	1	1	1	0.95	1	1	0.98	0.97	0.88	1	1	1	1	1	1	1	0.98
HsInv0058	rs2517553	6	31006247	G	1	0.96	1	1	1	1	1	0.98	1	1	0.99	NA	NA	NA	NA	NA	NA	NA	NA	NA	NA
HsInv0058	rs2844665	6	31006855	C	1	0.96	1	1	1	1	1	0.98	1	1	0.99	1	0.97	1	1	1	1	1	1	1	1
HsInv0058	rs2517552	6	31007590	T	0.93	1	1	1	0.94	0.97	0.92	0.96	1	0.96	0.96	0.91	1	1	1	0.93	0.98	0.91	1	0.96	0.96
HsInv0058	rs2394430	6	31007866	A	1	1	1	1	1	1	1	1	1	1	1	NA	NA	NA	NA	NA	NA	NA	NA	NA	NA
HsInv0058	rs2517551	6	31007968	A	1	1	1	1	1	0.97	1	1	1	0.98	0.99	NA	NA	NA	NA	NA	NA	NA	NA	NA	NA
HsInv0058	rs2394429	6	31008036	G	0.93	0.96	1	1	1	1	1	0.95	1	1	0.98	NA	NA	NA	NA	NA	NA	NA	NA	NA	NA
HsInv0058	rs2394428	6	31008039	C	1	0.92	1	1	1	1	1	0.96	1	1	0.99	NA	NA	NA	NA	NA	NA	NA	NA	NA	NA
HsInv0058	rs2517550	6	31008368	T	1	0.96	1	1	1	1	0.97	0.98	1	1	0.99	1	0.97	1	1	1	1	0.97	1	1	0.99
HsInv0058	rs2517548	6	31008818	T	1	1	1	1	1	1	1	1	1	1	1	1	1	1	1	1	1	1	1	1	1
HsInv0058	rs9262565	6	31009195	G	1	1	1	1	0.94	0.95	1	1	1	0.95	0.99	NA	NA	NA	NA	NA	NA	NA	NA	NA	NA
HsInv0058	rs9262566	6	31009198	C	1	1	1	1	0.94	0.95	1	1	1	0.95	0.99	NA	NA	NA	NA	NA	NA	NA	NA	NA	NA
HsInv0058	rs9262567	6	31009209	G	1	0.96	1	1	0.94	0.95	1	0.98	1	0.95	0.98	NA	1	1	1	1	NA	NA	1	NA	NA
HsInv0058	rs10947128	6	31009235	C	1	1	1	1	0.94	1	1	1	1	0.98	0.99	NA	0.96	0.87	1	1	NA	NA	0.93	NA	NA
HsInv0058	rs2517545	6	31009302	G	1	1	1	1	1	1	1	1	1	1	1	1	1	1	1	1	1	1	1	1	1
HsInv0058	rs2517543	6	31009649	G	1	1	1	1	1	1	1	1	1	1	1	NA	NA	NA	NA	NA	NA	NA	NA	NA	NA
HsInv0058	rs143980660	6	31009742	T	1	1	1	1	1	1	1	1	1	1	1	NA	NA	NA	NA	NA	NA	NA	NA	NA	NA
HsInv0058	rs6906452	6	31009934	A	1	1	1	1	1	1	1	1	1	1	1	NA	NA	NA	NA	NA	NA	NA	NA	NA	NA
HsInv0058	rs2523877	6	31010683	T	<0.8	<0.8	<0.8	0.84	<0.8	<0.8	<0.8	<0.8	<0.8	<0.8	<0.8	NA	NA	NA	NA	NA	NA	NA	NA	NA	NA
HsInv0058	rs2844647	6	31011013	A	<0.8	<0.8	<0.8	0.84	<0.8	<0.8	<0.8	<0.8	<0.8	<0.8	<0.8	<0.8	<0.8	<0.8	0.83	<0.8	<0.8	<0.8	<0.8	<0.8	<0.8
HsInv0058	rs2248386	6	31011247	T	<0.8	<0.8	<0.8	0.84	<0.8	<0.8	<0.8	<0.8	<0.8	<0.8	<0.8	<0.8	<0.8	<0.8	0.83	<0.8	<0.8	<0.8	<0.8	<0.8	<0.8
HsInv0058	rs2517540	6	31011892	A	<0.8	<0.8	<0.8	<0.8	<0.8	<0.8	<0.8	<0.8	<0.8	<0.8	<0.8	NA	0.84	<0.8	0.81	<0.8	NA	NA	<0.8	NA	NA
HsInv0058	rs2523876	6	31012032	C	0.96	1	1	1	1	1	1	0.98	1	1	0.99	NA	NA	NA	NA	NA	NA	NA	NA	NA	NA
HsInv0058	rs2523875	6	31012033	T	<0.8	<0.8	<0.8	0.84	<0.8	<0.8	<0.8	<0.8	<0.8	<0.8	<0.8	NA	NA	NA	NA	NA	NA	NA	NA	NA	NA
HsInv0058	rs2517539	6	31012050	G	1	0.96	1	1	1	1	1	0.98	1	1	0.99	NA	NA	NA	NA	NA	NA	NA	NA	NA	NA
HsInv0058	rs2523874	6	31012137	C	1	1	1	1	1	1	1	1	1	1	1	NA	NA	NA	NA	NA	NA	NA	NA	NA	NA
HsInv0058	rs2523873	6	31012263	C	1	1	1	1	1	1	1	1	1	1	1	NA	1	1	1	1	NA	NA	1	NA	NA
HsInv0058	rs2844646	6	31012466	A	<0.8	<0.8	<0.8	0.84	<0.8	<0.8	<0.8	<0.8	<0.8	<0.8	<0.8	NA	NA	NA	NA	NA	NA	NA	NA	NA	NA
HsInv0058	rs2523872	6	31012730	C	1	0.92	1	1	0.94	0.97	0.92	0.96	1	0.96	0.96	1	0.94	1	1	0.93	0.98	0.91	1	0.96	0.96
HsInv0058	rs6457311	6	31012940	T	<0.8	<0.8	<0.8	0.81	<0.8	<0.8	<0.8	<0.8	<0.8	<0.8	<0.8	NA	NA	NA	NA	NA	NA	NA	NA	NA	NA
HsInv0058	rs6457312	6	31012941	G	<0.8	<0.8	<0.8	0.81	<0.8	<0.8	<0.8	<0.8	<0.8	<0.8	<0.8	NA	NA	NA	NA	NA	NA	NA	NA	NA	NA
HsInv0058	rs3131927	6	31012996	C	0.94	0.93	0.92	0.95	0.94	0.83	0.9	0.93	0.94	0.86	0.91	0.94	0.94	0.91	0.95	0.93	0.81	0.89	0.93	0.85	0.9
HsInv0058	rs3131926	6	31013085	T	<0.8	<0.8	<0.8	0.84	<0.8	<0.8	<0.8	<0.8	<0.8	<0.8	<0.8	NA	NA	NA	NA	NA	NA	NA	NA	NA	NA
HsInv0058	rs2517538	6	31013541	G	1	0.96	1	1	0.94	0.97	0.92	0.98	1	0.96	0.97	0.94	0.97	1	1	0.93	0.98	0.91	1	0.96	0.96
HsInv0058	rs2523871	6	31014009	T	1	0.96	1	1	0.94	0.97	0.92	0.98	1	0.96	0.97	NA	0.96	1	1	0.92	NA	NA	1	NA	NA
HsInv0058	rs2517537	6	31014010	A	1	0.96	1	1	0.94	0.97	0.92	0.98	1	0.96	0.97	NA	NA	NA	NA	NA	NA	NA	NA	NA	NA
HsInv0058	rs2523870	6	31014116	T	1	0.96	1	1	0.94	0.97	0.92	0.98	1	0.96	0.97	1	0.97	1	1	0.93	0.97	0.91	1	0.95	0.97
HsInv0058	rs67731447	6	31014541	T	0.8	<0.8	0.84	0.87	<0.8	<0.8	<0.8	0.81	0.85	<0.8	<0.8	NA	NA	NA	NA	NA	NA	NA	NA	NA	NA
HsInv0058	rs2517536	6	31014823	A	0.8	<0.8	0.84	0.87	<0.8	<0.8	<0.8	0.81	0.85	<0.8	<0.8	NA	NA	NA	NA	NA	NA	NA	NA	NA	NA
HsInv0058	rs2844645	6	31015182	A	0.8	<0.8	0.84	0.87	<0.8	<0.8	<0.8	0.81	0.85	<0.8	<0.8	0.89	0.82	0.83	0.87	<0.8	<0.8	<0.8	0.85	<0.8	<0.8
HsInv0058	rs2523867	6	31016660	T	<0.8	<0.8	0.84	0.87	<0.8	<0.8	<0.8	<0.8	0.85	<0.8	<0.8	NA	NA	NA	NA	NA	NA	NA	NA	NA	NA
HsInv0058	rs2251825	6	31016914	C	0.9	0.89	<0.8	<0.8	<0.8	<0.8	<0.8	0.9	<0.8	<0.8	<0.8	NA	0.85	<0.8	<0.8	NA	NA	NA	<0.8	NA	NA
HsInv0058	rs2251830	6	31016978	A	<0.8	<0.8	<0.8	<0.8	<0.8	<0.8	<0.8	<0.8	<0.8	<0.8	<0.8	0.81	<0.8	<0.8	<0.8	<0.8	<0.8	<0.8	<0.8	<0.8	<0.8
HsInv0058	rs2517534	6	31017334	G	0.9	0.89	<0.8	<0.8	<0.8	<0.8	<0.8	0.9	<0.8	<0.8	<0.8	0.91	0.87	<0.8	<0.8	<0.8	<0.8	<0.8	<0.8	<0.8	<0.8
HsInv0058	rs2517533	6	31017634	G	0.9	0.89	<0.8	<0.8	<0.8	<0.8	<0.8	0.9	<0.8	<0.8	<0.8	NA	NA	NA	NA	NA	NA	NA	NA	NA	NA
HsInv0058	rs2517532	6	31018407	G	0.9	0.89	<0.8	<0.8	<0.8	<0.8	<0.8	0.9	<0.8	<0.8	<0.8	0.91	0.87	<0.8	<0.8	<0.8	<0.8	<0.8	<0.8	<0.8	<0.8
HsInv0058	rs2523865	6	31018448	C	<0.8	<0.8	<0.8	<0.8	<0.8	<0.8	<0.8	<0.8	<0.8	<0.8	<0.8	0.81	<0.8	<0.8	<0.8	<0.8	<0.8	<0.8	<0.8	<0.8	<0.8
HsInv0058	rs2523864	6	31018546	T	<0.8	<0.8	<0.8	<0.8	<0.8	<0.8	<0.8	<0.8	<0.8	<0.8	<0.8	0.81	<0.8	<0.8	<0.8	<0.8	<0.8	<0.8	<0.8	<0.8	<0.8
HsInv0058	rs2523862	6	31018842	C	0.9	0.89	<0.8	<0.8	<0.8	<0.8	<0.8	0.9	<0.8	<0.8	<0.8	0.89	0.87	<0.8	<0.8	<0.8	<0.8	<0.8	<0.8	<0.8	<0.8
HsInv0058	rs2523859	6	31019475	C	0.9	0.89	<0.8	<0.8	<0.8	<0.8	<0.8	0.9	<0.8	<0.8	<0.8	NA	NA	NA	NA	NA	NA	NA	NA	NA	NA
HsInv0058	rs2523858	6	31019495	A	0.9	0.89	<0.8	<0.8	<0.8	<0.8	<0.8	0.9	<0.8	<0.8	<0.8	NA	NA	NA	NA	NA	NA	NA	NA	NA	NA
HsInv0058	rs2252195	6	31020057	C	0.9	0.89	<0.8	<0.8	<0.8	<0.8	<0.8	0.9	<0.8	<0.8	<0.8	NA	NA	NA	NA	NA	NA	NA	NA	NA	NA
HsInv0058	rs2428517	6	31020152	C	<0.8	<0.8	<0.8	<0.8	<0.8	<0.8	<0.8	<0.8	<0.8	<0.8	<0.8	0.81	<0.8	<0.8	<0.8	<0.8	<0.8	<0.8	<0.8	<0.8	<0.8
HsInv0058	rs2394424	6	31020360	C	0.9	0.89	<0.8	<0.8	<0.8	<0.8	<0.8	0.9	<0.8	<0.8	<0.8	NA	NA	NA	NA	NA	NA	NA	NA	NA	NA
HsInv0058	rs4713425	6	31020631	A	0.9	0.81	<0.8	<0.8	<0.8	<0.8	<0.8	0.86	<0.8	<0.8	<0.8	NA	NA	NA	NA	NA	NA	NA	NA	NA	NA
HsInv0058	rs3131789	6	31020821	G	0.87	<0.8	<0.8	<0.8	<0.8	<0.8	<0.8	0.83	<0.8	<0.8	<0.8	NA	NA	NA	NA	NA	NA	NA	NA	NA	NA
HsInv0058	rs2428516	6	31021325	C	<0.8	<0.8	<0.8	<0.8	0.94	<0.8	<0.8	<0.8	<0.8	0.83	<0.8	NA	NA	NA	NA	NA	NA	NA	NA	NA	NA
HsInv0058	rs2523857	6	31021504	C	<0.8	<0.8	<0.8	<0.8	0.88	<0.8	<0.8	<0.8	<0.8	<0.8	<0.8	<0.8	<0.8	<0.8	<0.8	0.85	<0.8	<0.8	<0.8	<0.8	<0.8
HsInv0058	rs2517527	6	31021547	G	<0.8	<0.8	<0.8	<0.8	0.88	<0.8	<0.8	<0.8	<0.8	<0.8	<0.8	<0.8	<0.8	<0.8	<0.8	0.85	<0.8	<0.8	<0.8	<0.8	<0.8
HsInv0058	rs2523856	6	31021630	T	<0.8	<0.8	<0.8	<0.8	0.88	<0.8	<0.8	<0.8	<0.8	<0.8	<0.8	NA	<0.8	<0.8	<0.8	0.84	NA	NA	<0.8	NA	NA
HsInv0058	rs6905484	6	31071254	C	<0.8	<0.8	<0.8	<0.8	<0.8	<0.8	<0.8	<0.8	<0.8	<0.8	<0.8	NA	<0.8	<0.8	<0.8	0.8	NA	NA	<0.8	NA	NA
HsInv0059	rs7739837	6	89916046	C	<0.8	<0.8	<0.8	<0.8	0.94	0.96	<0.8	<0.8	<0.8	0.95	<0.8	NA	NA	NA	NA	NA	NA	NA	NA	NA	NA
HsInv0059	rs7758893	6	89916641	T	0.91	1	<0.8	<0.8	0.85	0.89	0.85	0.95	<0.8	0.87	0.9	0.94	1	<0.8	<0.8	0.81	0.88	0.86	<0.8	0.85	0.87
HsInv0059	rs9444676	6	89916917	T	0.91	1	<0.8	<0.8	<0.8	<0.8	<0.8	0.95	<0.8	<0.8	<0.8	NA	NA	NA	NA	NA	NA	NA	NA	NA	NA
HsInv0059	rs881293	6	89917803	G	<0.8	<0.8	<0.8	0.83	<0.8	<0.8	<0.8	<0.8	<0.8	<0.8	<0.8	<0.8	<0.8	<0.8	<0.8	<0.8	NA	<0.8	<0.8	NA	NA
HsInv0059	rs4707528	6	89918243	A	<0.8	<0.8	<0.8	0.83	<0.8	<0.8	<0.8	<0.8	<0.8	<0.8	<0.8	NA	<0.8	<0.8	<0.8	<0.8	NA	NA	<0.8	NA	NA
HsInv0059	rs4707529	6	89918562	T	1	1	<0.8	0.82	1	1	0.88	1	<0.8	1	0.93	1	1	<0.8	<0.8	1	1	0.89	<0.8	1	0.92
HsInv0059	rs7771848	6	89920494	A	<0.8	<0.8	<0.8	0.87	<0.8	<0.8	<0.8	<0.8	<0.8	<0.8	<0.8	NA	NA	NA	NA	NA	NA	NA	NA	NA	NA
HsInv0059	rs55946999	6	89920639	C	<0.8	<0.8	<0.8	0.95	<0.8	<0.8	<0.8	<0.8	0.87	<0.8	<0.8	NA	NA	NA	NA	NA	NA	NA	NA	NA	NA
HsInv0059	rs9353653	6	89921623	C	<0.8	<0.8	<0.8	0.95	<0.8	<0.8	<0.8	<0.8	0.87	<0.8	<0.8	<0.8	<0.8	<0.8	0.95	<0.8	<0.8	<0.8	0.87	<0.8	<0.8
HsInv0059	rs9353654	6	89921705	C	<0.8	<0.8	<0.8	0.95	<0.8	<0.8	<0.8	<0.8	0.87	<0.8	<0.8	NA	NA	NA	NA	NA	NA	NA	NA	NA	NA
HsInv0059	rs9444677	6	89922294	A	<0.8	<0.8	<0.8	0.91	<0.8	<0.8	<0.8	<0.8	0.8	<0.8	<0.8	NA	NA	NA	NA	NA	NA	NA	NA	NA	NA
HsInv0059	rs9451180	6	89922302	A	<0.8	<0.8	<0.8	0.91	<0.8	<0.8	<0.8	<0.8	0.8	<0.8	<0.8	NA	NA	NA	NA	NA	NA	NA	NA	NA	NA
HsInv0059	rs9451181	6	89922307	C	<0.8	<0.8	<0.8	0.91	<0.8	<0.8	<0.8	<0.8	0.8	<0.8	<0.8	NA	NA	NA	NA	NA	NA	NA	NA	NA	NA
HsInv0059	rs1029055	6	89922543	A	<0.8	<0.8	<0.8	0.91	<0.8	<0.8	<0.8	<0.8	0.8	<0.8	<0.8	NA	NA	NA	NA	NA	NA	NA	NA	NA	NA
HsInv0059	rs1029056	6	89922546	C	<0.8	<0.8	<0.8	0.91	<0.8	<0.8	<0.8	<0.8	0.8	<0.8	<0.8	NA	NA	NA	NA	NA	NA	NA	NA	NA	NA
HsInv0059	rs1029057	6	89922554	T	<0.8	<0.8	<0.8	0.87	<0.8	<0.8	<0.8	<0.8	<0.8	<0.8	<0.8	NA	NA	NA	NA	NA	NA	NA	NA	NA	NA
HsInv0059	rs1029058	6	89923279	T	<0.8	<0.8	<0.8	0.91	<0.8	<0.8	<0.8	<0.8	0.8	<0.8	<0.8	NA	NA	NA	NA	NA	NA	NA	NA	NA	NA
HsInv0059	rs9353655	6	89923493	G	<0.8	<0.8	<0.8	0.91	<0.8	<0.8	<0.8	<0.8	0.8	<0.8	<0.8	NA	NA	NA	NA	NA	NA	NA	NA	NA	NA
HsInv0059	rs66685321	6	89923571	AT	<0.8	<0.8	<0.8	0.91	<0.8	<0.8	<0.8	<0.8	0.8	<0.8	<0.8	NA	NA	NA	NA	NA	NA	NA	NA	NA	NA
HsInv0059	rs73493535	6	89923703	G	<0.8	<0.8	<0.8	0.91	<0.8	<0.8	<0.8	<0.8	0.8	<0.8	<0.8	NA	NA	NA	NA	NA	NA	NA	NA	NA	NA
HsInv0059	rs75431512	6	89923912	G	<0.8	<0.8	<0.8	0.87	<0.8	<0.8	<0.8	<0.8	<0.8	<0.8	<0.8	NA	NA	NA	NA	NA	NA	NA	NA	NA	NA
HsInv0059	rs200300005	6	89923950	C	1	1	1	1	1	1	0.96	1	1	1	1	NA	NA	NA	NA	NA	NA	NA	NA	NA	NA
HsInv0059	rs369850202	6	89923951	C	1	1	1	1	1	1	0.96	1	1	1	1	NA	NA	NA	NA	NA	NA	NA	NA	NA	NA
HsInv0059	rs9344915	6	89924405	C	<0.8	<0.8	<0.8	0.91	<0.8	<0.8	<0.8	<0.8	0.8	<0.8	<0.8	NA	NA	NA	NA	NA	NA	NA	NA	NA	NA
HsInv0059	rs7773203	6	89924589	T	1	1	1	1	1	1	1	1	1	1	1	NA	NA	NA	NA	NA	NA	NA	NA	NA	NA
HsInv0059	rs1186902	6	89926962	C	<0.8	<0.8	<0.8	<0.8	<0.8	<0.8	<0.8	<0.8	<0.8	<0.8	<0.8	NA	<0.8	<0.8	0.8	<0.8	NA	NA	<0.8	NA	NA
HsInv0059	rs282112	6	89928702	C	<0.8	<0.8	1	0.91	<0.8	<0.8	<0.8	<0.8	0.95	<0.8	<0.8	NA	NA	NA	NA	NA	NA	NA	NA	NA	NA
HsInv0059	rs282113	6	89931582	A	1	1	1	0.91	0.94	1	0.96	1	0.95	0.98	0.98	1	1	1	0.89	0.89	1	0.96	0.95	0.95	0.97
HsInv0059	rs43993	6	89931955	A	1	1	1	0.91	0.94	1	0.96	1	0.95	0.98	0.98	NA	NA	<0.8	0.8	NA	NA	NA	<0.8	NA	NA
HsInv0059	rs1186899	6	89933400	T	<0.8	<0.8	1	0.91	<0.8	<0.8	<0.8	<0.8	0.95	<0.8	<0.8	NA	NA	NA	NA	NA	NA	NA	NA	NA	NA
HsInv0059	rs282139	6	89936335	T	<0.8	<0.8	<0.8	0.82	<0.8	<0.8	<0.8	<0.8	<0.8	<0.8	<0.8	NA	NA	NA	NA	NA	NA	NA	NA	NA	NA
HsInv0059	rs1307227	6	89941333	G	<0.8	<0.8	1	0.91	<0.8	<0.8	<0.8	<0.8	0.95	<0.8	<0.8	NA	NA	NA	NA	NA	NA	NA	NA	NA	NA
HsInv0059	rs282136	6	89950960	C	<0.8	<0.8	0.94	0.86	<0.8	<0.8	<0.8	<0.8	0.89	<0.8	<0.8	<0.8	<0.8	0.95	0.89	<0.8	<0.8	<0.8	0.92	<0.8	<0.8
HsInv0059	rs282132	6	89955124	C	<0.8	<0.8	<0.8	<0.8	<0.8	<0.8	<0.8	<0.8	<0.8	<0.8	<0.8	NA	<0.8	<0.8	0.8	<0.8	NA	NA	<0.8	NA	NA
HsInv0059	rs12524354	6	89956794	G	<0.8	<0.8	0.94	0.91	0.81	<0.8	<0.8	<0.8	0.92	<0.8	<0.8	NA	NA	NA	NA	NA	NA	NA	NA	NA	NA
HsInv0059	rs282126	6	89959080	A	<0.8	<0.8	<0.8	<0.8	<0.8	<0.8	<0.8	<0.8	<0.8	<0.8	<0.8	NA	<0.8	<0.8	0.8	<0.8	NA	NA	<0.8	NA	NA
HsInv0059	rs12524547	6	89961915	C	<0.8	<0.8	0.88	0.85	<0.8	<0.8	<0.8	<0.8	0.87	<0.8	<0.8	NA	<0.8	0.89	0.85	<0.8	NA	NA	0.86	NA	NA
HsInv0059	rs16881632	6	89963796	T	<0.8	<0.8	0.88	0.91	<0.8	<0.8	<0.8	<0.8	0.9	<0.8	<0.8	<0.8	<0.8	0.89	0.89	<0.8	<0.8	<0.8	0.89	<0.8	<0.8
HsInv0061	rs545768842	6	105189770	A	NA	NA	NA	<0.8	<0.8	<0.8	1	NA	<0.8	<0.8	<0.8	NA	NA	NA	NA	NA	NA	NA	NA	NA	NA
HsInv0061	rs185353401	6	105265897	A	NA	NA	NA	<0.8	<0.8	<0.8	1	NA	<0.8	<0.8	<0.8	NA	NA	NA	NA	NA	NA	NA	NA	NA	NA
HsInv0061	rs555240956	6	105267505	T	NA	NA	NA	<0.8	<0.8	<0.8	1	NA	<0.8	<0.8	<0.8	NA	NA	NA	NA	NA	NA	NA	NA	NA	NA
HsInv0061	rs116848899	6	105278146	C	NA	NA	NA	<0.8	<0.8	<0.8	1	NA	<0.8	<0.8	<0.8	NA	NA	NA	NA	NA	NA	NA	NA	NA	NA
HsInv0061	rs531918004	6	105297576	T	NA	NA	NA	<0.8	<0.8	<0.8	1	NA	<0.8	<0.8	<0.8	NA	NA	NA	NA	NA	NA	NA	NA	NA	NA
HsInv0061	rs117263431	6	105387487	T	NA	NA	NA	<0.8	<0.8	<0.8	1	NA	<0.8	<0.8	<0.8	NA	NA	NA	NA	NA	NA	NA	NA	NA	NA
HsInv0061	rs142734614	6	105392055	T	NA	NA	NA	<0.8	<0.8	<0.8	1	NA	<0.8	<0.8	<0.8	NA	NA	NA	NA	NA	NA	NA	NA	NA	NA
HsInv0061	rs112668016	6	105548155	T	NA	NA	NA	<0.8	<0.8	<0.8	1	NA	<0.8	<0.8	<0.8	NA	NA	NA	NA	NA	NA	NA	NA	NA	NA
HsInv0061	rs547182699	6	105548156	G	NA	NA	NA	<0.8	<0.8	<0.8	1	NA	<0.8	<0.8	<0.8	NA	NA	NA	NA	NA	NA	NA	NA	NA	NA
HsInv0061	rs551018764	6	105554454	G	NA	NA	NA	<0.8	<0.8	<0.8	1	NA	<0.8	<0.8	<0.8	NA	NA	NA	NA	NA	NA	NA	NA	NA	NA
HsInv0061	rs548351532	6	105556892	G	NA	NA	NA	<0.8	<0.8	<0.8	1	NA	<0.8	<0.8	<0.8	NA	NA	NA	NA	NA	NA	NA	NA	NA	NA
HsInv0061	rs117890018	6	105651965	C	NA	NA	NA	<0.8	<0.8	<0.8	1	NA	<0.8	<0.8	<0.8	NA	NA	NA	NA	NA	NA	NA	NA	NA	NA
HsInv0061	rs149209893	6	105661357	A	NA	NA	NA	<0.8	<0.8	<0.8	1	NA	<0.8	<0.8	<0.8	NA	NA	NA	NA	NA	NA	NA	NA	NA	NA
HsInv0061	rs117234834	6	105717123	A	NA	NA	NA	<0.8	<0.8	<0.8	1	NA	<0.8	<0.8	<0.8	NA	NA	NA	NA	NA	NA	NA	NA	NA	NA
HsInv0061	rs572647369	6	105905469	C	NA	NA	NA	<0.8	<0.8	<0.8	1	NA	<0.8	<0.8	<0.8	NA	NA	NA	NA	NA	NA	NA	NA	NA	NA
HsInv0061	rs540336024	6	105912039	G	NA	NA	NA	<0.8	<0.8	<0.8	1	NA	<0.8	<0.8	<0.8	NA	NA	NA	NA	NA	NA	NA	NA	NA	NA
HsInv0061	rs576664591	6	105919042	T	NA	NA	NA	<0.8	<0.8	<0.8	1	NA	<0.8	<0.8	<0.8	NA	NA	NA	NA	NA	NA	NA	NA	NA	NA
HsInv0061	rs563848196	6	106033798	G	NA	NA	NA	<0.8	<0.8	<0.8	1	NA	<0.8	<0.8	<0.8	NA	NA	NA	NA	NA	NA	NA	NA	NA	NA
HsInv0061	rs567960243	6	106045464	T	NA	NA	NA	<0.8	<0.8	<0.8	1	NA	<0.8	<0.8	<0.8	NA	NA	NA	NA	NA	NA	NA	NA	NA	NA
HsInv0061	rs545163720	6	106057525	T	NA	NA	NA	<0.8	<0.8	<0.8	1	NA	<0.8	<0.8	<0.8	NA	NA	NA	NA	NA	NA	NA	NA	NA	NA
HsInv0061	rs559299875	6	106102868	T	NA	NA	NA	<0.8	<0.8	<0.8	1	NA	<0.8	<0.8	<0.8	NA	NA	NA	NA	NA	NA	NA	NA	NA	NA
HsInv0061	rs543254879	6	106103391	C	NA	NA	NA	<0.8	<0.8	<0.8	1	NA	<0.8	<0.8	<0.8	NA	NA	NA	NA	NA	NA	NA	NA	NA	NA
HsInv0061	rs535915419	6	106133701	C	NA	NA	NA	<0.8	<0.8	<0.8	1	NA	<0.8	<0.8	<0.8	NA	NA	NA	NA	NA	NA	NA	NA	NA	NA
HsInv0061	rs558835829	6	106179943	C	NA	NA	NA	<0.8	<0.8	<0.8	1	NA	<0.8	<0.8	<0.8	NA	NA	NA	NA	NA	NA	NA	NA	NA	NA
HsInv0061	rs571125207	6	106214070	C	NA	NA	NA	<0.8	<0.8	<0.8	1	NA	<0.8	<0.8	<0.8	NA	NA	NA	NA	NA	NA	NA	NA	NA	NA
HsInv0061	rs535299308	6	106239861	G	NA	NA	NA	<0.8	<0.8	<0.8	1	NA	<0.8	<0.8	<0.8	NA	NA	NA	NA	NA	NA	NA	NA	NA	NA
HsInv0061	rs545549903	6	106264088	A	NA	NA	NA	<0.8	<0.8	<0.8	1	NA	<0.8	<0.8	<0.8	NA	NA	NA	NA	NA	NA	NA	NA	NA	NA
HsInv0061	rs539003910	6	106272315	CATATACCAATATGTATAT	NA	NA	NA	<0.8	<0.8	<0.8	1	NA	<0.8	<0.8	<0.8	NA	NA	NA	NA	NA	NA	NA	NA	NA	NA
HsInv0061	rs531889795	6	106275300	T	NA	NA	NA	<0.8	<0.8	<0.8	1	NA	<0.8	<0.8	<0.8	NA	NA	NA	NA	NA	NA	NA	NA	NA	NA
HsInv0061	rs530774855	6	106280958	G	NA	NA	NA	<0.8	<0.8	<0.8	1	NA	<0.8	<0.8	<0.8	NA	NA	NA	NA	NA	NA	NA	NA	NA	NA
HsInv0061	rs553614490	6	106469654	C	NA	NA	NA	<0.8	<0.8	<0.8	1	NA	<0.8	<0.8	<0.8	NA	NA	NA	NA	NA	NA	NA	NA	NA	NA
HsInv0061	rs539007538	6	106481351	T	NA	NA	NA	<0.8	<0.8	<0.8	1	NA	<0.8	<0.8	<0.8	NA	NA	NA	NA	NA	NA	NA	NA	NA	NA
HsInv0061	rs188645572	6	106501839	A	NA	NA	NA	1	<0.8	<0.8	<0.8	NA	1	<0.8	<0.8	NA	NA	NA	NA	NA	NA	NA	NA	NA	NA
HsInv0061	rs567958235	6	106537684	T	NA	NA	NA	<0.8	<0.8	<0.8	1	NA	<0.8	<0.8	<0.8	NA	NA	NA	NA	NA	NA	NA	NA	NA	NA
HsInv0061	rs528866788	6	106586218	G	NA	NA	NA	<0.8	<0.8	<0.8	1	NA	<0.8	<0.8	<0.8	NA	NA	NA	NA	NA	NA	NA	NA	NA	NA
HsInv0061	rs676371	6	106695585	C	NA	NA	NA	<0.8	<0.8	<0.8	1	NA	<0.8	<0.8	<0.8	NA	NA	NA	NA	NA	NA	NA	NA	NA	NA
HsInv0061	rs542601506	6	106722000	C	NA	NA	NA	<0.8	<0.8	<0.8	1	NA	<0.8	<0.8	<0.8	NA	NA	NA	NA	NA	NA	NA	NA	NA	NA
HsInv0061	rs552306533	6	106782292	A	NA	NA	NA	<0.8	<0.8	<0.8	1	NA	<0.8	<0.8	<0.8	NA	NA	NA	NA	NA	NA	NA	NA	NA	NA
HsInv0061	rs33973748	6	106825491	GT	NA	NA	NA	<0.8	<0.8	<0.8	1	NA	<0.8	<0.8	<0.8	NA	NA	NA	NA	NA	NA	NA	NA	NA	NA
HsInv0061	rs1181558	6	106941883	G	NA	NA	NA	<0.8	<0.8	<0.8	1	NA	<0.8	<0.8	<0.8	NA	NA	NA	NA	NA	NA	NA	NA	NA	NA
HsInv0061	rs541583012	6	107013746	CTA	NA	NA	NA	1	<0.8	<0.8	<0.8	NA	1	<0.8	<0.8	NA	NA	NA	NA	NA	NA	NA	NA	NA	NA
HsInv0061	rs190777968	6	107038926	C	NA	NA	NA	1	<0.8	<0.8	<0.8	NA	1	<0.8	<0.8	NA	NA	NA	NA	NA	NA	NA	NA	NA	NA
HsInv0061	rs188568306	6	107102983	T	NA	NA	NA	1	<0.8	<0.8	<0.8	NA	1	<0.8	<0.8	NA	NA	NA	NA	NA	NA	NA	NA	NA	NA
HsInv0061	rs140168401	6	107104327	C	NA	NA	NA	1	<0.8	<0.8	<0.8	NA	1	<0.8	<0.8	NA	NA	NA	NA	NA	NA	NA	NA	NA	NA
HsInv0061	rs192746203	6	107150693	T	NA	NA	NA	1	<0.8	<0.8	<0.8	NA	1	<0.8	<0.8	NA	NA	NA	NA	NA	NA	NA	NA	NA	NA
HsInv0061	rs1321068	6	107186200	T	NA	NA	NA	<0.8	1	<0.8	1	NA	<0.8	<0.8	<0.8	NA	NA	NA	NA	NA	NA	NA	NA	NA	NA
HsInv0061	rs3127643	6	107250711	T	NA	NA	NA	<0.8	<0.8	<0.8	1	NA	<0.8	<0.8	<0.8	NA	NA	NA	NA	NA	NA	NA	NA	NA	NA
HsInv0061	rs3127642	6	107251035	G	NA	NA	NA	<0.8	<0.8	<0.8	1	NA	<0.8	<0.8	<0.8	NA	NA	NA	NA	NA	NA	NA	NA	NA	NA
HsInv0061	rs569731386	6	107314983	T	NA	NA	NA	<0.8	<0.8	<0.8	1	NA	<0.8	<0.8	<0.8	NA	NA	NA	NA	NA	NA	NA	NA	NA	NA
HsInv0061	rs147100395	6	107329443	T	NA	NA	NA	<0.8	<0.8	<0.8	1	NA	<0.8	<0.8	<0.8	NA	NA	NA	NA	NA	NA	NA	NA	NA	NA
HsInv0061	rs539731510	6	107332074	G	NA	NA	NA	<0.8	<0.8	<0.8	1	NA	<0.8	<0.8	<0.8	NA	NA	NA	NA	NA	NA	NA	NA	NA	NA
HsInv0061	rs572379253	6	107541586	A	NA	NA	NA	<0.8	<0.8	<0.8	1	NA	<0.8	<0.8	<0.8	NA	NA	NA	NA	NA	NA	NA	NA	NA	NA
HsInv0061	rs550846766	6	107573385	G	NA	NA	NA	<0.8	<0.8	<0.8	1	NA	<0.8	<0.8	<0.8	NA	NA	NA	NA	NA	NA	NA	NA	NA	NA
HsInv0061	rs117088982	6	107582165	C	NA	NA	NA	<0.8	<0.8	<0.8	1	NA	<0.8	<0.8	<0.8	NA	NA	NA	NA	NA	NA	NA	NA	NA	NA
HsInv0061	rs571429140	6	107604958	C	NA	NA	NA	<0.8	<0.8	<0.8	1	NA	<0.8	<0.8	<0.8	NA	NA	NA	NA	NA	NA	NA	NA	NA	NA
HsInv0061	rs190123014	6	107690317	A	NA	NA	NA	<0.8	<0.8	<0.8	1	NA	<0.8	<0.8	<0.8	NA	NA	NA	NA	NA	NA	NA	NA	NA	NA
HsInv0061	rs117648601	6	107785060	T	NA	NA	NA	<0.8	<0.8	<0.8	1	NA	<0.8	<0.8	<0.8	NA	NA	NA	NA	NA	NA	NA	NA	NA	NA
HsInv0061	rs200681158	6	107830610	A	NA	NA	NA	<0.8	<0.8	<0.8	1	NA	<0.8	<0.8	<0.8	NA	NA	NA	NA	NA	NA	NA	NA	NA	NA
HsInv0061	rs117081554	6	107968243	C	NA	NA	NA	<0.8	<0.8	<0.8	1	NA	<0.8	<0.8	<0.8	NA	NA	NA	NA	NA	NA	NA	NA	NA	NA
HsInv0061	rs190339057	6	107987217	C	NA	NA	NA	<0.8	<0.8	<0.8	1	NA	<0.8	<0.8	<0.8	NA	NA	NA	NA	NA	NA	NA	NA	NA	NA
HsInv0061	rs187419279	6	108026220	C	NA	NA	NA	<0.8	<0.8	<0.8	1	NA	<0.8	<0.8	<0.8	NA	NA	NA	NA	NA	NA	NA	NA	NA	NA
HsInv0061	rs542307771	6	108239419	A	NA	NA	NA	<0.8	<0.8	<0.8	1	NA	<0.8	<0.8	<0.8	NA	NA	NA	NA	NA	NA	NA	NA	NA	NA
HsInv0061	rs566275346	6	108345886	C	NA	NA	NA	<0.8	<0.8	<0.8	1	NA	<0.8	<0.8	<0.8	NA	NA	NA	NA	NA	NA	NA	NA	NA	NA
HsInv0061	rs550361230	6	108352438	C	NA	NA	NA	<0.8	<0.8	<0.8	1	NA	<0.8	<0.8	<0.8	NA	NA	NA	NA	NA	NA	NA	NA	NA	NA
HsInv0061	rs35367490	6	108465620	C	NA	NA	NA	<0.8	<0.8	<0.8	1	NA	<0.8	<0.8	<0.8	NA	NA	NA	NA	NA	NA	NA	NA	NA	NA
HsInv0061	rs551171115	6	108548676	T	NA	NA	NA	<0.8	<0.8	<0.8	1	NA	<0.8	<0.8	<0.8	NA	NA	NA	NA	NA	NA	NA	NA	NA	NA
HsInv0061	rs546397917	6	108915380	ATTAATT	NA	NA	NA	<0.8	<0.8	<0.8	1	NA	<0.8	<0.8	<0.8	NA	NA	NA	NA	NA	NA	NA	NA	NA	NA
HsInv0061	rs570735177	6	109136521	G	NA	NA	NA	<0.8	<0.8	<0.8	1	NA	<0.8	<0.8	<0.8	NA	NA	NA	NA	NA	NA	NA	NA	NA	NA
HsInv0068	rs2045193	9	76791828	C	<0.8	<0.8	NA	NA	0.84	0.97	<0.8	<0.8	NA	0.92	<0.8	NA	<0.8	NA	NA	<0.8	NA	NA	NA	NA	NA
HsInv0068	rs10746937	9	76792227	C	<0.8	<0.8	NA	NA	0.84	0.97	<0.8	<0.8	NA	0.92	<0.8	<0.8	<0.8	NA	NA	<0.8	0.97	<0.8	NA	0.89	<0.8
HsInv0068	rs10781193	9	76792670	G	<0.8	<0.8	NA	NA	0.84	0.97	<0.8	<0.8	NA	0.92	<0.8	NA	<0.8	NA	NA	<0.8	NA	NA	NA	NA	NA
HsInv0068	rs2045192	9	76792734	A	<0.8	<0.8	NA	NA	0.84	0.97	<0.8	<0.8	NA	0.92	<0.8	NA	NA	NA	NA	NA	NA	NA	NA	NA	NA
HsInv0068	rs2045191	9	76793127	C	<0.8	<0.8	NA	NA	0.84	0.97	<0.8	<0.8	NA	0.92	<0.8	<0.8	<0.8	NA	NA	<0.8	0.97	<0.8	NA	0.87	<0.8
HsInv0068	rs10746938	9	76795159	T	<0.8	<0.8	NA	NA	0.84	0.97	<0.8	<0.8	NA	0.92	<0.8	NA	<0.8	NA	NA	<0.8	NA	NA	NA	NA	NA
HsInv0068	rs10746939	9	76795180	C	<0.8	<0.8	NA	NA	0.84	0.97	<0.8	<0.8	NA	0.92	<0.8	NA	<0.8	NA	NA	<0.8	NA	NA	NA	NA	NA
HsInv0068	rs10781194	9	76795818	A	<0.8	<0.8	NA	NA	0.84	0.97	<0.8	<0.8	NA	0.92	<0.8	NA	<0.8	NA	NA	<0.8	NA	NA	NA	NA	NA
HsInv0068	rs10781195	9	76795970	A	<0.8	<0.8	NA	NA	0.84	0.97	<0.8	<0.8	NA	0.92	<0.8	NA	<0.8	NA	NA	<0.8	NA	NA	NA	NA	NA
HsInv0068	rs7018867	9	76796661	C	<0.8	<0.8	NA	NA	0.84	0.97	<0.8	<0.8	NA	0.92	<0.8	NA	<0.8	NA	NA	<0.8	NA	NA	NA	NA	NA
HsInv0068	rs7851324	9	76797748	C	<0.8	<0.8	NA	NA	0.84	0.97	<0.8	<0.8	NA	0.92	<0.8	NA	NA	NA	NA	NA	NA	NA	NA	NA	NA
HsInv0068	rs4237261	9	76799707	C	<0.8	<0.8	NA	NA	0.84	0.97	<0.8	<0.8	NA	0.92	<0.8	<0.8	<0.8	NA	NA	<0.8	NA	<0.8	NA	NA	NA
HsInv0068	rs4237262	9	76799817	A	<0.8	<0.8	NA	NA	0.84	0.97	<0.8	<0.8	NA	0.92	<0.8	NA	<0.8	NA	NA	<0.8	NA	NA	NA	NA	NA
HsInv0068	rs7036189	9	76800566	C	<0.8	<0.8	NA	NA	0.84	0.97	<0.8	<0.8	NA	0.92	<0.8	<0.8	<0.8	NA	NA	<0.8	0.97	<0.8	NA	0.89	<0.8
HsInv0068	rs7046886	9	76800597	A	<0.8	<0.8	NA	NA	0.84	0.97	<0.8	<0.8	NA	0.92	<0.8	<0.8	<0.8	NA	NA	<0.8	0.97	<0.8	NA	0.89	<0.8
HsInv0068	rs4344143	9	76801141	T	<0.8	<0.8	NA	NA	0.84	0.97	<0.8	<0.8	NA	0.92	<0.8	NA	<0.8	NA	NA	<0.8	NA	NA	NA	NA	NA
HsInv0068	rs7853180	9	76802887	A	<0.8	<0.8	NA	NA	0.84	0.97	<0.8	<0.8	NA	0.92	<0.8	NA	<0.8	NA	NA	<0.8	NA	NA	NA	NA	NA
HsInv0068	rs4410970	9	76804352	C	<0.8	<0.8	NA	NA	0.84	0.97	<0.8	<0.8	NA	0.92	<0.8	<0.8	<0.8	NA	NA	<0.8	0.97	<0.8	NA	0.89	<0.8
HsInv0068	rs4557768	9	76804458	C	<0.8	<0.8	NA	NA	<0.8	0.84	<0.8	<0.8	NA	<0.8	<0.8	NA	NA	NA	NA	NA	NA	NA	NA	NA	NA
HsInv0068	rs6560375	9	76806070	G	<0.8	<0.8	NA	NA	0.84	0.97	<0.8	<0.8	NA	0.92	<0.8	NA	<0.8	NA	NA	0.8	NA	NA	NA	NA	NA
HsInv0068	rs7848271	9	76806559	T	<0.8	<0.8	NA	NA	0.84	0.97	<0.8	<0.8	NA	0.92	<0.8	NA	NA	NA	NA	NA	NA	NA	NA	NA	NA
HsInv0068	rs4628315	9	76808371	A	<0.8	<0.8	NA	NA	0.84	0.97	<0.8	<0.8	NA	0.92	<0.8	NA	NA	NA	NA	NA	NA	NA	NA	NA	NA
HsInv0068	rs4543604	9	76810697	C	<0.8	<0.8	NA	NA	0.84	0.97	<0.8	<0.8	NA	0.92	<0.8	<0.8	<0.8	NA	NA	<0.8	0.97	<0.8	NA	0.89	<0.8
HsInv0068	rs11278831	9	76811715	A	<0.8	<0.8	NA	NA	0.84	0.94	<0.8	<0.8	NA	0.9	<0.8	NA	NA	NA	NA	NA	NA	NA	NA	NA	NA
HsInv0068	rs4745292	9	76811790	T	<0.8	<0.8	NA	NA	0.84	0.97	<0.8	<0.8	NA	0.92	<0.8	NA	NA	NA	NA	NA	NA	NA	NA	NA	NA
HsInv0068	rs5898333	9	76815459	AT	<0.8	<0.8	NA	NA	0.84	0.97	<0.8	<0.8	NA	0.92	<0.8	NA	NA	NA	NA	NA	NA	NA	NA	NA	NA
HsInv0068	rs4745293	9	76817230	A	<0.8	<0.8	NA	NA	0.84	0.97	<0.8	<0.8	NA	0.92	<0.8	NA	NA	NA	NA	NA	NA	NA	NA	NA	NA
HsInv0068	rs10746940	9	76817723	G	<0.8	<0.8	NA	NA	0.84	0.97	<0.8	<0.8	NA	0.92	<0.8	<0.8	<0.8	NA	NA	<0.8	NA	<0.8	NA	NA	NA
HsInv0068	rs10746941	9	76817927	A	<0.8	<0.8	NA	NA	0.84	0.97	<0.8	<0.8	NA	0.92	<0.8	NA	<0.8	NA	NA	<0.8	NA	NA	NA	NA	NA
HsInv0068	rs4237264	9	76819681	A	<0.8	<0.8	NA	NA	0.84	0.97	<0.8	<0.8	NA	0.92	<0.8	NA	<0.8	NA	NA	<0.8	NA	NA	NA	NA	NA
HsInv0068	rs4570228	9	76819701	G	<0.8	<0.8	NA	NA	0.84	0.97	<0.8	<0.8	NA	0.92	<0.8	NA	<0.8	NA	NA	<0.8	NA	NA	NA	NA	NA
HsInv0068	rs4319168	9	76820488	T	<0.8	<0.8	NA	NA	0.84	0.97	<0.8	<0.8	NA	0.92	<0.8	<0.8	<0.8	NA	NA	<0.8	0.97	<0.8	NA	0.89	<0.8
HsInv0068	rs4320613	9	76820753	C	<0.8	<0.8	NA	NA	0.84	0.97	<0.8	<0.8	NA	0.92	<0.8	NA	NA	NA	NA	NA	NA	NA	NA	NA	NA
HsInv0068	rs10781197	9	76826812	T	<0.8	<0.8	NA	NA	0.84	0.97	<0.8	<0.8	NA	0.92	<0.8	NA	NA	NA	NA	NA	NA	NA	NA	NA	NA
HsInv0068	rs7033714	9	76827499	A	<0.8	<0.8	NA	NA	0.84	0.97	<0.8	<0.8	NA	0.92	<0.8	NA	NA	NA	NA	NA	NA	NA	NA	NA	NA
HsInv0068	rs7034956	9	76827765	G	<0.8	<0.8	NA	NA	0.84	0.97	<0.8	<0.8	NA	0.92	<0.8	NA	NA	NA	NA	NA	NA	NA	NA	NA	NA
HsInv0068	rs11143844	9	76830321	T	<0.8	<0.8	NA	NA	0.84	0.97	<0.8	<0.8	NA	0.92	<0.8	NA	NA	NA	NA	NA	NA	NA	NA	NA	NA
HsInv0068	rs77292946	9	76830899	G	<0.8	<0.8	NA	NA	0.84	0.97	<0.8	<0.8	NA	0.92	<0.8	NA	NA	NA	NA	NA	NA	NA	NA	NA	NA
HsInv0068	rs10869353	9	76837373	G	<0.8	<0.8	NA	NA	0.84	1	0.87	<0.8	NA	0.94	<0.8	NA	NA	NA	NA	NA	NA	NA	NA	NA	NA
HsInv0068	rs10869354	9	76837903	C	<0.8	<0.8	NA	NA	0.84	1	0.87	<0.8	NA	0.94	<0.8	NA	NA	NA	NA	NA	NA	NA	NA	NA	NA
HsInv0068	rs56048307	9	76838051	C	<0.8	0.93	NA	NA	<0.8	<0.8	<0.8	<0.8	NA	<0.8	<0.8	NA	NA	NA	NA	NA	NA	NA	NA	NA	NA
HsInv0068	rs1598287	9	76858063	T	<0.8	<0.8	NA	NA	0.84	1	0.87	<0.8	NA	0.94	<0.8	NA	<0.8	NA	NA	NA	NA	NA	NA	NA	NA
HsInv0068	rs5898336	9	76860085	AAG	<0.8	<0.8	NA	NA	0.84	1	0.87	<0.8	NA	0.94	<0.8	NA	NA	NA	NA	NA	NA	NA	NA	NA	NA
HsInv0068	rs7031351	9	76865059	T	<0.8	<0.8	NA	NA	<0.8	<0.8	<0.8	<0.8	<0.8	<0.8	<0.8	NA	0.84	NA	NA	<0.8	NA	NA	NA	NA	NA
HsInv0068	rs73651825	9	76879247	A	<0.8	0.93	NA	NA	<0.8	<0.8	<0.8	<0.8	NA	<0.8	<0.8	NA	NA	NA	NA	NA	NA	NA	NA	NA	NA
HsInv0068	rs670010	9	76881401	A	<0.8	<0.8	NA	NA	0.83	0.86	0.87	<0.8	NA	0.84	<0.8	<0.8	<0.8	NA	NA	<0.8	0.85	0.89	NA	0.81	<0.8
HsInv0068	rs657145	9	76888531	G	<0.8	<0.8	NA	NA	0.94	1	1	<0.8	NA	0.98	<0.8	<0.8	<0.8	NA	NA	0.95	1	1	NA	0.98	<0.8
HsInv0068	rs513987	9	76894518	G	<0.8	<0.8	NA	NA	1	1	1	<0.8	NA	1	0.8	NA	<0.8	NA	NA	1	NA	NA	NA	NA	NA
HsInv0068	rs4013967	9	76897070	G	<0.8	<0.8	NA	NA	1	1	<0.8	<0.8	NA	1	<0.8	NA	<0.8	NA	NA	1	NA	NA	NA	NA	NA
HsInv0068	rs7859799	9	76897503	T	<0.8	<0.8	NA	NA	1	1	<0.8	<0.8	NA	1	<0.8	<0.8	<0.8	NA	NA	1	1	0.81	NA	1	<0.8
HsInv0068	rs5002587	9	76898246	T	NA	NA	NA	NA	NA	NA	NA	NA	NA	NA	NA	1	1	NA	NA	1	1	1	NA	1	1
HsInv0068	rs2604263	9	76899036	A	0.82	1	NA	NA	1	1	1	0.9	NA	1	0.97	NA	NA	NA	NA	NA	NA	NA	NA	NA	NA
HsInv0068	rs641494	9	76903371	A	1	1	NA	NA	1	1	1	1	NA	1	1	NA	NA	NA	NA	<0.8	NA	NA	NA	NA	NA
HsInv0068	rs2604264	9	76904587	G	<0.8	1	NA	NA	1	1	1	0.87	NA	1	0.96	NA	1	NA	NA	1	NA	NA	NA	NA	NA
HsInv0068	rs2604265	9	76905178	G	<0.8	1	NA	NA	1	1	1	0.87	NA	1	0.96	NA	<0.8	NA	NA	<0.8	NA	NA	NA	NA	NA
HsInv0068	rs2781746	9	76906920	C	<0.8	1	NA	NA	1	1	1	0.84	NA	1	0.95	NA	NA	NA	NA	NA	NA	NA	NA	NA	NA
HsInv0068	rs2604266	9	76907444	T	<0.8	1	NA	NA	1	0.97	1	0.87	NA	0.98	0.95	<0.8	1	NA	NA	1	0.97	1	NA	0.98	0.94
HsInv0068	rs517674	9	76908607	G	<0.8	1	NA	NA	1	0.97	1	0.87	NA	0.98	0.95	<0.8	1	NA	NA	1	0.97	1	NA	0.98	0.94
HsInv0068	rs2781748	9	76908691	C	<0.8	1	NA	NA	1	0.97	1	0.87	NA	0.98	0.95	NA	1	NA	NA	1	NA	NA	NA	NA	NA
HsInv0068	rs2604268	9	76909386	T	<0.8	1	NA	NA	1	0.94	1	0.87	NA	0.96	0.94	NA	NA	NA	NA	NA	NA	NA	NA	NA	NA
HsInv0068	rs148050048	9	76911133	CCTTCCGTAACTTA	<0.8	1	NA	NA	1	0.91	0.93	<0.8	NA	0.94	0.89	NA	NA	NA	NA	NA	NA	NA	NA	NA	NA
HsInv0068	rs523792	9	76911161	G	<0.8	1	NA	NA	1	0.91	0.93	<0.8	NA	0.94	0.89	NA	NA	NA	NA	NA	NA	NA	NA	NA	NA
HsInv0068	rs10781215	9	76912437	C	<0.8	<0.8	NA	NA	1	0.86	0.93	<0.8	NA	0.9	<0.8	NA	NA	NA	NA	NA	NA	NA	NA	NA	NA
HsInv0068	rs10869376	9	76912452	G	<0.8	<0.8	NA	NA	1	0.86	0.93	<0.8	NA	0.9	<0.8	NA	NA	NA	NA	NA	NA	NA	NA	NA	NA
HsInv0068	rs6560387	9	76913729	A	<0.8	<0.8	NA	NA	1	0.89	0.93	<0.8	NA	0.92	<0.8	NA	<0.8	NA	NA	0.8	NA	NA	NA	NA	NA
HsInv0068	rs10869377	9	76914673	A	<0.8	<0.8	NA	NA	1	0.89	0.93	<0.8	NA	0.92	<0.8	NA	<0.8	NA	NA	0.9	NA	NA	NA	NA	NA
HsInv0068	rs10781216	9	76914709	C	<0.8	<0.8	NA	NA	1	0.89	0.93	<0.8	NA	0.92	<0.8	NA	NA	NA	NA	0.91	NA	NA	NA	NA	NA
HsInv0068	rs10869378	9	76915920	A	<0.8	<0.8	NA	NA	1	0.89	0.93	<0.8	NA	0.92	<0.8	NA	<0.8	NA	NA	0.9	NA	NA	NA	NA	NA
HsInv0068	rs10781217	9	76919537	C	<0.8	<0.8	NA	NA	1	0.89	0.93	<0.8	NA	0.92	<0.8	NA	<0.8	NA	NA	0.91	NA	NA	NA	NA	NA
HsInv0068	rs10781218	9	76921309	T	<0.8	<0.8	NA	NA	1	0.86	0.93	<0.8	NA	0.9	<0.8	<0.8	<0.8	NA	NA	0.95	0.84	0.94	NA	0.88	<0.8
HsInv0068	rs10869381	9	76921722	C	<0.8	<0.8	NA	NA	1	0.86	0.93	<0.8	NA	0.9	<0.8	NA	<0.8	NA	NA	0.9	NA	NA	NA	NA	NA
HsInv0068	rs10869382	9	76921748	A	<0.8	<0.8	NA	NA	1	0.86	0.93	<0.8	NA	0.9	<0.8	NA	<0.8	NA	NA	0.91	NA	NA	NA	NA	NA
HsInv0068	rs4142557	9	76924034	A	<0.8	<0.8	NA	NA	1	0.89	0.93	<0.8	NA	0.92	<0.8	NA	NA	NA	NA	NA	NA	NA	NA	NA	NA
HsInv0068	rs10746954	9	76924290	A	<0.8	<0.8	NA	NA	1	0.89	0.93	<0.8	NA	0.92	<0.8	NA	NA	NA	NA	NA	NA	NA	NA	NA	NA
HsInv0068	rs10746955	9	76924292	T	<0.8	<0.8	NA	NA	1	0.89	0.93	<0.8	NA	0.92	<0.8	NA	NA	NA	NA	NA	NA	NA	NA	NA	NA
HsInv0068	rs10869384	9	76925181	G	<0.8	<0.8	NA	NA	1	0.89	0.93	<0.8	NA	0.92	<0.8	NA	<0.8	NA	NA	0.9	NA	NA	NA	NA	NA
HsInv0068	rs10869386	9	76926329	C	<0.8	<0.8	NA	NA	1	<0.8	<0.8	<0.8	NA	0.81	<0.8	NA	<0.8	NA	NA	0.9	NA	NA	NA	NA	NA
HsInv0068	rs144031432	9	76926383	C	<0.8	<0.8	NA	NA	0.82	<0.8	0.82	<0.8	NA	<0.8	<0.8	NA	NA	NA	NA	NA	NA	NA	NA	NA	NA
HsInv0068	rs4526418	9	76927157	G	<0.8	<0.8	NA	NA	1	0.89	0.93	<0.8	NA	0.92	<0.8	NA	<0.8	NA	NA	0.91	NA	NA	NA	NA	NA
HsInv0068	rs10781220	9	76927526	C	<0.8	<0.8	NA	NA	1	<0.8	<0.8	<0.8	NA	0.81	<0.8	NA	<0.8	NA	NA	0.86	NA	NA	NA	NA	NA
HsInv0068	rs4364690	9	76927907	G	<0.8	<0.8	NA	NA	1	<0.8	<0.8	<0.8	NA	0.81	<0.8	<0.8	<0.8	NA	NA	0.95	<0.8	<0.8	NA	0.8	<0.8
HsInv0068	rs7867719	9	76930081	A	<0.8	<0.8	NA	NA	1	0.89	0.93	<0.8	NA	0.92	<0.8	NA	NA	NA	NA	NA	NA	NA	NA	NA	NA
HsInv0068	rs4493972	9	76931523	G	<0.8	<0.8	NA	NA	1	0.89	0.93	<0.8	NA	0.92	<0.8	<0.8	<0.8	NA	NA	0.95	0.88	0.94	NA	0.9	<0.8
HsInv0068	rs1931588	9	76932817	A	<0.8	<0.8	NA	NA	1	0.89	0.93	<0.8	NA	0.92	<0.8	NA	<0.8	NA	NA	0.91	NA	NA	NA	NA	NA
HsInv0072	X:43555703	X	43555703	G	<0.8	<0.8	NA	NA	<0.8	<0.8	1	<0.8	NA	<0.8	<0.8	NA	NA	NA	NA	NA	NA	NA	NA	NA	NA
HsInv0072	rs62589713	X	43579135	G	<0.8	<0.8	NA	NA	1	<0.8	<0.8	<0.8	NA	<0.8	<0.8	NA	NA	NA	NA	NA	NA	NA	NA	NA	NA
HsInv0072	X:43608130	X	43608130	C	<0.8	<0.8	NA	NA	1	<0.8	<0.8	<0.8	NA	<0.8	<0.8	NA	NA	NA	NA	NA	NA	NA	NA	NA	NA
HsInv0072	X:43630680	X	43630680	AT	<0.8	<0.8	NA	NA	<0.8	1	<0.8	<0.8	NA	<0.8	<0.8	NA	NA	NA	NA	NA	NA	NA	NA	NA	NA
HsInv0072	X:43647694	X	43647694	C	<0.8	<0.8	NA	NA	<0.8	<0.8	1	<0.8	NA	<0.8	<0.8	NA	NA	NA	NA	NA	NA	NA	NA	NA	NA
HsInv0072	X:43659054	X	43659054	T	<0.8	<0.8	NA	NA	<0.8	<0.8	1	<0.8	NA	<0.8	<0.8	NA	NA	NA	NA	NA	NA	NA	NA	NA	NA
HsInv0072	X:43677085	X	43677085	C	<0.8	<0.8	NA	NA	<0.8	<0.8	1	<0.8	NA	<0.8	<0.8	NA	NA	NA	NA	NA	NA	NA	NA	NA	NA
HsInv0072	rs186193890	X	43680667	T	<0.8	<0.8	NA	NA	<0.8	<0.8	1	<0.8	NA	<0.8	<0.8	NA	NA	NA	NA	NA	NA	NA	NA	NA	NA
HsInv0072	rs187943840	X	43706933	G	<0.8	<0.8	NA	NA	<0.8	1	<0.8	<0.8	NA	<0.8	<0.8	NA	NA	NA	NA	NA	NA	NA	NA	NA	NA
HsInv0072	rs4824563	X	43712531	A	<0.8	<0.8	NA	NA	<0.8	<0.8	1	<0.8	NA	<0.8	<0.8	NA	NA	NA	NA	NA	NA	NA	NA	NA	NA
HsInv0072	rs62589719	X	43715994	A	<0.8	<0.8	NA	NA	1	<0.8	<0.8	<0.8	NA	<0.8	<0.8	NA	NA	NA	NA	NA	NA	NA	NA	NA	NA
HsInv0072	X:43810574	X	43810574	T	<0.8	<0.8	NA	NA	1	<0.8	<0.8	<0.8	NA	<0.8	<0.8	NA	NA	NA	NA	NA	NA	NA	NA	NA	NA
HsInv0072	rs180747219	X	43814685	C	<0.8	<0.8	NA	NA	<0.8	1	<0.8	<0.8	NA	<0.8	<0.8	NA	NA	NA	NA	NA	NA	NA	NA	NA	NA
HsInv0072	X:43815327	X	43815327	G	<0.8	<0.8	NA	NA	<0.8	<0.8	1	<0.8	NA	<0.8	<0.8	NA	NA	NA	NA	NA	NA	NA	NA	NA	NA
HsInv0072	rs5952972	X	43817125	C	<0.8	<0.8	NA	NA	<0.8	1	<0.8	<0.8	NA	<0.8	<0.8	NA	NA	NA	NA	NA	NA	NA	NA	NA	NA
HsInv0072	rs5952409	X	43817250	T	<0.8	<0.8	NA	NA	<0.8	1	<0.8	<0.8	NA	<0.8	<0.8	NA	NA	NA	NA	NA	NA	NA	NA	NA	NA
HsInv0072	rs5952410	X	43817823	G	<0.8	<0.8	NA	NA	<0.8	1	<0.8	<0.8	NA	<0.8	<0.8	NA	NA	NA	NA	NA	NA	NA	NA	NA	NA
HsInv0072	rs7052067	X	43889427	G	<0.8	<0.8	NA	NA	<0.8	1	<0.8	<0.8	NA	<0.8	<0.8	NA	NA	NA	NA	NA	NA	NA	NA	NA	NA
HsInv0072	rs7057925	X	43889552	T	<0.8	<0.8	NA	NA	<0.8	1	<0.8	<0.8	NA	<0.8	<0.8	NA	NA	NA	NA	NA	NA	NA	NA	NA	NA
HsInv0072	rs188191264	X	43897880	A	<0.8	<0.8	NA	NA	1	<0.8	<0.8	<0.8	NA	<0.8	<0.8	NA	NA	NA	NA	NA	NA	NA	NA	NA	NA
HsInv0072	rs186044877	X	43909072	T	<0.8	<0.8	NA	NA	<0.8	1	<0.8	<0.8	NA	<0.8	<0.8	NA	NA	NA	NA	NA	NA	NA	NA	NA	NA
HsInv0072	rs141008053	X	43928802	A	<0.8	<0.8	NA	NA	<0.8	<0.8	1	<0.8	NA	<0.8	<0.8	NA	NA	NA	NA	NA	NA	NA	NA	NA	NA
HsInv0072	X:43936611	X	43936611	A	<0.8	<0.8	NA	NA	<0.8	<0.8	1	<0.8	NA	<0.8	<0.8	NA	NA	NA	NA	NA	NA	NA	NA	NA	NA
HsInv0072	rs139823456	X	43937995	C	<0.8	<0.8	NA	NA	<0.8	1	<0.8	<0.8	NA	<0.8	<0.8	NA	NA	NA	NA	NA	NA	NA	NA	NA	NA
HsInv0072	X:43948377	X	43948377	A	<0.8	<0.8	NA	NA	<0.8	1	<0.8	<0.8	NA	<0.8	<0.8	NA	NA	NA	NA	NA	NA	NA	NA	NA	NA
HsInv0072	rs142865691	X	43953774	G	<0.8	<0.8	NA	NA	<0.8	1	<0.8	<0.8	NA	<0.8	<0.8	NA	NA	NA	NA	NA	NA	NA	NA	NA	NA
HsInv0072	rs147333441	X	43969059	C	<0.8	<0.8	NA	NA	<0.8	<0.8	1	<0.8	NA	<0.8	<0.8	NA	NA	NA	NA	NA	NA	NA	NA	NA	NA
HsInv0072	X:43976136	X	43976136	T	<0.8	<0.8	NA	NA	<0.8	1	<0.8	<0.8	NA	<0.8	<0.8	NA	NA	NA	NA	NA	NA	NA	NA	NA	NA
HsInv0072	rs150023889	X	43993467	T	<0.8	<0.8	NA	NA	<0.8	1	<0.8	<0.8	NA	<0.8	<0.8	NA	NA	NA	NA	NA	NA	NA	NA	NA	NA
HsInv0072	rs185715376	X	44036562	A	<0.8	<0.8	NA	NA	<0.8	1	<0.8	<0.8	NA	<0.8	<0.8	NA	NA	NA	NA	NA	NA	NA	NA	NA	NA
HsInv0072	rs184949381	X	44048656	C	<0.8	<0.8	NA	NA	1	<0.8	<0.8	<0.8	NA	<0.8	<0.8	NA	NA	NA	NA	NA	NA	NA	NA	NA	NA
HsInv0072	X:44051662	X	44051662	C	<0.8	<0.8	NA	NA	<0.8	<0.8	1	<0.8	NA	<0.8	<0.8	NA	NA	NA	NA	NA	NA	NA	NA	NA	NA
HsInv0072	X:44073300	X	44073300	CA	<0.8	<0.8	NA	NA	<0.8	1	<0.8	<0.8	NA	<0.8	<0.8	NA	NA	NA	NA	NA	NA	NA	NA	NA	NA
HsInv0072	rs147408131	X	44098626	G	<0.8	<0.8	NA	NA	<0.8	<0.8	1	<0.8	NA	<0.8	<0.8	NA	NA	NA	NA	NA	NA	NA	NA	NA	NA
HsInv0072	X:44105135	X	44105135	G	<0.8	<0.8	NA	NA	<0.8	1	<0.8	<0.8	NA	<0.8	<0.8	NA	NA	NA	NA	NA	NA	NA	NA	NA	NA
HsInv0072	rs149904385	X	44107307	C	<0.8	<0.8	NA	NA	1	<0.8	<0.8	<0.8	NA	<0.8	<0.8	NA	NA	NA	NA	NA	NA	NA	NA	NA	NA
HsInv0072	rs181770865	X	44121713	C	<0.8	<0.8	NA	NA	1	<0.8	<0.8	<0.8	NA	<0.8	<0.8	NA	NA	NA	NA	NA	NA	NA	NA	NA	NA
HsInv0072	X:44135876	X	44135876	G	<0.8	<0.8	NA	NA	<0.8	<0.8	1	<0.8	NA	<0.8	<0.8	NA	NA	NA	NA	NA	NA	NA	NA	NA	NA
HsInv0072	rs138493316	X	44173421	G	<0.8	<0.8	NA	NA	1	<0.8	<0.8	<0.8	NA	<0.8	<0.8	NA	NA	NA	NA	NA	NA	NA	NA	NA	NA
HsInv0072	rs150495918	X	44216181	T	<0.8	<0.8	NA	NA	<0.8	<0.8	1	<0.8	NA	<0.8	<0.8	NA	NA	NA	NA	NA	NA	NA	NA	NA	NA
HsInv0072	rs140244350	X	44217410	T	<0.8	<0.8	NA	NA	<0.8	<0.8	1	<0.8	NA	<0.8	<0.8	NA	NA	NA	NA	NA	NA	NA	NA	NA	NA
HsInv0072	rs140587487	X	44256595	G	<0.8	<0.8	NA	NA	1	<0.8	<0.8	<0.8	NA	<0.8	<0.8	NA	NA	NA	NA	NA	NA	NA	NA	NA	NA
HsInv0072	X:44262378	X	44262378	G	<0.8	<0.8	NA	NA	<0.8	1	<0.8	<0.8	NA	<0.8	<0.8	NA	NA	NA	NA	NA	NA	NA	NA	NA	NA
HsInv0072	rs143103423	X	44265437	G	<0.8	<0.8	NA	NA	1	<0.8	<0.8	<0.8	NA	<0.8	<0.8	NA	NA	NA	NA	NA	NA	NA	NA	NA	NA
HsInv0072	rs5905805	X	44265912	A	<0.8	<0.8	NA	NA	<0.8	<0.8	1	<0.8	NA	<0.8	<0.8	NA	NA	NA	NA	NA	NA	NA	NA	NA	NA
HsInv0072	rs5906952	X	44273075	C	<0.8	<0.8	NA	NA	<0.8	<0.8	1	<0.8	NA	<0.8	<0.8	NA	NA	NA	NA	NA	NA	NA	NA	NA	NA
HsInv0072	rs77351869	X	44274804	ATC	<0.8	<0.8	NA	NA	<0.8	<0.8	1	<0.8	NA	<0.8	<0.8	NA	NA	NA	NA	NA	NA	NA	NA	NA	NA
HsInv0072	rs73198176	X	44274991	G	<0.8	<0.8	NA	NA	<0.8	<0.8	1	<0.8	NA	<0.8	<0.8	NA	NA	NA	NA	NA	NA	NA	NA	NA	NA
HsInv0072	rs713405	X	44280034	T	<0.8	<0.8	NA	NA	<0.8	<0.8	1	<0.8	NA	<0.8	<0.8	NA	NA	NA	NA	NA	NA	NA	NA	NA	NA
HsInv0072	rs5906956	X	44281327	A	<0.8	<0.8	NA	NA	<0.8	<0.8	1	<0.8	NA	<0.8	<0.8	NA	NA	NA	NA	NA	NA	NA	NA	NA	NA
HsInv0072	rs7886020	X	44284216	T	<0.8	<0.8	NA	NA	<0.8	<0.8	1	<0.8	NA	<0.8	<0.8	NA	NA	NA	NA	NA	NA	NA	NA	NA	NA
HsInv0072	rs60359685	X	44285039	G	<0.8	<0.8	NA	NA	<0.8	<0.8	1	<0.8	NA	<0.8	<0.8	NA	NA	NA	NA	NA	NA	NA	NA	NA	NA
HsInv0072	rs184492548	X	44286814	C	<0.8	<0.8	NA	NA	1	<0.8	<0.8	<0.8	NA	<0.8	<0.8	NA	NA	NA	NA	NA	NA	NA	NA	NA	NA
HsInv0072	rs187556375	X	44293209	T	<0.8	<0.8	NA	NA	<0.8	1	<0.8	<0.8	NA	<0.8	<0.8	NA	NA	NA	NA	NA	NA	NA	NA	NA	NA
HsInv0072	rs5905817	X	44295339	C	<0.8	<0.8	NA	NA	<0.8	<0.8	1	<0.8	NA	<0.8	<0.8	NA	NA	NA	NA	NA	NA	NA	NA	NA	NA
HsInv0072	rs5905818	X	44295550	G	<0.8	<0.8	NA	NA	<0.8	<0.8	1	<0.8	NA	<0.8	<0.8	NA	NA	NA	NA	NA	NA	NA	NA	NA	NA
HsInv0072	rs66636640	X	44297163	G	<0.8	<0.8	NA	NA	<0.8	<0.8	1	<0.8	NA	<0.8	<0.8	NA	NA	NA	NA	NA	NA	NA	NA	NA	NA
HsInv0072	rs111672023	X	44297558	G	<0.8	<0.8	NA	NA	<0.8	<0.8	1	<0.8	NA	<0.8	<0.8	NA	NA	NA	NA	NA	NA	NA	NA	NA	NA
HsInv0072	X:44298186	X	44298186	CA	<0.8	<0.8	NA	NA	<0.8	1	<0.8	<0.8	NA	<0.8	<0.8	NA	NA	NA	NA	NA	NA	NA	NA	NA	NA
HsInv0072	rs34822598	X	44299303	A	<0.8	<0.8	NA	NA	<0.8	<0.8	1	<0.8	NA	<0.8	<0.8	NA	NA	NA	NA	NA	NA	NA	NA	NA	NA
HsInv0072	rs181331255	X	44309087	T	<0.8	<0.8	NA	NA	<0.8	1	<0.8	<0.8	NA	<0.8	<0.8	NA	NA	NA	NA	NA	NA	NA	NA	NA	NA
HsInv0072	rs141406946	X	44313583	T	<0.8	<0.8	NA	NA	<0.8	1	<0.8	<0.8	NA	<0.8	<0.8	NA	NA	NA	NA	NA	NA	NA	NA	NA	NA
HsInv0072	rs55952756	X	44319940	A	<0.8	<0.8	NA	NA	<0.8	<0.8	1	<0.8	NA	<0.8	<0.8	NA	NA	NA	NA	NA	NA	NA	NA	NA	NA
HsInv0072	rs185461331	X	44320320	A	<0.8	<0.8	NA	NA	<0.8	1	<0.8	<0.8	NA	<0.8	<0.8	NA	NA	NA	NA	NA	NA	NA	NA	NA	NA
HsInv0072	X:44334579	X	44334579	G	<0.8	<0.8	NA	NA	<0.8	<0.8	1	<0.8	NA	<0.8	<0.8	NA	NA	NA	NA	NA	NA	NA	NA	NA	NA
HsInv0072	rs7053515	X	44340137	A	<0.8	<0.8	NA	NA	<0.8	1	<0.8	<0.8	NA	<0.8	<0.8	NA	NA	NA	NA	NA	NA	NA	NA	NA	NA
HsInv0072	X:44345847	X	44345847	C	<0.8	<0.8	NA	NA	1	<0.8	<0.8	<0.8	NA	<0.8	<0.8	NA	NA	NA	NA	NA	NA	NA	NA	NA	NA
HsInv0072	rs142932631	X	44350390	C	<0.8	<0.8	NA	NA	<0.8	1	<0.8	<0.8	NA	<0.8	<0.8	NA	NA	NA	NA	NA	NA	NA	NA	NA	NA
HsInv0072	rs140647976	X	44429113	T	<0.8	<0.8	NA	NA	1	<0.8	<0.8	<0.8	NA	<0.8	<0.8	NA	NA	NA	NA	NA	NA	NA	NA	NA	NA
HsInv0072	rs61620958	X	44431272	C	<0.8	<0.8	NA	NA	<0.8	1	<0.8	<0.8	NA	<0.8	<0.8	NA	NA	NA	NA	NA	NA	NA	NA	NA	NA
HsInv0072	rs57869554	X	44432068	A	<0.8	<0.8	NA	NA	<0.8	1	<0.8	<0.8	NA	<0.8	<0.8	NA	NA	NA	NA	NA	NA	NA	NA	NA	NA
HsInv0072	rs181931142	X	44436315	G	<0.8	<0.8	NA	NA	<0.8	1	<0.8	<0.8	NA	<0.8	<0.8	NA	NA	NA	NA	NA	NA	NA	NA	NA	NA
HsInv0072	rs191403324	X	44437519	C	<0.8	<0.8	NA	NA	<0.8	1	<0.8	<0.8	NA	<0.8	<0.8	NA	NA	NA	NA	NA	NA	NA	NA	NA	NA
HsInv0072	rs185984768	X	44443383	C	<0.8	<0.8	NA	NA	<0.8	1	<0.8	<0.8	NA	<0.8	<0.8	NA	NA	NA	NA	NA	NA	NA	NA	NA	NA
HsInv0072	rs73633298	X	44447426	T	<0.8	<0.8	NA	NA	<0.8	1	<0.8	<0.8	NA	<0.8	<0.8	NA	NA	NA	NA	NA	NA	NA	NA	NA	NA
HsInv0072	rs113351945	X	44447998	C	<0.8	<0.8	NA	NA	<0.8	1	<0.8	<0.8	NA	<0.8	<0.8	NA	NA	NA	NA	NA	NA	NA	NA	NA	NA
HsInv0072	rs73633299	X	44448023	G	<0.8	<0.8	NA	NA	<0.8	1	<0.8	<0.8	NA	<0.8	<0.8	NA	NA	NA	NA	NA	NA	NA	NA	NA	NA
HsInv0072	rs150264822	X	44448136	C	<0.8	<0.8	NA	NA	<0.8	1	<0.8	<0.8	NA	<0.8	<0.8	NA	NA	NA	NA	NA	NA	NA	NA	NA	NA
HsInv0072	rs138903654	X	44448146	G	<0.8	<0.8	NA	NA	<0.8	1	<0.8	<0.8	NA	<0.8	<0.8	NA	NA	NA	NA	NA	NA	NA	NA	NA	NA
HsInv0072	rs143957086	X	44448320	T	<0.8	<0.8	NA	NA	<0.8	1	<0.8	<0.8	NA	<0.8	<0.8	NA	NA	NA	NA	NA	NA	NA	NA	NA	NA
HsInv0072	rs112066424	X	44448772	A	<0.8	<0.8	NA	NA	<0.8	1	<0.8	<0.8	NA	<0.8	<0.8	NA	NA	NA	NA	NA	NA	NA	NA	NA	NA
HsInv0072	rs111819420	X	44448960	G	<0.8	<0.8	NA	NA	<0.8	1	<0.8	<0.8	NA	<0.8	<0.8	NA	NA	NA	NA	NA	NA	NA	NA	NA	NA
HsInv0072	rs73633300	X	44449453	C	<0.8	<0.8	NA	NA	<0.8	1	<0.8	<0.8	NA	<0.8	<0.8	NA	NA	NA	NA	NA	NA	NA	NA	NA	NA
HsInv0072	rs181883014	X	44449733	A	<0.8	<0.8	NA	NA	<0.8	1	<0.8	<0.8	NA	<0.8	<0.8	NA	NA	NA	NA	NA	NA	NA	NA	NA	NA
HsInv0072	rs28750812	X	44451603	T	<0.8	<0.8	NA	NA	<0.8	1	<0.8	<0.8	NA	<0.8	<0.8	NA	NA	NA	NA	NA	NA	NA	NA	NA	NA
HsInv0072	rs67274446	X	44456178	A	<0.8	<0.8	NA	NA	<0.8	1	<0.8	<0.8	NA	<0.8	<0.8	NA	NA	NA	NA	NA	NA	NA	NA	NA	NA
HsInv0072	rs112550414	X	44458207	G	<0.8	<0.8	NA	NA	<0.8	1	<0.8	<0.8	NA	<0.8	<0.8	NA	NA	NA	NA	NA	NA	NA	NA	NA	NA
HsInv0072	rs7889561	X	44458983	A	<0.8	<0.8	NA	NA	<0.8	1	<0.8	<0.8	NA	<0.8	<0.8	NA	NA	NA	NA	NA	NA	NA	NA	NA	NA
HsInv0072	rs113977833	X	44460528	T	<0.8	<0.8	NA	NA	<0.8	1	<0.8	<0.8	NA	<0.8	<0.8	NA	NA	NA	NA	NA	NA	NA	NA	NA	NA
HsInv0072	rs112566444	X	44460554	T	<0.8	<0.8	NA	NA	<0.8	1	<0.8	<0.8	NA	<0.8	<0.8	NA	NA	NA	NA	NA	NA	NA	NA	NA	NA
HsInv0072	X:44460684	X	44460684	T	<0.8	<0.8	NA	NA	<0.8	1	<0.8	<0.8	NA	<0.8	<0.8	NA	NA	NA	NA	NA	NA	NA	NA	NA	NA
HsInv0072	X:44460710	X	44460710	T	<0.8	<0.8	NA	NA	<0.8	1	<0.8	<0.8	NA	<0.8	<0.8	NA	NA	NA	NA	NA	NA	NA	NA	NA	NA
HsInv0072	rs181519605	X	44460736	T	<0.8	<0.8	NA	NA	<0.8	1	<0.8	<0.8	NA	<0.8	<0.8	NA	NA	NA	NA	NA	NA	NA	NA	NA	NA
HsInv0072	rs199872381	X	44461123	A	<0.8	<0.8	NA	NA	<0.8	1	<0.8	<0.8	NA	<0.8	<0.8	NA	NA	NA	NA	NA	NA	NA	NA	NA	NA
HsInv0072	X:44461129	X	44461129	G	<0.8	<0.8	NA	NA	<0.8	1	<0.8	<0.8	NA	<0.8	<0.8	NA	NA	NA	NA	NA	NA	NA	NA	NA	NA
HsInv0072	X:44461253	X	44461253	A	<0.8	<0.8	NA	NA	<0.8	1	<0.8	<0.8	NA	<0.8	<0.8	NA	NA	NA	NA	NA	NA	NA	NA	NA	NA
HsInv0072	X:44461287	X	44461287	A	<0.8	<0.8	NA	NA	<0.8	1	<0.8	<0.8	NA	<0.8	<0.8	NA	NA	NA	NA	NA	NA	NA	NA	NA	NA
HsInv0072	X:44461320	X	44461320	T	<0.8	<0.8	NA	NA	<0.8	1	<0.8	<0.8	NA	<0.8	<0.8	NA	NA	NA	NA	NA	NA	NA	NA	NA	NA
HsInv0072	X:44461354	X	44461354	T	<0.8	<0.8	NA	NA	<0.8	1	<0.8	<0.8	NA	<0.8	<0.8	NA	NA	NA	NA	NA	NA	NA	NA	NA	NA
HsInv0072	X:44461380	X	44461380	T	<0.8	<0.8	NA	NA	<0.8	1	<0.8	<0.8	NA	<0.8	<0.8	NA	NA	NA	NA	NA	NA	NA	NA	NA	NA
HsInv0072	X:44461406	X	44461406	T	<0.8	<0.8	NA	NA	<0.8	1	<0.8	<0.8	NA	<0.8	<0.8	NA	NA	NA	NA	NA	NA	NA	NA	NA	NA
HsInv0072	X:44461432	X	44461432	T	<0.8	<0.8	NA	NA	<0.8	1	<0.8	<0.8	NA	<0.8	<0.8	NA	NA	NA	NA	NA	NA	NA	NA	NA	NA
HsInv0072	X:44461458	X	44461458	T	<0.8	<0.8	NA	NA	<0.8	1	<0.8	<0.8	NA	<0.8	<0.8	NA	NA	NA	NA	NA	NA	NA	NA	NA	NA
HsInv0072	X:44461462	X	44461462	T	<0.8	<0.8	NA	NA	<0.8	1	<0.8	<0.8	NA	<0.8	<0.8	NA	NA	NA	NA	NA	NA	NA	NA	NA	NA
HsInv0072	rs151306786	X	44461482	T	<0.8	<0.8	NA	NA	<0.8	1	<0.8	<0.8	NA	<0.8	<0.8	NA	NA	NA	NA	NA	NA	NA	NA	NA	NA
HsInv0072	rs189750407	X	44461506	T	<0.8	<0.8	NA	NA	<0.8	1	<0.8	<0.8	NA	<0.8	<0.8	NA	NA	NA	NA	NA	NA	NA	NA	NA	NA
HsInv0072	rs183071330	X	44461525	G	<0.8	<0.8	NA	NA	<0.8	1	<0.8	<0.8	NA	<0.8	<0.8	NA	NA	NA	NA	NA	NA	NA	NA	NA	NA
HsInv0072	rs186442611	X	44461530	T	<0.8	<0.8	NA	NA	<0.8	1	<0.8	<0.8	NA	<0.8	<0.8	NA	NA	NA	NA	NA	NA	NA	NA	NA	NA
HsInv0072	rs112902637	X	44461578	T	<0.8	<0.8	NA	NA	1	<0.8	<0.8	<0.8	NA	<0.8	<0.8	NA	NA	NA	NA	NA	NA	NA	NA	NA	NA
HsInv0072	rs190780067	X	44461665	A	<0.8	<0.8	NA	NA	<0.8	1	<0.8	<0.8	NA	<0.8	<0.8	NA	NA	NA	NA	NA	NA	NA	NA	NA	NA
HsInv0072	rs61345817	X	44462568	G	<0.8	<0.8	NA	NA	<0.8	1	<0.8	<0.8	NA	<0.8	<0.8	NA	NA	NA	NA	NA	NA	NA	NA	NA	NA
HsInv0072	X:44464516	X	44464516	T	<0.8	<0.8	NA	NA	<0.8	<0.8	1	<0.8	NA	<0.8	<0.8	NA	NA	NA	NA	NA	NA	NA	NA	NA	NA
HsInv0072	rs73478795	X	44466907	G	<0.8	<0.8	NA	NA	<0.8	1	<0.8	<0.8	NA	<0.8	<0.8	NA	NA	NA	NA	NA	NA	NA	NA	NA	NA
HsInv0072	X:44468131	X	44468131	C	<0.8	<0.8	NA	NA	<0.8	1	<0.8	<0.8	NA	<0.8	<0.8	NA	NA	NA	NA	NA	NA	NA	NA	NA	NA
HsInv0072	X:44468132	X	44468132	A	<0.8	<0.8	NA	NA	<0.8	1	<0.8	<0.8	NA	<0.8	<0.8	NA	NA	NA	NA	NA	NA	NA	NA	NA	NA
HsInv0072	rs186443220	X	44471737	C	<0.8	<0.8	NA	NA	<0.8	1	<0.8	<0.8	NA	<0.8	<0.8	NA	NA	NA	NA	NA	NA	NA	NA	NA	NA
HsInv0072	rs147168593	X	44472784	G	<0.8	<0.8	NA	NA	<0.8	1	<0.8	<0.8	NA	<0.8	<0.8	NA	NA	NA	NA	NA	NA	NA	NA	NA	NA
HsInv0072	rs73480608	X	44475716	A	<0.8	<0.8	NA	NA	<0.8	1	<0.8	<0.8	NA	<0.8	<0.8	NA	NA	NA	NA	NA	NA	NA	NA	NA	NA
HsInv0072	rs7063990	X	44475790	T	<0.8	<0.8	NA	NA	<0.8	1	<0.8	<0.8	NA	<0.8	<0.8	NA	NA	NA	NA	NA	NA	NA	NA	NA	NA
HsInv0072	rs185615820	X	44478363	G	<0.8	<0.8	NA	NA	<0.8	1	<0.8	<0.8	NA	<0.8	<0.8	NA	NA	NA	NA	NA	NA	NA	NA	NA	NA
HsInv0072	X:44492216	X	44492216	C	<0.8	<0.8	NA	NA	1	<0.8	<0.8	<0.8	NA	<0.8	<0.8	NA	NA	NA	NA	NA	NA	NA	NA	NA	NA
HsInv0072	X:44566333	X	44566333	T	<0.8	<0.8	NA	NA	<0.8	<0.8	1	<0.8	NA	<0.8	<0.8	NA	NA	NA	NA	NA	NA	NA	NA	NA	NA
HsInv0072	rs7058713	X	44581673	T	<0.8	<0.8	NA	NA	<0.8	1	<0.8	<0.8	NA	<0.8	<0.8	NA	NA	NA	NA	NA	NA	NA	NA	NA	NA
HsInv0072	X:44605105	X	44605105	C	<0.8	<0.8	NA	NA	1	<0.8	<0.8	<0.8	NA	<0.8	<0.8	NA	NA	NA	NA	NA	NA	NA	NA	NA	NA
HsInv0072	rs192037640	X	44616197	C	<0.8	<0.8	NA	NA	1	<0.8	<0.8	<0.8	NA	<0.8	<0.8	NA	NA	NA	NA	NA	NA	NA	NA	NA	NA
HsInv0072	X:44623813	X	44623813	C	<0.8	<0.8	NA	NA	<0.8	1	<0.8	<0.8	NA	<0.8	<0.8	NA	NA	NA	NA	NA	NA	NA	NA	NA	NA
HsInv0072	X:44630766	X	44630766	AC	<0.8	<0.8	NA	NA	<0.8	1	<0.8	<0.8	NA	<0.8	<0.8	NA	NA	NA	NA	NA	NA	NA	NA	NA	NA
HsInv0072	rs181823242	X	44638882	T	<0.8	<0.8	NA	NA	1	<0.8	<0.8	<0.8	NA	<0.8	<0.8	NA	NA	NA	NA	NA	NA	NA	NA	NA	NA
HsInv0072	rs56192158	X	44642005	A	<0.8	<0.8	NA	NA	<0.8	1	<0.8	<0.8	NA	<0.8	<0.8	NA	NA	NA	NA	NA	NA	NA	NA	NA	NA
HsInv0072	X:44642946	X	44642946	C	<0.8	<0.8	NA	NA	<0.8	<0.8	1	<0.8	NA	<0.8	<0.8	NA	NA	NA	NA	NA	NA	NA	NA	NA	NA
HsInv0072	X:44649376	X	44649376	C	<0.8	<0.8	NA	NA	<0.8	<0.8	1	<0.8	NA	<0.8	<0.8	NA	NA	NA	NA	NA	NA	NA	NA	NA	NA
HsInv0072	rs190205421	X	44668675	A	<0.8	<0.8	NA	NA	1	<0.8	<0.8	<0.8	NA	<0.8	<0.8	NA	NA	NA	NA	NA	NA	NA	NA	NA	NA
HsInv0072	X:44676111	X	44676111	C	<0.8	<0.8	NA	NA	<0.8	<0.8	1	<0.8	NA	<0.8	<0.8	NA	NA	NA	NA	NA	NA	NA	NA	NA	NA
HsInv0072	rs145165534	X	44678118	C	<0.8	<0.8	NA	NA	1	<0.8	<0.8	<0.8	NA	<0.8	<0.8	NA	NA	NA	NA	NA	NA	NA	NA	NA	NA
HsInv0072	X:44735708	X	44735708	TG	<0.8	<0.8	NA	NA	<0.8	1	<0.8	<0.8	NA	<0.8	<0.8	NA	NA	NA	NA	NA	NA	NA	NA	NA	NA
HsInv0072	X:44738583	X	44738583	A	<0.8	<0.8	NA	NA	1	<0.8	<0.8	<0.8	NA	<0.8	<0.8	NA	NA	NA	NA	NA	NA	NA	NA	NA	NA
HsInv0072	X:44773463	X	44773463	A	<0.8	<0.8	NA	NA	<0.8	1	<0.8	<0.8	NA	<0.8	<0.8	NA	NA	NA	NA	NA	NA	NA	NA	NA	NA
HsInv0072	rs192746050	X	44781155	C	<0.8	<0.8	NA	NA	<0.8	<0.8	1	<0.8	NA	<0.8	<0.8	NA	NA	NA	NA	NA	NA	NA	NA	NA	NA
HsInv0072	rs185453803	X	44789222	C	<0.8	<0.8	NA	NA	<0.8	1	<0.8	<0.8	NA	<0.8	<0.8	NA	NA	NA	NA	NA	NA	NA	NA	NA	NA
HsInv0072	X:44823671	X	44823671	G	<0.8	<0.8	NA	NA	<0.8	<0.8	1	<0.8	NA	<0.8	<0.8	NA	NA	NA	NA	NA	NA	NA	NA	NA	NA
HsInv0072	X:44832973	X	44832973	C	<0.8	<0.8	NA	NA	1	<0.8	<0.8	<0.8	NA	<0.8	<0.8	NA	NA	NA	NA	NA	NA	NA	NA	NA	NA
HsInv0072	X:44846550	X	44846550	G	<0.8	<0.8	NA	NA	<0.8	<0.8	1	<0.8	NA	<0.8	<0.8	NA	NA	NA	NA	NA	NA	NA	NA	NA	NA
HsInv0072	rs376349871	X	44875698	T	<0.8	<0.8	NA	NA	1	<0.8	<0.8	<0.8	NA	<0.8	<0.8	NA	NA	NA	NA	NA	NA	NA	NA	NA	NA
HsInv0072	X:44887153	X	44887153	C	<0.8	<0.8	NA	NA	<0.8	<0.8	1	<0.8	NA	<0.8	<0.8	NA	NA	NA	NA	NA	NA	NA	NA	NA	NA
HsInv0072	X:44895037	X	44895037	C	<0.8	<0.8	NA	NA	<0.8	<0.8	1	<0.8	NA	<0.8	<0.8	NA	NA	NA	NA	NA	NA	NA	NA	NA	NA
HsInv0072	X:44902805	X	44902805	T	<0.8	<0.8	NA	NA	<0.8	<0.8	1	<0.8	NA	<0.8	<0.8	NA	NA	NA	NA	NA	NA	NA	NA	NA	NA
HsInv0072	rs181725402	X	44904472	C	<0.8	<0.8	NA	NA	1	<0.8	<0.8	<0.8	NA	<0.8	<0.8	NA	NA	NA	NA	NA	NA	NA	NA	NA	NA
HsInv0072	X:44907486	X	44907486	G	<0.8	<0.8	NA	NA	<0.8	<0.8	1	<0.8	NA	<0.8	<0.8	NA	NA	NA	NA	NA	NA	NA	NA	NA	NA
HsInv0072	X:44908191	X	44908191	A	<0.8	<0.8	NA	NA	<0.8	<0.8	1	<0.8	NA	<0.8	<0.8	NA	NA	NA	NA	NA	NA	NA	NA	NA	NA
HsInv0072	X:44908196	X	44908196	G	<0.8	<0.8	NA	NA	<0.8	<0.8	1	<0.8	NA	<0.8	<0.8	NA	NA	NA	NA	NA	NA	NA	NA	NA	NA
HsInv0072	X:44908197	X	44908197	C	<0.8	<0.8	NA	NA	<0.8	<0.8	1	<0.8	NA	<0.8	<0.8	NA	NA	NA	NA	NA	NA	NA	NA	NA	NA
HsInv0072	X:44992333	X	44992333	G	<0.8	<0.8	NA	NA	<0.8	<0.8	1	<0.8	NA	<0.8	<0.8	NA	NA	NA	NA	NA	NA	NA	NA	NA	NA
HsInv0072	X:44994144	X	44994144	G	<0.8	<0.8	NA	NA	<0.8	<0.8	1	<0.8	NA	<0.8	<0.8	NA	NA	NA	NA	NA	NA	NA	NA	NA	NA
HsInv0072	X:44996138	X	44996138	A	<0.8	<0.8	NA	NA	<0.8	1	<0.8	<0.8	NA	<0.8	<0.8	NA	NA	NA	NA	NA	NA	NA	NA	NA	NA
HsInv0072	X:44996140	X	44996140	T	<0.8	<0.8	NA	NA	<0.8	1	<0.8	<0.8	NA	<0.8	<0.8	NA	NA	NA	NA	NA	NA	NA	NA	NA	NA
HsInv0072	X:44996632	X	44996632	G	<0.8	<0.8	NA	NA	<0.8	<0.8	1	<0.8	NA	<0.8	<0.8	NA	NA	NA	NA	NA	NA	NA	NA	NA	NA
HsInv0072	rs185894233	X	45019578	A	<0.8	<0.8	NA	NA	<0.8	1	<0.8	<0.8	NA	<0.8	<0.8	NA	NA	NA	NA	NA	NA	NA	NA	NA	NA
HsInv0072	rs185650525	X	45023850	G	<0.8	<0.8	NA	NA	<0.8	<0.8	1	<0.8	NA	<0.8	<0.8	NA	NA	NA	NA	NA	NA	NA	NA	NA	NA
HsInv0072	rs138851443	X	45027354	G	<0.8	<0.8	NA	NA	<0.8	<0.8	1	<0.8	NA	<0.8	<0.8	NA	NA	NA	NA	NA	NA	NA	NA	NA	NA
HsInv0072	X:45055573	X	45055573	G	<0.8	<0.8	NA	NA	1	<0.8	<0.8	<0.8	NA	<0.8	<0.8	NA	NA	NA	NA	NA	NA	NA	NA	NA	NA
HsInv0072	X:45077736	X	45077736	G	<0.8	<0.8	NA	NA	<0.8	<0.8	1	<0.8	NA	<0.8	<0.8	NA	NA	NA	NA	NA	NA	NA	NA	NA	NA
HsInv0072	rs145847217	X	45100007	G	<0.8	<0.8	NA	NA	<0.8	<0.8	1	<0.8	NA	<0.8	<0.8	NA	NA	NA	NA	NA	NA	NA	NA	NA	NA
HsInv0072	rs187507287	X	45140021	T	<0.8	<0.8	NA	NA	1	<0.8	<0.8	<0.8	NA	<0.8	<0.8	NA	NA	NA	NA	NA	NA	NA	NA	NA	NA
HsInv0072	rs150369103	X	45171134	G	<0.8	<0.8	NA	NA	1	<0.8	<0.8	<0.8	NA	<0.8	<0.8	NA	NA	NA	NA	NA	NA	NA	NA	NA	NA
HsInv0072	X:45231630	X	45231630	G	<0.8	<0.8	NA	NA	<0.8	1	<0.8	<0.8	NA	<0.8	<0.8	NA	NA	NA	NA	NA	NA	NA	NA	NA	NA
HsInv0072	X:45237502	X	45237502	T	<0.8	<0.8	NA	NA	<0.8	1	<0.8	<0.8	NA	<0.8	<0.8	NA	NA	NA	NA	NA	NA	NA	NA	NA	NA
HsInv0072	rs147234867	X	45303820	C	<0.8	<0.8	NA	NA	1	<0.8	<0.8	<0.8	NA	<0.8	<0.8	NA	NA	NA	NA	NA	NA	NA	NA	NA	NA
HsInv0072	rs142690268	X	45328560	T	<0.8	<0.8	NA	NA	1	<0.8	<0.8	<0.8	NA	<0.8	<0.8	NA	NA	NA	NA	NA	NA	NA	NA	NA	NA
HsInv0072	rs181100588	X	45335294	T	<0.8	<0.8	NA	NA	1	<0.8	<0.8	<0.8	NA	<0.8	<0.8	NA	NA	NA	NA	NA	NA	NA	NA	NA	NA
HsInv0072	X:45344179	X	45344179	G	<0.8	<0.8	NA	NA	<0.8	<0.8	1	<0.8	NA	<0.8	<0.8	NA	NA	NA	NA	NA	NA	NA	NA	NA	NA
HsInv0072	X:45352524	X	45352524	A	<0.8	<0.8	NA	NA	<0.8	<0.8	1	<0.8	NA	<0.8	<0.8	NA	NA	NA	NA	NA	NA	NA	NA	NA	NA
HsInv0072	X:45361867	X	45361867	G	<0.8	<0.8	NA	NA	<0.8	1	<0.8	<0.8	NA	<0.8	<0.8	NA	NA	NA	NA	NA	NA	NA	NA	NA	NA
HsInv0072	rs369539992	X	45362282	A	<0.8	<0.8	NA	NA	<0.8	<0.8	1	<0.8	NA	<0.8	<0.8	NA	NA	NA	NA	NA	NA	NA	NA	NA	NA
HsInv0072	X:45384538	X	45384538	AACAAAACCCTCT	<0.8	<0.8	NA	NA	<0.8	<0.8	1	<0.8	NA	<0.8	<0.8	NA	NA	NA	NA	NA	NA	NA	NA	NA	NA
HsInv0072	rs147126440	X	45390307	G	<0.8	<0.8	NA	NA	1	<0.8	<0.8	<0.8	NA	<0.8	<0.8	NA	NA	NA	NA	NA	NA	NA	NA	NA	NA
HsInv0072	rs144766329	X	45393519	T	<0.8	<0.8	NA	NA	1	<0.8	<0.8	<0.8	NA	<0.8	<0.8	NA	NA	NA	NA	NA	NA	NA	NA	NA	NA
HsInv0072	rs181296517	X	45407849	T	<0.8	<0.8	NA	NA	1	<0.8	<0.8	<0.8	NA	<0.8	<0.8	NA	NA	NA	NA	NA	NA	NA	NA	NA	NA
HsInv0072	rs138261486	X	45432718	T	<0.8	<0.8	NA	NA	1	<0.8	<0.8	<0.8	NA	<0.8	<0.8	NA	NA	NA	NA	NA	NA	NA	NA	NA	NA
HsInv0072	X:45440207	X	45440207	T	<0.8	<0.8	NA	NA	1	<0.8	<0.8	<0.8	NA	<0.8	<0.8	NA	NA	NA	NA	NA	NA	NA	NA	NA	NA
HsInv0072	X:45441727	X	45441727	A	<0.8	<0.8	NA	NA	<0.8	1	<0.8	<0.8	NA	<0.8	<0.8	NA	NA	NA	NA	NA	NA	NA	NA	NA	NA
HsInv0072	rs189138041	X	45459569	T	<0.8	<0.8	NA	NA	<0.8	1	<0.8	<0.8	NA	<0.8	<0.8	NA	NA	NA	NA	NA	NA	NA	NA	NA	NA
HsInv0072	rs191029847	X	45482616	C	<0.8	<0.8	NA	NA	<0.8	1	<0.8	<0.8	NA	<0.8	<0.8	NA	NA	NA	NA	NA	NA	NA	NA	NA	NA
HsInv0072	X:45495016	X	45495016	C	<0.8	<0.8	NA	NA	<0.8	<0.8	1	<0.8	NA	<0.8	<0.8	NA	NA	NA	NA	NA	NA	NA	NA	NA	NA
HsInv0072	rs61651690	X	45520872	T	<0.8	0.87	NA	NA	<0.8	<0.8	<0.8	<0.8	NA	<0.8	<0.8	NA	NA	NA	NA	NA	NA	NA	NA	NA	NA
HsInv0072	rs143290227	X	45521632	C	<0.8	0.87	NA	NA	<0.8	<0.8	<0.8	<0.8	NA	<0.8	<0.8	NA	NA	NA	NA	NA	NA	NA	NA	NA	NA
HsInv0072	rs139982912	X	45522777	C	<0.8	0.87	NA	NA	<0.8	<0.8	<0.8	<0.8	NA	<0.8	<0.8	NA	NA	NA	NA	NA	NA	NA	NA	NA	NA
HsInv0072	rs148465677	X	45526256	T	0.82	0.87	NA	NA	<0.8	<0.8	<0.8	0.85	NA	<0.8	<0.8	NA	NA	NA	NA	NA	NA	NA	NA	NA	NA
HsInv0072	rs139187149	X	45528657	T	1	0.87	NA	NA	<0.8	<0.8	<0.8	0.92	NA	<0.8	<0.8	NA	NA	NA	NA	NA	NA	NA	NA	NA	NA
HsInv0072	rs144050749	X	45529229	G	<0.8	<0.8	NA	NA	<0.8	1	<0.8	<0.8	NA	<0.8	<0.8	NA	NA	NA	NA	NA	NA	NA	NA	NA	NA
HsInv0072	X:45538252	X	45538252	A	<0.8	<0.8	NA	NA	<0.8	<0.8	1	<0.8	NA	<0.8	<0.8	NA	NA	NA	NA	NA	NA	NA	NA	NA	NA
HsInv0072	rs189189364	X	45564445	A	<0.8	<0.8	NA	NA	<0.8	1	<0.8	<0.8	NA	<0.8	<0.8	NA	NA	NA	NA	NA	NA	NA	NA	NA	NA
HsInv0072	X:45565798	X	45565798	A	<0.8	<0.8	NA	NA	<0.8	<0.8	1	<0.8	NA	<0.8	<0.8	NA	NA	NA	NA	NA	NA	NA	NA	NA	NA
HsInv0072	rs143705598	X	45604684	A	<0.8	0.88	NA	NA	<0.8	<0.8	<0.8	<0.8	NA	<0.8	<0.8	NA	NA	NA	NA	NA	NA	NA	NA	NA	NA
HsInv0072	rs186633813	X	45613687	A	<0.8	<0.8	NA	NA	<0.8	1	<0.8	<0.8	NA	<0.8	<0.8	NA	NA	NA	NA	NA	NA	NA	NA	NA	NA
HsInv0072	X:45613996	X	45613996	G	<0.8	<0.8	NA	NA	<0.8	<0.8	1	<0.8	NA	<0.8	<0.8	NA	NA	NA	NA	NA	NA	NA	NA	NA	NA
HsInv0072	X:45615147	X	45615147	T	<0.8	<0.8	NA	NA	1	<0.8	<0.8	<0.8	NA	<0.8	<0.8	NA	NA	NA	NA	NA	NA	NA	NA	NA	NA
HsInv0072	rs139282567	X	45623532	T	<0.8	<0.8	NA	NA	1	<0.8	<0.8	<0.8	NA	<0.8	<0.8	NA	NA	NA	NA	NA	NA	NA	NA	NA	NA
HsInv0072	rs185312227	X	45637241	A	<0.8	<0.8	NA	NA	<0.8	1	<0.8	<0.8	NA	<0.8	<0.8	NA	NA	NA	NA	NA	NA	NA	NA	NA	NA
HsInv0072	X:45656822	X	45656822	T	<0.8	<0.8	NA	NA	<0.8	<0.8	1	<0.8	NA	<0.8	<0.8	NA	NA	NA	NA	NA	NA	NA	NA	NA	NA
HsInv0072	X:45676158	X	45676158	TA	<0.8	<0.8	NA	NA	1	<0.8	<0.8	<0.8	NA	<0.8	<0.8	NA	NA	NA	NA	NA	NA	NA	NA	NA	NA
HsInv0072	X:45687871	X	45687871	T	<0.8	<0.8	NA	NA	1	<0.8	<0.8	<0.8	NA	<0.8	<0.8	NA	NA	NA	NA	NA	NA	NA	NA	NA	NA
HsInv0072	rs182266232	X	45694580	C	<0.8	<0.8	NA	NA	<0.8	1	<0.8	<0.8	NA	<0.8	<0.8	NA	NA	NA	NA	NA	NA	NA	NA	NA	NA
HsInv0072	X:45703497	X	45703497	T	<0.8	<0.8	NA	NA	1	<0.8	<0.8	<0.8	NA	<0.8	<0.8	NA	NA	NA	NA	NA	NA	NA	NA	NA	NA
HsInv0072	X:45726850	X	45726850	G	<0.8	<0.8	NA	NA	<0.8	<0.8	1	<0.8	NA	<0.8	<0.8	NA	NA	NA	NA	NA	NA	NA	NA	NA	NA
HsInv0072	rs142152623	X	45729383	G	<0.8	<0.8	NA	NA	1	<0.8	<0.8	<0.8	NA	<0.8	<0.8	NA	NA	NA	NA	NA	NA	NA	NA	NA	NA
HsInv0072	X:45747981	X	45747981	G	<0.8	<0.8	NA	NA	<0.8	1	<0.8	<0.8	NA	<0.8	<0.8	NA	NA	NA	NA	NA	NA	NA	NA	NA	NA
HsInv0072	X:45758230	X	45758230	T	<0.8	<0.8	NA	NA	1	<0.8	<0.8	<0.8	NA	<0.8	<0.8	NA	NA	NA	NA	NA	NA	NA	NA	NA	NA
HsInv0072	rs144029673	X	45798644	C	<0.8	<0.8	NA	NA	1	<0.8	<0.8	<0.8	NA	<0.8	<0.8	NA	NA	NA	NA	NA	NA	NA	NA	NA	NA
HsInv0072	rs143213877	X	45810297	T	<0.8	<0.8	NA	NA	<0.8	<0.8	1	<0.8	NA	<0.8	<0.8	NA	NA	NA	NA	NA	NA	NA	NA	NA	NA
HsInv0072	rs142468053	X	45821203	A	<0.8	<0.8	NA	NA	<0.8	<0.8	1	<0.8	NA	<0.8	<0.8	NA	NA	NA	NA	NA	NA	NA	NA	NA	NA
HsInv0072	rs377580158	X	45827596	CT	<0.8	<0.8	NA	NA	1	<0.8	<0.8	<0.8	NA	<0.8	<0.8	NA	NA	NA	NA	NA	NA	NA	NA	NA	NA
HsInv0072	rs185254882	X	45829730	G	<0.8	<0.8	NA	NA	<0.8	1	<0.8	<0.8	NA	<0.8	<0.8	NA	NA	NA	NA	NA	NA	NA	NA	NA	NA
HsInv0072	rs188161540	X	45843064	C	<0.8	<0.8	NA	NA	1	<0.8	<0.8	<0.8	NA	<0.8	<0.8	NA	NA	NA	NA	NA	NA	NA	NA	NA	NA
HsInv0072	X:45865114	X	45865114	A	<0.8	<0.8	NA	NA	1	<0.8	<0.8	<0.8	NA	<0.8	<0.8	NA	NA	NA	NA	NA	NA	NA	NA	NA	NA
HsInv0072	X:45911241	X	45911241	T	<0.8	<0.8	NA	NA	<0.8	<0.8	1	<0.8	NA	<0.8	<0.8	NA	NA	NA	NA	NA	NA	NA	NA	NA	NA
HsInv0072	rs143527960	X	45946288	C	<0.8	<0.8	NA	NA	<0.8	<0.8	1	<0.8	NA	<0.8	<0.8	NA	NA	NA	NA	NA	NA	NA	NA	NA	NA
HsInv0072	rs183051777	X	45952234	A	<0.8	<0.8	NA	NA	1	<0.8	<0.8	<0.8	NA	<0.8	<0.8	NA	NA	NA	NA	NA	NA	NA	NA	NA	NA
HsInv0072	rs184639628	X	45963473	C	<0.8	<0.8	NA	NA	<0.8	<0.8	1	<0.8	NA	<0.8	<0.8	NA	NA	NA	NA	NA	NA	NA	NA	NA	NA
HsInv0072	rs150345620	X	45975622	G	<0.8	<0.8	NA	NA	<0.8	<0.8	1	<0.8	NA	<0.8	<0.8	NA	NA	NA	NA	NA	NA	NA	NA	NA	NA
HsInv0072	rs146187976	X	46013742	A	<0.8	<0.8	NA	NA	1	<0.8	<0.8	<0.8	NA	<0.8	<0.8	NA	NA	NA	NA	NA	NA	NA	NA	NA	NA
HsInv0072	X:46023785	X	46023785	T	<0.8	<0.8	NA	NA	1	<0.8	<0.8	<0.8	NA	<0.8	<0.8	NA	NA	NA	NA	NA	NA	NA	NA	NA	NA
HsInv0072	X:46031049	X	46031049	C	<0.8	<0.8	NA	NA	<0.8	<0.8	1	<0.8	NA	<0.8	<0.8	NA	NA	NA	NA	NA	NA	NA	NA	NA	NA
HsInv0072	rs145983174	X	46032125	C	<0.8	<0.8	NA	NA	<0.8	1	<0.8	<0.8	NA	<0.8	<0.8	NA	NA	NA	NA	NA	NA	NA	NA	NA	NA
HsInv0072	X:46063309	X	46063309	A	<0.8	<0.8	NA	NA	<0.8	<0.8	1	<0.8	NA	<0.8	<0.8	NA	NA	NA	NA	NA	NA	NA	NA	NA	NA
HsInv0072	X:46092184	X	46092184	A	<0.8	<0.8	NA	NA	1	<0.8	<0.8	<0.8	NA	<0.8	<0.8	NA	NA	NA	NA	NA	NA	NA	NA	NA	NA
HsInv0072	X:46093995	X	46093995	A	<0.8	<0.8	NA	NA	<0.8	<0.8	1	<0.8	NA	<0.8	<0.8	NA	NA	NA	NA	NA	NA	NA	NA	NA	NA
HsInv0072	rs189829037	X	46114605	A	<0.8	<0.8	NA	NA	1	<0.8	<0.8	<0.8	NA	<0.8	<0.8	NA	NA	NA	NA	NA	NA	NA	NA	NA	NA
HsInv0072	X:46135038	X	46135038	G	<0.8	<0.8	NA	NA	<0.8	<0.8	1	<0.8	NA	<0.8	<0.8	NA	NA	NA	NA	NA	NA	NA	NA	NA	NA
HsInv0072	rs56074764	X	46144612	T	<0.8	<0.8	NA	NA	<0.8	<0.8	1	<0.8	NA	<0.8	<0.8	NA	NA	NA	NA	NA	NA	NA	NA	NA	NA
HsInv0072	rs73196069	X	46148532	T	<0.8	<0.8	NA	NA	<0.8	<0.8	1	<0.8	NA	<0.8	<0.8	NA	NA	NA	NA	NA	NA	NA	NA	NA	NA
HsInv0072	rs139289530	X	46161122	G	<0.8	<0.8	NA	NA	<0.8	1	<0.8	<0.8	NA	<0.8	<0.8	NA	NA	NA	NA	NA	NA	NA	NA	NA	NA
HsInv0072	rs192880958	X	46162188	T	<0.8	<0.8	NA	NA	1	<0.8	<0.8	<0.8	NA	<0.8	<0.8	NA	NA	NA	NA	NA	NA	NA	NA	NA	NA
HsInv0072	X:46165947	X	46165947	C	<0.8	<0.8	NA	NA	<0.8	<0.8	1	<0.8	NA	<0.8	<0.8	NA	NA	NA	NA	NA	NA	NA	NA	NA	NA
HsInv0072	rs192240600	X	46170704	G	<0.8	<0.8	NA	NA	1	<0.8	<0.8	<0.8	NA	<0.8	<0.8	NA	NA	NA	NA	NA	NA	NA	NA	NA	NA
HsInv0072	X:46183448	X	46183448	G	<0.8	<0.8	NA	NA	<0.8	<0.8	1	<0.8	NA	<0.8	<0.8	NA	NA	NA	NA	NA	NA	NA	NA	NA	NA
HsInv0072	rs182548624	X	46183679	T	<0.8	<0.8	NA	NA	<0.8	<0.8	1	<0.8	NA	<0.8	<0.8	NA	NA	NA	NA	NA	NA	NA	NA	NA	NA
HsInv0072	X:46203082	X	46203082	A	<0.8	<0.8	NA	NA	<0.8	<0.8	1	<0.8	NA	<0.8	<0.8	NA	NA	NA	NA	NA	NA	NA	NA	NA	NA
HsInv0072	rs147253609	X	46203278	T	<0.8	<0.8	NA	NA	<0.8	1	<0.8	<0.8	NA	<0.8	<0.8	NA	NA	NA	NA	NA	NA	NA	NA	NA	NA
HsInv0072	X:46229169	X	46229169	C	<0.8	<0.8	NA	NA	<0.8	1	<0.8	<0.8	NA	<0.8	<0.8	NA	NA	NA	NA	NA	NA	NA	NA	NA	NA
HsInv0072	rs187183434	X	46235703	A	<0.8	<0.8	NA	NA	<0.8	1	<0.8	<0.8	NA	<0.8	<0.8	NA	NA	NA	NA	NA	NA	NA	NA	NA	NA
HsInv0072	X:46255878	X	46255878	C	<0.8	<0.8	NA	NA	1	<0.8	<0.8	<0.8	NA	<0.8	<0.8	NA	NA	NA	NA	NA	NA	NA	NA	NA	NA
HsInv0072	X:46255956	X	46255956	A	<0.8	<0.8	NA	NA	<0.8	<0.8	1	<0.8	NA	<0.8	<0.8	NA	NA	NA	NA	NA	NA	NA	NA	NA	NA
HsInv0072	X:46261355	X	46261355	A	<0.8	<0.8	NA	NA	<0.8	1	<0.8	<0.8	NA	<0.8	<0.8	NA	NA	NA	NA	NA	NA	NA	NA	NA	NA
HsInv0072	X:46316495	X	46316495	T	<0.8	<0.8	NA	NA	<0.8	<0.8	1	<0.8	NA	<0.8	<0.8	NA	NA	NA	NA	NA	NA	NA	NA	NA	NA
HsInv0072	X:46325513	X	46325513	A	<0.8	<0.8	NA	NA	<0.8	<0.8	1	<0.8	NA	<0.8	<0.8	NA	NA	NA	NA	NA	NA	NA	NA	NA	NA
HsInv0072	rs149674363	X	46351441	A	<0.8	<0.8	NA	NA	<0.8	<0.8	1	<0.8	NA	<0.8	<0.8	NA	NA	NA	NA	NA	NA	NA	NA	NA	NA
HsInv0072	rs188246092	X	46372968	A	<0.8	<0.8	NA	NA	1	<0.8	<0.8	<0.8	NA	<0.8	<0.8	NA	NA	NA	NA	NA	NA	NA	NA	NA	NA
HsInv0072	rs369919818	X	46378377	G	<0.8	<0.8	NA	NA	<0.8	<0.8	1	<0.8	NA	<0.8	<0.8	NA	NA	NA	NA	NA	NA	NA	NA	NA	NA
HsInv0072	X:46380014	X	46380014	TTACTTCTTACA	<0.8	<0.8	NA	NA	<0.8	1	<0.8	<0.8	NA	<0.8	<0.8	NA	NA	NA	NA	NA	NA	NA	NA	NA	NA
HsInv0072	rs200324199	X	46391958	C	<0.8	<0.8	NA	NA	<0.8	<0.8	1	<0.8	NA	<0.8	<0.8	NA	NA	NA	NA	NA	NA	NA	NA	NA	NA
HsInv0072	rs375452873	X	46399595	C	<0.8	<0.8	NA	NA	<0.8	<0.8	1	<0.8	NA	<0.8	<0.8	NA	NA	NA	NA	NA	NA	NA	NA	NA	NA
HsInv0072	rs184764401	X	46406975	A	<0.8	<0.8	NA	NA	<0.8	1	<0.8	<0.8	NA	<0.8	<0.8	NA	NA	NA	NA	NA	NA	NA	NA	NA	NA
HsInv0072	rs5952387	X	46413614	C	<0.8	<0.8	NA	NA	<0.8	<0.8	1	<0.8	NA	<0.8	<0.8	NA	NA	NA	NA	NA	NA	NA	NA	NA	NA
HsInv0072	rs139270025	X	46428504	G	<0.8	<0.8	NA	NA	<0.8	1	<0.8	<0.8	NA	<0.8	<0.8	NA	NA	NA	NA	NA	NA	NA	NA	NA	NA
HsInv0072	rs5952912	X	46471978	G	<0.8	<0.8	NA	NA	<0.8	<0.8	1	<0.8	NA	<0.8	<0.8	NA	NA	NA	NA	NA	NA	NA	NA	NA	NA
HsInv0072	rs374875617	X	46486074	G	<0.8	<0.8	NA	NA	<0.8	<0.8	1	<0.8	NA	<0.8	<0.8	NA	NA	NA	NA	NA	NA	NA	NA	NA	NA
HsInv0072	X:46487221	X	46487221	G	<0.8	<0.8	NA	NA	<0.8	<0.8	1	<0.8	NA	<0.8	<0.8	NA	NA	NA	NA	NA	NA	NA	NA	NA	NA
HsInv0072	X:46515384	X	46515384	C	<0.8	<0.8	NA	NA	1	<0.8	<0.8	<0.8	NA	<0.8	<0.8	NA	NA	NA	NA	NA	NA	NA	NA	NA	NA
HsInv0072	rs142712254	X	46529766	C	<0.8	<0.8	NA	NA	1	<0.8	<0.8	<0.8	NA	<0.8	<0.8	NA	NA	NA	NA	NA	NA	NA	NA	NA	NA
HsInv0072	rs182915372	X	46547380	T	<0.8	<0.8	NA	NA	1	<0.8	<0.8	<0.8	NA	<0.8	<0.8	NA	NA	NA	NA	NA	NA	NA	NA	NA	NA
HsInv0072	X:46578875	X	46578875	TA	<0.8	<0.8	NA	NA	<0.8	1	<0.8	<0.8	NA	<0.8	<0.8	NA	NA	NA	NA	NA	NA	NA	NA	NA	NA
HsInv0072	X:46642582	X	46642582	A	<0.8	<0.8	NA	NA	<0.8	<0.8	1	<0.8	NA	<0.8	<0.8	NA	NA	NA	NA	NA	NA	NA	NA	NA	NA
HsInv0072	rs368392977	X	46651032	GGGT	<0.8	<0.8	NA	NA	<0.8	<0.8	1	<0.8	NA	<0.8	<0.8	NA	NA	NA	NA	NA	NA	NA	NA	NA	NA
HsInv0072	X:46653776	X	46653776	G	<0.8	<0.8	NA	NA	1	<0.8	<0.8	<0.8	NA	<0.8	<0.8	NA	NA	NA	NA	NA	NA	NA	NA	NA	NA
HsInv0072	X:46716549	X	46716549	A	<0.8	<0.8	NA	NA	1	<0.8	<0.8	<0.8	NA	<0.8	<0.8	NA	NA	NA	NA	NA	NA	NA	NA	NA	NA
HsInv0072	X:46725294	X	46725294	C	<0.8	<0.8	NA	NA	<0.8	<0.8	1	<0.8	NA	<0.8	<0.8	NA	NA	NA	NA	NA	NA	NA	NA	NA	NA
HsInv0072	X:46745296	X	46745296	G	<0.8	<0.8	NA	NA	<0.8	<0.8	1	<0.8	NA	<0.8	<0.8	NA	NA	NA	NA	NA	NA	NA	NA	NA	NA
HsInv0072	X:46783815	X	46783815	C	<0.8	<0.8	NA	NA	1	<0.8	<0.8	<0.8	NA	<0.8	<0.8	NA	NA	NA	NA	NA	NA	NA	NA	NA	NA
HsInv0072	X:46800786	X	46800786	G	<0.8	<0.8	NA	NA	1	<0.8	<0.8	<0.8	NA	<0.8	<0.8	NA	NA	NA	NA	NA	NA	NA	NA	NA	NA
HsInv0072	X:46815221	X	46815221	G	<0.8	<0.8	NA	NA	1	<0.8	<0.8	<0.8	NA	<0.8	<0.8	NA	NA	NA	NA	NA	NA	NA	NA	NA	NA
HsInv0072	rs75308600	X	46883063	G	<0.8	<0.8	NA	NA	<0.8	1	<0.8	<0.8	NA	<0.8	<0.8	NA	NA	NA	NA	NA	NA	NA	NA	NA	NA
HsInv0072	X:46884531	X	46884531	C	<0.8	<0.8	NA	NA	<0.8	<0.8	1	<0.8	NA	<0.8	<0.8	NA	NA	NA	NA	NA	NA	NA	NA	NA	NA
HsInv0072	rs190768005	X	46925260	G	<0.8	<0.8	NA	NA	1	<0.8	<0.8	<0.8	NA	<0.8	<0.8	NA	NA	NA	NA	NA	NA	NA	NA	NA	NA
HsInv0072	X:46927126	X	46927126	C	<0.8	<0.8	NA	NA	1	<0.8	<0.8	<0.8	NA	<0.8	<0.8	NA	NA	NA	NA	NA	NA	NA	NA	NA	NA
HsInv0072	rs142558644	X	46942727	G	<0.8	<0.8	NA	NA	1	<0.8	<0.8	<0.8	NA	<0.8	<0.8	NA	NA	NA	NA	NA	NA	NA	NA	NA	NA
HsInv0072	rs143290491	X	46944965	T	<0.8	<0.8	NA	NA	1	<0.8	<0.8	<0.8	NA	<0.8	<0.8	NA	NA	NA	NA	NA	NA	NA	NA	NA	NA
HsInv0072	X:46946028	X	46946028	CA	<0.8	<0.8	NA	NA	<0.8	1	<0.8	<0.8	NA	<0.8	<0.8	NA	NA	NA	NA	NA	NA	NA	NA	NA	NA
HsInv0072	rs188471155	X	46964068	C	<0.8	<0.8	NA	NA	1	<0.8	<0.8	<0.8	NA	<0.8	<0.8	NA	NA	NA	NA	NA	NA	NA	NA	NA	NA
HsInv0072	rs141234893	X	46972516	C	<0.8	<0.8	NA	NA	1	<0.8	<0.8	<0.8	NA	<0.8	<0.8	NA	NA	NA	NA	NA	NA	NA	NA	NA	NA
HsInv0072	rs142841962	X	46976780	A	<0.8	<0.8	NA	NA	1	<0.8	<0.8	<0.8	NA	<0.8	<0.8	NA	NA	NA	NA	NA	NA	NA	NA	NA	NA
HsInv0072	X:46983343	X	46983343	T	<0.8	<0.8	NA	NA	<0.8	<0.8	1	<0.8	NA	<0.8	<0.8	NA	NA	NA	NA	NA	NA	NA	NA	NA	NA
HsInv0072	X:47055219	X	47055219	C	<0.8	<0.8	NA	NA	<0.8	1	<0.8	<0.8	NA	<0.8	<0.8	NA	NA	NA	NA	NA	NA	NA	NA	NA	NA
HsInv0072	rs41312161	X	47057129	G	<0.8	<0.8	NA	NA	1	<0.8	<0.8	<0.8	NA	<0.8	<0.8	NA	NA	NA	NA	NA	NA	NA	NA	NA	NA
HsInv0072	rs143583151	X	47105531	C	<0.8	<0.8	NA	NA	1	<0.8	<0.8	<0.8	NA	<0.8	<0.8	NA	NA	NA	NA	NA	NA	NA	NA	NA	NA
HsInv0072	rs147640623	X	47106226	C	<0.8	<0.8	NA	NA	1	<0.8	<0.8	<0.8	NA	<0.8	<0.8	NA	NA	NA	NA	NA	NA	NA	NA	NA	NA
HsInv0072	rs189996140	X	47111974	G	<0.8	<0.8	NA	NA	<0.8	<0.8	1	<0.8	NA	<0.8	<0.8	NA	NA	NA	NA	NA	NA	NA	NA	NA	NA
HsInv0072	rs147955261	X	47132124	G	<0.8	<0.8	NA	NA	1	<0.8	<0.8	<0.8	NA	<0.8	<0.8	NA	NA	NA	NA	NA	NA	NA	NA	NA	NA
HsInv0072	X:47135845	X	47135845	G	<0.8	<0.8	NA	NA	<0.8	<0.8	1	<0.8	NA	<0.8	<0.8	NA	NA	NA	NA	NA	NA	NA	NA	NA	NA
HsInv0072	rs185620211	X	47150016	T	<0.8	<0.8	NA	NA	1	<0.8	<0.8	<0.8	NA	<0.8	<0.8	NA	NA	NA	NA	NA	NA	NA	NA	NA	NA
HsInv0072	rs191091329	X	47166550	C	<0.8	<0.8	NA	NA	<0.8	<0.8	1	<0.8	NA	<0.8	<0.8	NA	NA	NA	NA	NA	NA	NA	NA	NA	NA
HsInv0072	X:47168144	X	47168144	G	<0.8	<0.8	NA	NA	<0.8	<0.8	1	<0.8	NA	<0.8	<0.8	NA	NA	NA	NA	NA	NA	NA	NA	NA	NA
HsInv0072	X:47185298	X	47185298	G	<0.8	<0.8	NA	NA	<0.8	1	<0.8	<0.8	NA	<0.8	<0.8	NA	NA	NA	NA	NA	NA	NA	NA	NA	NA
HsInv0072	rs183333833	X	47215837	G	<0.8	<0.8	NA	NA	1	<0.8	<0.8	<0.8	NA	<0.8	<0.8	NA	NA	NA	NA	NA	NA	NA	NA	NA	NA
HsInv0072	rs183144034	X	47217275	C	<0.8	<0.8	NA	NA	<0.8	<0.8	1	<0.8	NA	<0.8	<0.8	NA	NA	NA	NA	NA	NA	NA	NA	NA	NA
HsInv0072	rs77821006	X	47227945	C	<0.8	<0.8	NA	NA	<0.8	<0.8	1	<0.8	NA	<0.8	<0.8	NA	NA	NA	NA	NA	NA	NA	NA	NA	NA
HsInv0072	X:47290176	X	47290176	G	<0.8	<0.8	NA	NA	<0.8	<0.8	1	<0.8	NA	<0.8	<0.8	NA	NA	NA	NA	NA	NA	NA	NA	NA	NA
HsInv0072	rs138308044	X	47297473	C	<0.8	<0.8	NA	NA	<0.8	1	<0.8	<0.8	NA	<0.8	<0.8	NA	NA	NA	NA	NA	NA	NA	NA	NA	NA
HsInv0072	X:47330856	X	47330856	G	<0.8	<0.8	NA	NA	1	<0.8	<0.8	<0.8	NA	<0.8	<0.8	NA	NA	NA	NA	NA	NA	NA	NA	NA	NA
HsInv0072	rs145158036	X	47359861	A	<0.8	<0.8	NA	NA	1	<0.8	<0.8	<0.8	NA	<0.8	<0.8	NA	NA	NA	NA	NA	NA	NA	NA	NA	NA
HsInv0072	X:47378614	X	47378614	G	<0.8	<0.8	NA	NA	<0.8	1	<0.8	<0.8	NA	<0.8	<0.8	NA	NA	NA	NA	NA	NA	NA	NA	NA	NA
HsInv0072	X:47399984	X	47399984	C	<0.8	<0.8	NA	NA	<0.8	<0.8	1	<0.8	NA	<0.8	<0.8	NA	NA	NA	NA	NA	NA	NA	NA	NA	NA
HsInv0072	X:47401373	X	47401373	C	<0.8	<0.8	NA	NA	1	<0.8	<0.8	<0.8	NA	<0.8	<0.8	NA	NA	NA	NA	NA	NA	NA	NA	NA	NA
HsInv0072	X:47406761	X	47406761	C	<0.8	<0.8	NA	NA	1	<0.8	<0.8	<0.8	NA	<0.8	<0.8	NA	NA	NA	NA	NA	NA	NA	NA	NA	NA
HsInv0072	X:47448725	X	47448725	G	<0.8	<0.8	NA	NA	<0.8	<0.8	1	<0.8	NA	<0.8	<0.8	NA	NA	NA	NA	NA	NA	NA	NA	NA	NA
HsInv0072	rs192149084	X	47452382	T	<0.8	<0.8	NA	NA	<0.8	1	<0.8	<0.8	NA	<0.8	<0.8	NA	NA	NA	NA	NA	NA	NA	NA	NA	NA
HsInv0072	X:47452813	X	47452813	G	<0.8	<0.8	NA	NA	1	<0.8	<0.8	<0.8	NA	<0.8	<0.8	NA	NA	NA	NA	NA	NA	NA	NA	NA	NA
HsInv0072	X:47499810	X	47499810	C	<0.8	<0.8	NA	NA	<0.8	<0.8	1	<0.8	NA	<0.8	<0.8	NA	NA	NA	NA	NA	NA	NA	NA	NA	NA
HsInv0072	X:47504326	X	47504326	G	<0.8	<0.8	NA	NA	<0.8	<0.8	1	<0.8	NA	<0.8	<0.8	NA	NA	NA	NA	NA	NA	NA	NA	NA	NA
HsInv0072	X:47511776	X	47511776	C	<0.8	<0.8	NA	NA	<0.8	<0.8	1	<0.8	NA	<0.8	<0.8	NA	NA	NA	NA	NA	NA	NA	NA	NA	NA
HsInv0072	X:47543275	X	47543275	A	<0.8	<0.8	NA	NA	<0.8	<0.8	1	<0.8	NA	<0.8	<0.8	NA	NA	NA	NA	NA	NA	NA	NA	NA	NA
HsInv0092	rs73623555	6	130834982	T	<0.8	<0.8	0.83	<0.8	<0.8	<0.8	<0.8	<0.8	<0.8	<0.8	<0.8	NA	NA	NA	NA	NA	NA	NA	NA	NA	NA
HsInv0092	rs1555620	6	130838171	G	0.8	0.81	1	0.86	<0.8	<0.8	<0.8	0.81	0.92	<0.8	<0.8	0.81	0.92	1	0.86	<0.8	<0.8	<0.8	0.93	<0.8	<0.8
HsInv0092	rs873146	6	130839788	T	<0.8	<0.8	0.85	0.86	<0.8	<0.8	0.91	<0.8	0.86	<0.8	<0.8	<0.8	<0.8	0.86	0.86	<0.8	<0.8	0.9	0.86	<0.8	<0.8
HsInv0092	rs2876085	6	130840066	G	<0.8	<0.8	0.85	0.86	<0.8	<0.8	0.91	<0.8	0.86	<0.8	<0.8	NA	NA	NA	NA	NA	NA	NA	NA	NA	NA
HsInv0092	rs2326918	6	130840091	G	<0.8	<0.8	0.85	0.86	<0.8	<0.8	0.91	<0.8	0.86	<0.8	<0.8	NA	<0.8	0.85	0.88	<0.8	NA	NA	0.86	NA	NA
HsInv0092	rs946299	6	130840194	T	<0.8	<0.8	0.85	0.86	<0.8	<0.8	<0.8	<0.8	0.86	<0.8	<0.8	NA	<0.8	0.85	0.88	<0.8	NA	NA	0.86	NA	NA
HsInv0092	rs7771642	6	130841206	T	<0.8	<0.8	0.85	0.86	<0.8	<0.8	0.91	<0.8	0.86	<0.8	<0.8	NA	<0.8	0.85	0.88	<0.8	NA	NA	0.86	NA	NA
HsInv0092	rs73623565	6	130841535	A	<0.8	<0.8	0.85	0.86	<0.8	<0.8	0.91	<0.8	0.86	<0.8	<0.8	NA	NA	NA	NA	NA	NA	NA	NA	NA	NA
HsInv0092	rs6899759	6	130842304	C	<0.8	<0.8	0.85	0.86	<0.8	<0.8	0.91	<0.8	0.86	<0.8	<0.8	NA	<0.8	0.85	0.88	<0.8	NA	NA	0.86	NA	NA
HsInv0092	rs6899931	6	130842360	T	<0.8	<0.8	0.85	0.86	<0.8	<0.8	<0.8	<0.8	0.86	<0.8	<0.8	<0.8	<0.8	0.86	0.86	<0.8	<0.8	<0.8	0.86	<0.8	<0.8
HsInv0092	rs368488068	6	130843007	C	<0.8	0.81	<0.8	<0.8	<0.8	<0.8	0.95	<0.8	<0.8	<0.8	<0.8	NA	NA	NA	NA	NA	NA	NA	NA	NA	NA
HsInv0092	rs59531557	6	130843990	T	0.86	0.81	1	0.86	<0.8	<0.8	0.95	0.83	0.92	<0.8	<0.8	NA	NA	NA	NA	NA	NA	NA	NA	NA	NA
HsInv0092	rs57544476	6	130844136	C	0.86	0.81	1	0.86	<0.8	<0.8	0.95	0.83	0.92	<0.8	<0.8	NA	NA	NA	NA	NA	NA	NA	NA	NA	NA
HsInv0092	rs59473912	6	130844261	C	0.86	0.81	1	0.86	<0.8	<0.8	0.95	0.83	0.92	<0.8	<0.8	NA	NA	NA	NA	NA	NA	NA	NA	NA	NA
HsInv0092	rs61611016	6	130844426	C	<0.8	0.81	1	0.86	<0.8	<0.8	0.95	<0.8	0.92	<0.8	<0.8	NA	NA	NA	NA	NA	NA	NA	NA	NA	NA
HsInv0092	rs9492631	6	130844635	T	<0.8	<0.8	0.85	0.86	<0.8	<0.8	<0.8	<0.8	0.86	<0.8	<0.8	<0.8	<0.8	0.86	0.86	<0.8	<0.8	<0.8	0.86	<0.8	<0.8
HsInv0092	rs9492632	6	130844791	C	<0.8	<0.8	0.85	0.86	<0.8	<0.8	<0.8	<0.8	0.86	<0.8	<0.8	NA	<0.8	0.85	0.88	<0.8	NA	NA	0.86	NA	NA
HsInv0092	rs73623580	6	130848869	G	1	1	1	1	1	1	1	1	1	1	1	NA	NA	NA	NA	NA	NA	NA	NA	NA	NA
HsInv0092	rs6909846	6	130848947	C	0.85	0.97	1	1	1	1	1	0.9	1	1	0.95	NA	0.97	1	1	1	NA	NA	1	NA	NA
HsInv0092	rs1933771	6	130851666	A	0.85	0.9	1	1	1	1	1	0.88	1	1	0.94	NA	NA	NA	NA	NA	NA	NA	NA	NA	NA
HsInv0092	rs7768204	6	130852623	G	0.85	0.9	1	1	1	1	1	0.88	1	1	0.94	NA	0.9	0.85	1	1	NA	NA	0.93	NA	NA
HsInv0092	rs10485241	6	130856614	T	0.84	0.9	1	1	1	1	1	0.87	1	1	0.94	0.81	0.92	1	1	1	1	1	1	1	0.92
HsInv0092	rs73623592	6	130858931	A	0.87	0.9	1	1	0.81	0.81	1	0.88	1	0.81	0.91	NA	NA	NA	NA	NA	NA	NA	NA	NA	NA
HsInv0092	rs59742124	6	130866931	A	0.87	0.9	1	1	1	1	1	0.88	1	1	0.94	NA	NA	NA	NA	NA	NA	NA	NA	NA	NA
HsInv0092	rs80041567	6	130867535	C	<0.8	<0.8	0.83	0.85	<0.8	<0.8	0.81	<0.8	0.84	<0.8	<0.8	NA	NA	NA	NA	NA	NA	NA	NA	NA	NA
HsInv0092	rs6914156	6	130876090	T	<0.8	<0.8	1	1	<0.8	<0.8	<0.8	<0.8	1	<0.8	<0.8	<0.8	<0.8	1	1	<0.8	<0.8	<0.8	1	<0.8	<0.8
HsInv0092	rs77131866	6	130879800	A	<0.8	<0.8	0.83	0.85	<0.8	<0.8	0.86	<0.8	0.84	<0.8	<0.8	NA	NA	NA	NA	NA	NA	NA	NA	NA	NA
HsInv0092	rs6569689	6	130884469	C	<0.8	<0.8	1	1	<0.8	<0.8	<0.8	<0.8	1	<0.8	<0.8	NA	<0.8	1	1	<0.8	NA	NA	1	NA	NA
HsInv0095	rs75926752	4	88749481	A	<0.8	<0.8	<0.8	0.83	<0.8	<0.8	<0.8	<0.8	<0.8	<0.8	<0.8	NA	NA	NA	NA	NA	NA	NA	NA	NA	NA
HsInv0095	rs5860096	4	88750874	A	<0.8	<0.8	<0.8	0.83	<0.8	<0.8	<0.8	<0.8	<0.8	<0.8	<0.8	NA	NA	NA	NA	NA	NA	NA	NA	NA	NA
HsInv0095	rs4693882	4	88752045	G	<0.8	<0.8	<0.8	0.83	<0.8	<0.8	<0.8	<0.8	<0.8	<0.8	<0.8	<0.8	<0.8	<0.8	0.81	<0.8	<0.8	<0.8	<0.8	<0.8	<0.8
HsInv0095	rs1585616	4	88753045	T	<0.8	<0.8	<0.8	0.83	<0.8	<0.8	<0.8	<0.8	<0.8	<0.8	<0.8	<0.8	<0.8	<0.8	0.81	<0.8	<0.8	<0.8	<0.8	<0.8	<0.8
HsInv0095	rs7698623	4	88755828	C	NA	NA	NA	NA	NA	NA	NA	NA	NA	NA	NA	<0.8	<0.8	<0.8	0.81	<0.8	<0.8	<0.8	<0.8	<0.8	<0.8
HsInv0095	rs6857656	4	88759344	G	<0.8	<0.8	0.82	<0.8	<0.8	<0.8	<0.8	<0.8	<0.8	<0.8	<0.8	NA	<0.8	<0.8	<0.8	<0.8	NA	NA	<0.8	NA	NA
HsInv0095	rs17013282	4	88765873	G	<0.8	<0.8	<0.8	0.84	<0.8	<0.8	<0.8	<0.8	<0.8	<0.8	<0.8	NA	<0.8	<0.8	<0.8	NA	NA	NA	<0.8	NA	NA
HsInv0095	rs6532019	4	88768672	T	<0.8	<0.8	0.82	<0.8	<0.8	<0.8	<0.8	<0.8	<0.8	<0.8	<0.8	NA	<0.8	<0.8	<0.8	<0.8	NA	NA	<0.8	NA	NA
HsInv0095	rs6813016	4	88768808	C	<0.8	<0.8	0.82	<0.8	<0.8	<0.8	<0.8	<0.8	<0.8	<0.8	<0.8	NA	NA	NA	NA	NA	NA	NA	NA	NA	NA
HsInv0095	rs7678318	4	88768888	T	<0.8	<0.8	0.82	<0.8	<0.8	<0.8	<0.8	<0.8	<0.8	<0.8	<0.8	<0.8	<0.8	0.83	<0.8	<0.8	<0.8	<0.8	<0.8	<0.8	<0.8
HsInv0095	rs6532020	4	88768928	T	<0.8	<0.8	0.82	<0.8	<0.8	<0.8	<0.8	<0.8	<0.8	<0.8	<0.8	NA	NA	NA	NA	NA	NA	NA	NA	NA	NA
HsInv0095	rs7684659	4	88769571	A	<0.8	<0.8	0.82	<0.8	<0.8	<0.8	<0.8	<0.8	<0.8	<0.8	<0.8	NA	<0.8	<0.8	<0.8	<0.8	NA	NA	<0.8	NA	NA
HsInv0095	rs6532021	4	88769661	G	<0.8	<0.8	0.82	<0.8	<0.8	<0.8	<0.8	<0.8	<0.8	<0.8	<0.8	NA	NA	NA	NA	NA	NA	NA	NA	NA	NA
HsInv0095	rs11312413	4	88769718	T	<0.8	<0.8	0.82	<0.8	<0.8	<0.8	<0.8	<0.8	<0.8	<0.8	<0.8	NA	NA	NA	NA	NA	NA	NA	NA	NA	NA
HsInv0095	rs4693883	4	88770174	G	<0.8	<0.8	0.82	<0.8	<0.8	<0.8	<0.8	<0.8	<0.8	<0.8	<0.8	NA	<0.8	<0.8	<0.8	<0.8	NA	NA	<0.8	NA	NA
HsInv0095	rs4693884	4	88770229	C	<0.8	<0.8	0.82	<0.8	<0.8	<0.8	<0.8	<0.8	<0.8	<0.8	<0.8	NA	<0.8	<0.8	<0.8	<0.8	NA	NA	<0.8	NA	NA
HsInv0095	rs1477604	4	88771060	T	<0.8	<0.8	0.82	<0.8	<0.8	<0.8	<0.8	<0.8	<0.8	<0.8	<0.8	NA	<0.8	0.83	<0.8	<0.8	<0.8	<0.8	<0.8	<0.8	NA
HsInv0095	rs7681746	4	88772380	C	<0.8	<0.8	0.82	<0.8	<0.8	<0.8	<0.8	<0.8	<0.8	<0.8	<0.8	NA	NA	NA	NA	NA	NA	NA	NA	NA	NA
HsInv0095	rs55672748	4	88773014	T	<0.8	<0.8	0.82	<0.8	<0.8	<0.8	<0.8	<0.8	<0.8	<0.8	<0.8	NA	NA	NA	NA	NA	NA	NA	NA	NA	NA
HsInv0095	rs5860098	4	88776440	G	<0.8	<0.8	0.82	<0.8	<0.8	<0.8	<0.8	<0.8	<0.8	<0.8	<0.8	NA	NA	NA	NA	NA	NA	NA	NA	NA	NA
HsInv0095	rs6532025	4	88777194	G	<0.8	<0.8	0.82	<0.8	<0.8	<0.8	<0.8	<0.8	<0.8	<0.8	<0.8	<0.8	<0.8	0.83	<0.8	<0.8	<0.8	<0.8	<0.8	<0.8	<0.8
HsInv0095	rs4147244	4	88779168	T	<0.8	<0.8	0.82	<0.8	<0.8	<0.8	<0.8	<0.8	<0.8	<0.8	<0.8	NA	NA	NA	NA	NA	NA	NA	NA	NA	NA
HsInv0095	rs4147245	4	88779237	C	<0.8	<0.8	0.82	<0.8	<0.8	<0.8	<0.8	<0.8	<0.8	<0.8	<0.8	NA	NA	NA	NA	NA	NA	NA	NA	NA	NA
HsInv0095	rs7676119	4	88780778	A	<0.8	<0.8	0.82	<0.8	<0.8	<0.8	<0.8	<0.8	<0.8	<0.8	<0.8	NA	NA	NA	NA	NA	NA	NA	NA	NA	NA
HsInv0095	rs7682273	4	88781772	T	<0.8	<0.8	0.82	<0.8	<0.8	<0.8	<0.8	<0.8	<0.8	<0.8	<0.8	NA	<0.8	NA	NA	<0.8	NA	NA	NA	NA	NA
HsInv0095	rs36018613	4	88781821	A	<0.8	<0.8	0.82	<0.8	<0.8	<0.8	<0.8	<0.8	<0.8	<0.8	<0.8	NA	NA	NA	NA	NA	NA	NA	NA	NA	NA
HsInv0095	rs7682508	4	88781956	G	<0.8	<0.8	0.82	<0.8	<0.8	<0.8	<0.8	<0.8	<0.8	<0.8	<0.8	NA	NA	NA	NA	NA	NA	NA	NA	NA	NA
HsInv0095	rs1599722	4	88782786	G	<0.8	<0.8	0.82	<0.8	<0.8	<0.8	<0.8	<0.8	<0.8	<0.8	<0.8	NA	NA	NA	NA	NA	NA	NA	NA	NA	NA
HsInv0095	rs77045535	4	88783980	T	<0.8	<0.8	<0.8	0.84	<0.8	<0.8	<0.8	<0.8	<0.8	<0.8	<0.8	NA	NA	NA	NA	NA	NA	NA	NA	NA	NA
HsInv0095	rs2869712	4	88784371	T	<0.8	<0.8	0.82	<0.8	<0.8	<0.8	<0.8	<0.8	<0.8	<0.8	<0.8	NA	NA	NA	NA	NA	NA	NA	NA	NA	NA
HsInv0095	rs6821260	4	88787439	C	<0.8	<0.8	0.82	<0.8	<0.8	<0.8	<0.8	<0.8	<0.8	<0.8	<0.8	NA	NA	<0.8	<0.8	<0.8	NA	NA	<0.8	NA	NA
HsInv0095	rs4693891	4	88787834	T	<0.8	<0.8	0.82	<0.8	<0.8	<0.8	<0.8	<0.8	<0.8	<0.8	<0.8	NA	NA	NA	NA	NA	NA	NA	NA	NA	NA
HsInv0095	rs1982623	4	88790777	G	<0.8	<0.8	0.82	<0.8	<0.8	<0.8	<0.8	<0.8	<0.8	<0.8	<0.8	NA	<0.8	<0.8	<0.8	<0.8	NA	NA	<0.8	NA	NA
HsInv0095	rs1982624	4	88790847	G	<0.8	<0.8	0.82	<0.8	<0.8	<0.8	<0.8	<0.8	<0.8	<0.8	<0.8	NA	NA	NA	NA	<0.8	NA	NA	NA	NA	NA
HsInv0095	rs1463094	4	88792584	A	<0.8	<0.8	0.82	<0.8	<0.8	<0.8	<0.8	<0.8	<0.8	<0.8	<0.8	NA	NA	NA	NA	NA	NA	NA	NA	NA	NA
HsInv0095	rs1381958	4	88796785	C	<0.8	<0.8	0.82	<0.8	<0.8	<0.8	<0.8	<0.8	<0.8	<0.8	<0.8	NA	NA	NA	NA	NA	NA	NA	NA	NA	NA
HsInv0095	rs4693892	4	88796983	G	<0.8	<0.8	0.82	<0.8	<0.8	<0.8	<0.8	<0.8	<0.8	<0.8	<0.8	NA	NA	NA	NA	NA	NA	NA	NA	NA	NA
HsInv0095	rs4693893	4	88797765	G	<0.8	<0.8	0.82	<0.8	<0.8	<0.8	<0.8	<0.8	<0.8	<0.8	<0.8	<0.8	<0.8	0.83	<0.8	<0.8	<0.8	<0.8	<0.8	<0.8	<0.8
HsInv0095	rs4693894	4	88797798	T	<0.8	<0.8	0.82	<0.8	<0.8	<0.8	<0.8	<0.8	<0.8	<0.8	<0.8	<0.8	<0.8	0.83	<0.8	<0.8	<0.8	<0.8	<0.8	<0.8	<0.8
HsInv0095	rs4693895	4	88797839	T	<0.8	<0.8	0.82	<0.8	<0.8	<0.8	<0.8	<0.8	<0.8	<0.8	<0.8	NA	<0.8	<0.8	<0.8	<0.8	NA	NA	<0.8	NA	NA
HsInv0095	rs4693193	4	88797992	C	<0.8	<0.8	0.82	<0.8	<0.8	<0.8	<0.8	<0.8	<0.8	<0.8	<0.8	NA	NA	NA	NA	NA	NA	NA	NA	NA	NA
HsInv0095	rs4693194	4	88798005	C	<0.8	<0.8	0.82	<0.8	<0.8	<0.8	<0.8	<0.8	<0.8	<0.8	<0.8	NA	NA	NA	NA	NA	NA	NA	NA	NA	NA
HsInv0095	rs4693195	4	88798211	A	<0.8	<0.8	0.82	<0.8	<0.8	<0.8	<0.8	<0.8	<0.8	<0.8	<0.8	NA	<0.8	<0.8	<0.8	<0.8	NA	NA	<0.8	NA	NA
HsInv0095	rs10011586	4	88798921	T	<0.8	<0.8	0.82	<0.8	<0.8	<0.8	<0.8	<0.8	<0.8	<0.8	<0.8	NA	NA	<0.8	<0.8	<0.8	NA	NA	<0.8	NA	NA
HsInv0095	rs992253	4	88799278	A	<0.8	<0.8	0.82	<0.8	<0.8	<0.8	<0.8	<0.8	<0.8	<0.8	<0.8	<0.8	<0.8	0.82	<0.8	<0.8	<0.8	<0.8	<0.8	<0.8	<0.8
HsInv0095	rs35984958	4	88799854	CACA	<0.8	<0.8	0.82	<0.8	<0.8	<0.8	<0.8	<0.8	<0.8	<0.8	<0.8	NA	NA	NA	NA	NA	NA	NA	NA	NA	NA
HsInv0095	rs3886171	4	88800053	G	<0.8	<0.8	0.82	<0.8	<0.8	<0.8	<0.8	<0.8	<0.8	<0.8	<0.8	NA	<0.8	<0.8	<0.8	<0.8	NA	NA	<0.8	NA	NA
HsInv0095	rs716808	4	88800136	T	<0.8	<0.8	0.82	<0.8	<0.8	<0.8	<0.8	<0.8	<0.8	<0.8	<0.8	NA	NA	NA	NA	NA	NA	NA	NA	NA	NA
HsInv0095	rs2045834	4	88800642	T	<0.8	<0.8	0.82	<0.8	<0.8	<0.8	<0.8	<0.8	<0.8	<0.8	<0.8	NA	NA	NA	NA	NA	NA	NA	NA	NA	NA
HsInv0095	rs1381959	4	88801506	C	<0.8	<0.8	0.82	<0.8	<0.8	<0.8	<0.8	<0.8	<0.8	<0.8	<0.8	NA	<0.8	NA	NA	<0.8	NA	NA	NA	NA	NA
HsInv0095	rs1381960	4	88801652	A	<0.8	<0.8	0.82	<0.8	<0.8	<0.8	<0.8	<0.8	<0.8	<0.8	<0.8	<0.8	<0.8	0.83	<0.8	<0.8	<0.8	<0.8	<0.8	<0.8	<0.8
HsInv0095	rs13120034	4	88801902	T	<0.8	<0.8	0.82	<0.8	<0.8	<0.8	<0.8	<0.8	<0.8	<0.8	<0.8	NA	NA	NA	NA	NA	NA	NA	NA	NA	NA
HsInv0095	rs13147372	4	88801906	C	<0.8	<0.8	0.82	<0.8	<0.8	<0.8	<0.8	<0.8	<0.8	<0.8	<0.8	NA	<0.8	<0.8	<0.8	<0.8	NA	NA	<0.8	NA	NA
HsInv0095	rs2869724	4	88802799	A	<0.8	<0.8	0.82	<0.8	<0.8	<0.8	<0.8	<0.8	<0.8	<0.8	<0.8	NA	NA	NA	NA	NA	NA	NA	NA	NA	NA
HsInv0095	rs2869725	4	88802800	A	<0.8	<0.8	0.82	<0.8	<0.8	<0.8	<0.8	<0.8	<0.8	<0.8	<0.8	NA	NA	NA	NA	NA	NA	NA	NA	NA	NA
HsInv0095	rs1381963	4	88803280	G	<0.8	<0.8	0.82	<0.8	<0.8	<0.8	<0.8	<0.8	<0.8	<0.8	<0.8	NA	NA	NA	NA	NA	NA	NA	NA	NA	NA
HsInv0095	rs6846274	4	88803476	A	<0.8	<0.8	0.82	<0.8	<0.8	<0.8	<0.8	<0.8	<0.8	<0.8	<0.8	NA	<0.8	<0.8	<0.8	<0.8	NA	NA	<0.8	NA	NA
HsInv0095	rs6846636	4	88803643	C	<0.8	<0.8	0.82	<0.8	<0.8	<0.8	<0.8	<0.8	<0.8	<0.8	<0.8	NA	NA	<0.8	<0.8	<0.8	NA	NA	<0.8	NA	NA
HsInv0095	rs1540584	4	88803913	A	<0.8	<0.8	0.82	<0.8	<0.8	<0.8	<0.8	<0.8	<0.8	<0.8	<0.8	NA	<0.8	0.83	<0.8	<0.8	NA	NA	<0.8	NA	NA
HsInv0095	rs1540585	4	88803984	T	<0.8	<0.8	0.82	<0.8	<0.8	<0.8	<0.8	<0.8	<0.8	<0.8	<0.8	NA	<0.8	<0.8	<0.8	<0.8	NA	NA	<0.8	NA	NA
HsInv0095	rs1540586	4	88804197	G	<0.8	<0.8	0.82	<0.8	<0.8	<0.8	<0.8	<0.8	<0.8	<0.8	<0.8	NA	NA	NA	NA	NA	NA	NA	NA	NA	NA
HsInv0095	rs9307042	4	88804310	T	<0.8	<0.8	0.82	<0.8	<0.8	<0.8	<0.8	<0.8	<0.8	<0.8	<0.8	NA	NA	<0.8	<0.8	<0.8	NA	NA	<0.8	NA	NA
HsInv0095	rs4693199	4	88804686	T	<0.8	<0.8	0.82	<0.8	<0.8	<0.8	<0.8	<0.8	<0.8	<0.8	<0.8	NA	NA	NA	NA	NA	NA	NA	NA	NA	NA
HsInv0095	rs4693200	4	88804714	C	<0.8	<0.8	0.82	<0.8	<0.8	<0.8	<0.8	<0.8	<0.8	<0.8	<0.8	NA	NA	NA	NA	NA	NA	NA	NA	NA	NA
HsInv0095	rs6532030	4	88806939	C	<0.8	<0.8	0.82	<0.8	<0.8	<0.8	<0.8	<0.8	<0.8	<0.8	<0.8	NA	NA	NA	NA	NA	NA	NA	NA	NA	NA
HsInv0095	rs6532031	4	88813503	C	<0.8	<0.8	1	0.89	<0.8	<0.8	<0.8	<0.8	0.94	<0.8	<0.8	NA	<0.8	1	0.87	<0.8	NA	NA	0.94	NA	NA
HsInv0095	rs1545745	4	88816732	C	<0.8	<0.8	1	0.89	<0.8	<0.8	<0.8	<0.8	0.94	<0.8	<0.8	<0.8	<0.8	1	0.87	<0.8	<0.8	<0.8	0.94	<0.8	<0.8
HsInv0095	rs2169611	4	88817431	A	<0.8	0.83	1	0.89	<0.8	<0.8	<0.8	<0.8	0.94	<0.8	<0.8	<0.8	0.85	1	0.87	<0.8	<0.8	<0.8	0.94	<0.8	<0.8
HsInv0095	rs113042425	4	88820963	GA	<0.8	<0.8	0.94	0.84	<0.8	<0.8	<0.8	<0.8	0.89	<0.8	<0.8	NA	NA	NA	NA	NA	NA	NA	NA	NA	NA
HsInv0095	rs2869722	4	88823621	T	0.84	0.83	1	1	0.95	1	1	0.84	1	0.98	0.95	NA	0.86	1	1	0.96	NA	NA	1	NA	NA
HsInv0095	rs2009152	4	88826972	T	<0.8	0.83	1	1	0.95	1	1	0.81	1	0.98	0.94	<0.8	0.85	1	1	0.96	1	1	1	0.98	0.92
HsInv0095	rs1026662	4	88830354	G	0.84	0.83	1	1	0.95	1	1	0.84	1	0.98	0.95	NA	0.86	1	1	NA	NA	NA	1	NA	NA
HsInv0095	rs11934731	4	88831249	A	<0.8	<0.8	0.94	1	0.81	<0.8	<0.8	<0.8	0.97	<0.8	<0.8	NA	NA	NA	NA	NA	NA	NA	NA	NA	NA
HsInv0095	rs17716041	4	88832384	T	<0.8	<0.8	1	1	0.85	0.97	1	<0.8	1	0.93	0.9	<0.8	<0.8	1	1	0.89	NA	0.92	1	NA	NA
HsInv0095	rs10033310	4	88833448	C	<0.8	<0.8	1	1	0.95	1	1	<0.8	1	0.98	0.9	NA	NA	NA	NA	NA	NA	NA	NA	NA	NA
HsInv0095	rs7677919	4	88833662	G	<0.8	<0.8	1	1	0.95	1	1	<0.8	1	0.98	0.9	NA	NA	NA	NA	NA	NA	NA	NA	NA	NA
HsInv0095	rs7677947	4	88833764	G	<0.8	<0.8	1	1	0.95	1	1	<0.8	1	0.98	0.9	NA	NA	NA	NA	NA	NA	NA	NA	NA	NA
HsInv0095	rs5860106	4	88834269	GA	<0.8	<0.8	1	1	0.95	1	1	<0.8	1	0.98	0.9	NA	NA	NA	NA	NA	NA	NA	NA	NA	NA
HsInv0095	rs4356885	4	88834364	T	<0.8	<0.8	1	1	0.95	1	1	<0.8	1	0.98	0.9	NA	NA	NA	NA	NA	NA	NA	NA	NA	NA
HsInv0095	rs7683960	4	88834454	G	<0.8	<0.8	1	1	0.9	1	1	<0.8	1	0.97	0.88	NA	<0.8	1	1	0.96	NA	NA	1	NA	NA
HsInv0095	rs9991993	4	88834637	G	<0.8	<0.8	1	1	0.95	1	1	<0.8	1	0.98	0.9	NA	NA	NA	NA	NA	NA	NA	NA	NA	NA
HsInv0095	rs11097176	4	88834991	C	<0.8	<0.8	1	1	0.95	1	1	<0.8	1	0.98	0.9	NA	<0.8	1	1	0.96	NA	NA	1	NA	NA
HsInv0095	rs2045831	4	88835097	T	<0.8	<0.8	1	1	0.95	1	1	<0.8	1	0.98	0.9	NA	NA	NA	NA	NA	NA	NA	NA	NA	NA
HsInv0095	rs1351004	4	88835523	T	<0.8	<0.8	1	1	0.95	1	1	<0.8	1	0.98	0.9	NA	NA	1	1	0.93	NA	NA	1	NA	NA
HsInv0095	rs1381948	4	88835950	C	<0.8	<0.8	1	1	0.95	1	1	<0.8	1	0.98	0.9	NA	<0.8	0.93	0.93	0.96	NA	NA	0.93	NA	NA
HsInv0095	rs3061142	4	88836769	TACAG	<0.8	<0.8	1	1	0.95	1	1	<0.8	1	0.98	0.9	NA	NA	NA	NA	NA	NA	NA	NA	NA	NA
HsInv0095	rs1463090	4	88836916	T	<0.8	<0.8	1	1	0.95	1	1	<0.8	1	0.98	0.9	NA	<0.8	1	1	0.96	NA	NA	1	NA	NA
HsInv0095	rs11935481	4	88837004	T	<0.8	<0.8	1	1	0.95	1	1	<0.8	1	0.98	0.9	NA	NA	NA	NA	NA	NA	NA	NA	NA	NA
HsInv0095	rs80147808	4	88837440	T	<0.8	<0.8	<0.8	0.84	<0.8	<0.8	<0.8	<0.8	<0.8	<0.8	<0.8	NA	NA	NA	NA	NA	NA	NA	NA	NA	NA
HsInv0095	rs76786690	4	88837638	G	<0.8	<0.8	<0.8	0.84	<0.8	<0.8	<0.8	<0.8	<0.8	<0.8	<0.8	NA	NA	NA	NA	NA	NA	NA	NA	NA	NA
HsInv0095	rs56286628	4	88839475	C	<0.8	<0.8	<0.8	<0.8	0.85	0.9	<0.8	<0.8	<0.8	0.88	<0.8	NA	NA	NA	NA	NA	NA	NA	NA	NA	NA
HsInv0095	rs72657973	4	88839476	A	<0.8	<0.8	<0.8	<0.8	0.85	0.9	<0.8	<0.8	<0.8	0.88	<0.8	NA	NA	NA	NA	NA	NA	NA	NA	NA	NA
HsInv0095	rs6817223	4	88839497	C	<0.8	<0.8	<0.8	<0.8	0.85	0.9	<0.8	<0.8	<0.8	0.88	<0.8	NA	NA	NA	NA	NA	NA	NA	NA	NA	NA
HsInv0095	rs137990764	4	88839857	A	<0.8	<0.8	<0.8	<0.8	0.85	0.9	<0.8	<0.8	<0.8	0.88	<0.8	NA	NA	NA	NA	NA	NA	NA	NA	NA	NA
HsInv0095	rs6846509	4	88840386	T	<0.8	<0.8	1	1	1	1	1	<0.8	1	1	0.85	<0.8	<0.8	1	1	0.92	1	1	1	0.97	0.84
HsInv0095	rs4693910	4	88840913	A	<0.8	<0.8	1	1	1	1	1	<0.8	1	1	0.85	NA	NA	NA	NA	NA	NA	NA	NA	NA	NA
HsInv0095	rs4235083	4	88842430	C	<0.8	<0.8	1	1	1	1	1	<0.8	1	1	0.85	NA	NA	NA	NA	0.86	NA	NA	NA	NA	NA
HsInv0095	rs28569233	4	88842894	T	<0.8	<0.8	1	1	1	1	1	<0.8	1	1	<0.8	NA	NA	NA	NA	NA	NA	NA	NA	NA	NA
HsInv0095	rs28431773	4	88843259	G	<0.8	<0.8	1	1	1	1	0.91	<0.8	1	1	<0.8	NA	NA	NA	NA	NA	NA	NA	NA	NA	NA
HsInv0095	rs4257626	4	88843970	G	0.9	0.91	1	1	1	1	1	0.9	1	1	0.97	NA	NA	NA	NA	NA	NA	NA	NA	NA	NA
HsInv0095	rs4693917	4	88846157	G	0.93	<0.8	0.85	0.84	<0.8	0.81	0.83	0.85	0.85	0.81	0.83	NA	NA	NA	NA	NA	NA	NA	NA	NA	NA
HsInv0095	rs11097177	4	88847495	A	<0.8	<0.8	1	1	1	1	0.91	<0.8	1	1	0.85	NA	NA	NA	NA	NA	NA	NA	NA	NA	NA
HsInv0095	rs10002782	4	88848625	G	1	1	1	1	1	1	1	1	1	1	1	NA	1	1	1	1	NA	NA	1	NA	NA
HsInv0095	rs1477602	4	88849669	A	1	1	1	1	1	1	1	1	1	1	1	1	1	1	1	1	1	1	1	1	1
HsInv0095	rs7440119	4	88852434	T	0.86	<0.8	0.95	<0.8	<0.8	0.81	0.85	0.82	<0.8	<0.8	0.81	NA	<0.8	NA	NA	NA	NA	NA	NA	NA	NA
HsInv0095	rs12504187	4	88853670	C	1	1	1	1	1	1	1	1	1	1	1	NA	0.93	NA	NA	NA	NA	NA	NA	NA	NA
HsInv0095	rs9968306	4	88855003	T	1	1	1	1	1	1	1	1	1	1	1	NA	1	1	1	1	NA	NA	1	NA	NA
HsInv0095	rs1463116	4	88856342	G	0.86	<0.8	0.95	<0.8	<0.8	0.81	0.85	0.82	<0.8	<0.8	0.81	NA	<0.8	0.94	<0.8	<0.8	NA	NA	<0.8	NA	NA
HsInv0095	rs199968980	4	88858171	G	<0.8	<0.8	<0.8	0.84	<0.8	<0.8	<0.8	<0.8	<0.8	<0.8	<0.8	NA	NA	NA	NA	NA	NA	NA	NA	NA	NA
HsInv0095	rs2725224	4	88955762	G	<0.8	<0.8	<0.8	0.89	<0.8	<0.8	<0.8	<0.8	<0.8	<0.8	<0.8	NA	NA	NA	NA	NA	NA	NA	NA	NA	NA
HsInv0097	rs143856871	3	107485153	C	<0.8	1	NA	NA	NA	NA	NA	<0.8	NA	NA	<0.8	NA	NA	NA	NA	NA	NA	NA	NA	NA	NA
HsInv0097	rs77287718	3	107544787	T	<0.8	1	NA	NA	NA	NA	NA	<0.8	NA	NA	<0.8	NA	NA	NA	NA	NA	NA	NA	NA	NA	NA
HsInv0097	rs116629215	3	107564107	G	<0.8	1	NA	NA	NA	NA	NA	<0.8	NA	NA	<0.8	NA	NA	NA	NA	NA	NA	NA	NA	NA	NA
HsInv0097	rs115687111	3	107648827	A	1	1	NA	NA	NA	NA	NA	1	NA	NA	1	NA	NA	NA	NA	NA	NA	NA	NA	NA	NA
HsInv0097	rs143472701	3	107702377	A	1	1	NA	NA	NA	NA	NA	1	NA	NA	1	NA	NA	NA	NA	NA	NA	NA	NA	NA	NA
HsInv0097	rs149124118	3	107711439	T	1	1	NA	NA	NA	NA	NA	1	NA	NA	0.83	NA	NA	NA	NA	NA	NA	NA	NA	NA	NA
HsInv0097	rs138404808	3	107711610	T	1	1	NA	NA	NA	NA	NA	1	NA	NA	1	NA	NA	NA	NA	NA	NA	NA	NA	NA	NA
HsInv0097	rs138375179	3	107716135	A	1	1	NA	NA	NA	NA	NA	1	NA	NA	1	NA	NA	NA	NA	NA	NA	NA	NA	NA	NA
HsInv0097	rs4974385	3	107717386	A	1	1	NA	NA	NA	NA	NA	1	NA	NA	1	NA	NA	NA	NA	NA	NA	NA	NA	NA	NA
HsInv0097	rs186916994	3	107718722	C	1	1	NA	NA	NA	NA	NA	1	NA	NA	<0.8	NA	NA	NA	NA	NA	NA	NA	NA	NA	NA
HsInv0097	rs557593764	3	107719818	G	1	1	NA	NA	NA	NA	NA	1	NA	NA	1	NA	NA	NA	NA	NA	NA	NA	NA	NA	NA
HsInv0097	rs188070940	3	107722716	A	1	<0.8	NA	NA	NA	NA	NA	0.83	NA	NA	0.83	NA	NA	NA	NA	NA	NA	NA	NA	NA	NA
HsInv0097	rs147210032	3	107722786	C	1	1	NA	NA	NA	NA	NA	1	NA	NA	1	NA	NA	NA	NA	NA	NA	NA	NA	NA	NA
HsInv0097	rs138250269	3	107725583	A	1	1	NA	NA	NA	NA	NA	1	NA	NA	1	NA	NA	NA	NA	NA	NA	NA	NA	NA	NA
HsInv0097	rs78339486	3	107727496	T	1	1	NA	NA	NA	NA	NA	1	NA	NA	1	NA	NA	NA	NA	NA	NA	NA	NA	NA	NA
HsInv0097	rs78383518	3	107728671	C	1	1	NA	NA	NA	NA	NA	1	NA	NA	1	NA	NA	NA	NA	NA	NA	NA	NA	NA	NA
HsInv0097	rs147096361	3	107734674	C	1	1	NA	NA	NA	NA	NA	1	NA	NA	1	NA	NA	NA	NA	NA	NA	NA	NA	NA	NA
HsInv0097	rs144855308	3	107735806	A	1	1	NA	NA	NA	NA	NA	1	NA	NA	1	NA	NA	NA	NA	NA	NA	NA	NA	NA	NA
HsInv0097	rs144623795	3	107739481	T	1	1	NA	NA	NA	NA	NA	1	NA	NA	1	NA	NA	NA	NA	NA	NA	NA	NA	NA	NA
HsInv0097	rs139175389	3	107740646	T	1	1	NA	NA	NA	NA	NA	1	NA	NA	1	NA	NA	NA	NA	NA	NA	NA	NA	NA	NA
HsInv0097	rs181717040	3	107742151	G	1	1	NA	NA	NA	NA	NA	1	NA	NA	1	NA	NA	NA	NA	NA	NA	NA	NA	NA	NA
HsInv0097	rs115154983	3	107751790	C	1	1	NA	NA	NA	NA	NA	1	NA	NA	1	NA	NA	NA	NA	NA	NA	NA	NA	NA	NA
HsInv0097	rs116796075	3	107771471	C	1	1	NA	NA	NA	NA	NA	1	NA	NA	1	NA	NA	NA	NA	NA	NA	NA	NA	NA	NA
HsInv0097	rs116240606	3	107808561	C	<0.8	1	NA	NA	NA	NA	NA	<0.8	NA	NA	<0.8	NA	NA	NA	NA	NA	NA	NA	NA	NA	NA
HsInv0097	rs146653401	3	107826207	A	<0.8	1	NA	NA	NA	NA	NA	<0.8	NA	NA	<0.8	NA	NA	NA	NA	NA	NA	NA	NA	NA	NA
HsInv0097	rs148880288	3	107833434	G	1	<0.8	NA	NA	NA	NA	NA	<0.8	NA	NA	<0.8	NA	NA	NA	NA	NA	NA	NA	NA	NA	NA
HsInv0097	rs192868423	3	107833462	T	<0.8	1	NA	NA	NA	NA	NA	<0.8	NA	NA	<0.8	NA	NA	NA	NA	NA	NA	NA	NA	NA	NA
HsInv0097	rs147604925	3	107841879	A	1	<0.8	NA	NA	NA	NA	NA	<0.8	NA	NA	<0.8	NA	NA	NA	NA	NA	NA	NA	NA	NA	NA
HsInv0097	rs182935892	3	107846011	C	<0.8	1	NA	NA	NA	NA	NA	<0.8	NA	NA	<0.8	NA	NA	NA	NA	NA	NA	NA	NA	NA	NA
HsInv0097	rs144275486	3	107861635	A	1	<0.8	NA	NA	NA	NA	NA	<0.8	NA	NA	<0.8	NA	NA	NA	NA	NA	NA	NA	NA	NA	NA
HsInv0097	rs140814955	3	107866870	T	<0.8	1	NA	NA	NA	NA	NA	<0.8	NA	NA	<0.8	NA	NA	NA	NA	NA	NA	NA	NA	NA	NA
HsInv0097	rs75917895	3	107881830	A	<0.8	1	NA	NA	NA	NA	NA	<0.8	NA	NA	<0.8	NA	NA	NA	NA	NA	NA	NA	NA	NA	NA
HsInv0097	rs78805952	3	107896784	C	<0.8	1	NA	NA	NA	NA	NA	<0.8	NA	NA	<0.8	NA	NA	NA	NA	NA	NA	NA	NA	NA	NA
HsInv0097	rs182346396	3	107902456	C	<0.8	1	NA	NA	NA	NA	NA	<0.8	NA	NA	<0.8	NA	NA	NA	NA	NA	NA	NA	NA	NA	NA
HsInv0097	rs116836832	3	107933330	T	<0.8	1	NA	NA	NA	NA	NA	<0.8	NA	NA	<0.8	NA	NA	NA	NA	NA	NA	NA	NA	NA	NA
HsInv0097	rs116118914	3	107940923	T	<0.8	1	NA	NA	NA	NA	NA	<0.8	NA	NA	<0.8	NA	NA	NA	NA	NA	NA	NA	NA	NA	NA
HsInv0097	rs147183082	3	107975435	G	1	<0.8	NA	NA	NA	NA	NA	<0.8	NA	NA	<0.8	NA	NA	NA	NA	NA	NA	NA	NA	NA	NA
HsInv0097	rs572001823	3	107992750	C	<0.8	1	NA	NA	NA	NA	NA	<0.8	NA	NA	<0.8	NA	NA	NA	NA	NA	NA	NA	NA	NA	NA
HsInv0097	rs78286426	3	107999417	C	<0.8	1	NA	NA	NA	NA	NA	<0.8	NA	NA	<0.8	NA	NA	NA	NA	NA	NA	NA	NA	NA	NA
HsInv0097	rs544431628	3	108072269	TCTAC	1	<0.8	NA	NA	NA	NA	NA	<0.8	NA	NA	<0.8	NA	NA	NA	NA	NA	NA	NA	NA	NA	NA
HsInv0097	rs138811377	3	108101573	A	1	<0.8	NA	NA	NA	NA	NA	<0.8	NA	NA	<0.8	NA	NA	NA	NA	NA	NA	NA	NA	NA	NA
HsInv0097	rs149931014	3	108116439	C	<0.8	1	NA	NA	NA	NA	NA	<0.8	NA	NA	<0.8	NA	NA	NA	NA	NA	NA	NA	NA	NA	NA
HsInv0097	rs114427309	3	108142963	A	<0.8	1	NA	NA	NA	NA	NA	<0.8	NA	NA	<0.8	NA	NA	NA	NA	NA	NA	NA	NA	NA	NA
HsInv0097	rs144728888	3	108424559	T	1	<0.8	NA	NA	NA	NA	NA	<0.8	NA	NA	<0.8	NA	NA	NA	NA	NA	NA	NA	NA	NA	NA
HsInv0097	rs144570082	3	108499955	G	1	<0.8	NA	NA	NA	NA	NA	<0.8	NA	NA	<0.8	NA	NA	NA	NA	NA	NA	NA	NA	NA	NA
HsInv0097	rs140988446	3	108512762	A	1	<0.8	NA	NA	NA	NA	NA	<0.8	NA	NA	<0.8	NA	NA	NA	NA	NA	NA	NA	NA	NA	NA
HsInv0097	rs149322658	3	108527529	G	1	<0.8	NA	NA	NA	NA	NA	<0.8	NA	NA	<0.8	NA	NA	NA	NA	NA	NA	NA	NA	NA	NA
HsInv0097	rs142287124	3	108626242	T	1	<0.8	NA	NA	NA	NA	NA	<0.8	NA	NA	<0.8	NA	NA	NA	NA	NA	NA	NA	NA	NA	NA
HsInv0097	rs149310159	3	108634867	C	1	<0.8	NA	NA	NA	NA	NA	<0.8	NA	NA	<0.8	NA	NA	NA	NA	NA	NA	NA	NA	NA	NA
HsInv0097	rs578078541	3	108865897	G	1	<0.8	NA	NA	NA	NA	NA	<0.8	NA	NA	<0.8	NA	NA	NA	NA	NA	NA	NA	NA	NA	NA
HsInv0097	rs140444696	3	108884717	A	1	<0.8	NA	NA	NA	NA	NA	<0.8	NA	NA	<0.8	NA	NA	NA	NA	NA	NA	NA	NA	NA	NA
HsInv0097	rs538439293	3	108988075	T	1	<0.8	NA	NA	NA	NA	NA	<0.8	NA	NA	<0.8	NA	NA	NA	NA	NA	NA	NA	NA	NA	NA
HsInv0097	rs149101370	3	109213140	C	1	<0.8	NA	NA	NA	NA	NA	<0.8	NA	NA	<0.8	NA	NA	NA	NA	NA	NA	NA	NA	NA	NA
HsInv0097	rs141973033	3	109331059	G	1	<0.8	NA	NA	NA	NA	NA	<0.8	NA	NA	<0.8	NA	NA	NA	NA	NA	NA	NA	NA	NA	NA
HsInv0097	rs151309870	3	109364856	T	1	<0.8	NA	NA	NA	NA	NA	<0.8	NA	NA	<0.8	NA	NA	NA	NA	NA	NA	NA	NA	NA	NA
HsInv0097	rs4682223	3	109406510	T	1	<0.8	NA	NA	NA	NA	NA	<0.8	NA	NA	<0.8	NA	NA	NA	NA	NA	NA	NA	NA	NA	NA
HsInv0097	rs371494928	3	109427706	C	1	<0.8	NA	NA	NA	NA	NA	<0.8	NA	NA	<0.8	NA	NA	NA	NA	NA	NA	NA	NA	NA	NA
HsInv0097	rs144730636	3	109645423	T	1	<0.8	NA	NA	NA	NA	NA	<0.8	NA	NA	<0.8	NA	NA	NA	NA	NA	NA	NA	NA	NA	NA
HsInv0098	rs12330880	3	41308820	A	<0.8	<0.8	<0.8	<0.8	<0.8	0.89	0.93	<0.8	<0.8	0.81	<0.8	NA	NA	NA	NA	NA	NA	NA	NA	NA	NA
HsInv0098	rs12330284	3	41308914	C	<0.8	<0.8	<0.8	<0.8	<0.8	0.89	0.93	<0.8	<0.8	0.81	<0.8	NA	NA	NA	NA	NA	NA	NA	NA	NA	NA
HsInv0098	rs3908970	3	41312316	A	<0.8	<0.8	<0.8	<0.8	<0.8	0.95	<0.8	<0.8	<0.8	0.88	<0.8	NA	NA	NA	NA	NA	NA	NA	NA	NA	NA
HsInv0098	rs9825671	3	41312682	A	<0.8	<0.8	<0.8	<0.8	<0.8	0.95	<0.8	<0.8	<0.8	0.88	<0.8	NA	NA	NA	NA	NA	NA	NA	NA	NA	NA
HsInv0098	rs2371486	3	41312820	C	<0.8	<0.8	<0.8	<0.8	<0.8	0.95	<0.8	<0.8	<0.8	0.88	<0.8	NA	NA	<0.8	<0.8	NA	NA	NA	<0.8	NA	NA
HsInv0098	rs2371487	3	41312821	A	<0.8	<0.8	<0.8	0.85	<0.8	0.95	0.93	<0.8	0.8	0.88	0.86	NA	NA	NA	NA	NA	NA	NA	NA	NA	NA
HsInv0098	rs4973931	3	41313099	T	<0.8	<0.8	<0.8	0.85	<0.8	0.95	0.93	<0.8	0.8	0.88	0.86	NA	NA	NA	NA	NA	NA	NA	NA	NA	NA
HsInv0098	rs4973932	3	41313160	T	<0.8	<0.8	<0.8	0.85	<0.8	0.95	0.93	<0.8	0.8	0.88	0.86	NA	NA	NA	NA	NA	NA	NA	NA	NA	NA
HsInv0098	rs10531406	3	41313302	G	<0.8	<0.8	<0.8	<0.8	<0.8	0.95	<0.8	<0.8	<0.8	0.88	<0.8	NA	NA	NA	NA	NA	NA	NA	NA	NA	NA
HsInv0098	rs3856751	3	41313373	C	<0.8	<0.8	<0.8	<0.8	<0.8	0.95	<0.8	<0.8	<0.8	0.88	<0.8	<0.8	<0.8	<0.8	<0.8	0.92	0.94	<0.8	<0.8	0.93	<0.8
HsInv0098	rs2888056	3	41313532	C	<0.8	<0.8	<0.8	<0.8	<0.8	0.95	<0.8	<0.8	<0.8	0.88	<0.8	NA	NA	NA	NA	NA	NA	NA	NA	NA	NA
HsInv0098	rs571015589	3	41314074	AT	<0.8	<0.8	<0.8	<0.8	<0.8	0.89	0.93	<0.8	<0.8	0.84	<0.8	NA	NA	NA	NA	NA	NA	NA	NA	NA	NA
HsInv0098	rs34275651	3	41315364	C	<0.8	<0.8	<0.8	<0.8	<0.8	0.95	<0.8	<0.8	<0.8	0.88	<0.8	NA	NA	NA	NA	NA	NA	NA	NA	NA	NA
HsInv0098	rs9311266	3	41315914	G	<0.8	<0.8	<0.8	<0.8	<0.8	0.95	0.93	<0.8	<0.8	0.88	<0.8	NA	<0.8	<0.8	<0.8	0.84	NA	NA	<0.8	NA	NA
HsInv0098	rs9814220	3	41316336	T	<0.8	<0.8	<0.8	<0.8	<0.8	0.95	<0.8	<0.8	<0.8	0.88	<0.8	NA	NA	NA	NA	NA	NA	NA	NA	NA	NA
HsInv0098	rs17054858	3	41316560	G	<0.8	<0.8	<0.8	0.85	<0.8	0.95	0.93	<0.8	0.8	0.88	0.85	NA	0.84	0.85	0.86	0.84	NA	NA	0.85	NA	NA
HsInv0098	rs7613114	3	41317668	A	<0.8	<0.8	<0.8	<0.8	<0.8	0.95	<0.8	<0.8	<0.8	0.88	<0.8	<0.8	<0.8	<0.8	<0.8	0.92	0.94	<0.8	<0.8	0.93	<0.8
HsInv0098	rs11129898	3	41318832	A	<0.8	<0.8	<0.8	<0.8	<0.8	0.95	<0.8	<0.8	<0.8	0.88	<0.8	NA	NA	NA	NA	NA	NA	NA	NA	NA	NA
HsInv0098	rs35349217	3	41319077	A	<0.8	<0.8	<0.8	<0.8	<0.8	0.95	<0.8	<0.8	<0.8	0.88	<0.8	NA	NA	NA	NA	NA	NA	NA	NA	NA	NA
HsInv0098	rs7611672	3	41319726	G	<0.8	<0.8	<0.8	<0.8	<0.8	0.95	<0.8	<0.8	<0.8	0.88	<0.8	NA	<0.8	<0.8	<0.8	0.84	NA	NA	<0.8	NA	NA
HsInv0098	rs13434088	3	41320126	C	<0.8	<0.8	<0.8	<0.8	<0.8	0.95	<0.8	<0.8	<0.8	0.88	<0.8	NA	NA	NA	NA	NA	NA	NA	NA	NA	NA
HsInv0098	rs149071822	3	41320518	C	<0.8	<0.8	<0.8	<0.8	<0.8	0.95	<0.8	<0.8	<0.8	0.88	<0.8	NA	NA	NA	NA	NA	NA	NA	NA	NA	NA
HsInv0098	rs61611472	3	41320621	T	<0.8	<0.8	<0.8	<0.8	<0.8	0.95	<0.8	<0.8	<0.8	0.88	<0.8	NA	NA	NA	NA	NA	NA	NA	NA	NA	NA
HsInv0098	rs149435548	3	41321916	CA	<0.8	<0.8	<0.8	<0.8	<0.8	0.95	<0.8	<0.8	<0.8	0.88	<0.8	NA	NA	NA	NA	NA	NA	NA	NA	NA	NA
HsInv0098	rs4347980	3	41323354	C	<0.8	<0.8	<0.8	<0.8	<0.8	0.95	<0.8	<0.8	<0.8	0.88	<0.8	NA	NA	NA	NA	NA	NA	NA	NA	NA	NA
HsInv0098	rs4605514	3	41323648	T	<0.8	<0.8	<0.8	<0.8	<0.8	0.95	<0.8	<0.8	<0.8	0.88	<0.8	NA	NA	NA	NA	NA	NA	NA	NA	NA	NA
HsInv0098	rs143533472	3	41324430	TAAAC	<0.8	<0.8	<0.8	<0.8	<0.8	0.95	<0.8	<0.8	<0.8	0.88	<0.8	NA	NA	NA	NA	NA	NA	NA	NA	NA	NA
HsInv0098	rs56811273	3	41325297	C	<0.8	<0.8	<0.8	<0.8	<0.8	0.95	<0.8	<0.8	<0.8	0.88	<0.8	NA	NA	NA	NA	NA	NA	NA	NA	NA	NA
HsInv0098	rs2371489	3	41325804	C	<0.8	<0.8	<0.8	<0.8	<0.8	0.95	<0.8	<0.8	<0.8	0.88	<0.8	NA	NA	NA	NA	NA	NA	NA	NA	NA	NA
HsInv0098	rs2371490	3	41325909	C	<0.8	<0.8	<0.8	<0.8	<0.8	0.95	<0.8	<0.8	<0.8	0.88	<0.8	NA	NA	NA	NA	NA	NA	NA	NA	NA	NA
HsInv0098	rs6769851	3	41326537	C	<0.8	<0.8	<0.8	<0.8	<0.8	0.95	<0.8	<0.8	<0.8	0.88	<0.8	NA	NA	NA	NA	NA	NA	NA	NA	NA	NA
HsInv0098	rs17055020	3	41328017	G	<0.8	<0.8	<0.8	<0.8	<0.8	0.95	<0.8	<0.8	<0.8	0.88	<0.8	NA	NA	NA	NA	NA	NA	NA	NA	NA	NA
HsInv0098	rs9849601	3	41328182	T	<0.8	<0.8	<0.8	<0.8	<0.8	0.95	<0.8	<0.8	<0.8	0.88	<0.8	<0.8	<0.8	<0.8	<0.8	0.92	0.94	<0.8	<0.8	0.93	<0.8
HsInv0098	rs3936763	3	41329474	G	<0.8	<0.8	<0.8	<0.8	<0.8	0.95	0.93	<0.8	<0.8	0.88	<0.8	<0.8	<0.8	<0.8	<0.8	0.92	0.94	0.94	<0.8	0.93	<0.8
HsInv0098	rs59081381	3	41329807	G	<0.8	<0.8	<0.8	<0.8	<0.8	0.95	<0.8	<0.8	<0.8	0.88	<0.8	NA	NA	NA	NA	NA	NA	NA	NA	NA	NA
HsInv0098	rs9826643	3	41330469	C	<0.8	<0.8	<0.8	<0.8	<0.8	0.95	<0.8	<0.8	<0.8	0.88	<0.8	NA	<0.8	<0.8	<0.8	0.84	NA	NA	<0.8	NA	NA
HsInv0098	rs9826776	3	41330560	G	<0.8	<0.8	<0.8	<0.8	<0.8	0.95	<0.8	<0.8	<0.8	0.88	<0.8	NA	NA	NA	NA	NA	NA	NA	NA	NA	NA
HsInv0098	rs55644323	3	41331376	A	<0.8	<0.8	<0.8	<0.8	<0.8	0.95	<0.8	<0.8	<0.8	0.88	<0.8	NA	NA	NA	NA	NA	NA	NA	NA	NA	NA
HsInv0098	rs59575722	3	41331389	A	<0.8	<0.8	<0.8	<0.8	<0.8	0.95	<0.8	<0.8	<0.8	0.88	<0.8	NA	NA	NA	NA	NA	NA	NA	NA	NA	NA
HsInv0098	rs9870792	3	41331981	C	<0.8	<0.8	<0.8	<0.8	<0.8	0.95	<0.8	<0.8	<0.8	0.88	<0.8	NA	<0.8	<0.8	<0.8	0.84	NA	NA	<0.8	NA	NA
HsInv0098	rs10510717	3	41332490	C	<0.8	<0.8	<0.8	<0.8	<0.8	0.95	1	<0.8	<0.8	0.88	<0.8	NA	<0.8	<0.8	<0.8	0.84	NA	NA	<0.8	NA	NA
HsInv0098	rs142818723	3	41332866	A	<0.8	<0.8	<0.8	<0.8	<0.8	0.95	1	<0.8	<0.8	0.88	<0.8	NA	NA	NA	NA	NA	NA	NA	NA	NA	NA
HsInv0098	rs199818184	3	41332891	A	0.8	<0.8	<0.8	1	<0.8	0.89	1	<0.8	0.9	0.84	0.86	NA	NA	NA	NA	NA	NA	NA	NA	NA	NA
HsInv0098	rs60163151	3	41332904	G	<0.8	<0.8	<0.8	<0.8	<0.8	0.95	<0.8	<0.8	<0.8	0.88	<0.8	NA	NA	NA	NA	NA	NA	NA	NA	NA	NA
HsInv0098	rs4973874	3	41333390	T	0.81	<0.8	<0.8	1	<0.8	1	1	0.8	0.9	0.92	0.88	NA	NA	NA	NA	NA	NA	NA	NA	NA	NA
HsInv0098	rs28561788	3	41335523	T	<0.8	<0.8	<0.8	<0.8	0.88	1	1	<0.8	<0.8	0.96	0.81	NA	NA	NA	NA	NA	NA	NA	NA	NA	NA
HsInv0098	rs9883999	3	41336193	C	0.86	0.87	1	1	0.88	1	1	0.86	1	0.96	0.93	NA	0.92	1	1	0.91	NA	NA	1	NA	NA
HsInv0098	rs9809078	3	41336325	C	0.81	<0.8	1	1	0.88	1	1	0.8	1	0.96	0.9	<0.8	0.87	1	1	0.92	1	1	1	0.97	0.88
HsInv0098	rs72863428	3	41336682	C	<0.8	<0.8	<0.8	0.85	<0.8	<0.8	<0.8	<0.8	<0.8	<0.8	<0.8	NA	NA	NA	NA	NA	NA	NA	NA	NA	NA
HsInv0098	rs9818289	3	41337562	C	<0.8	<0.8	<0.8	<0.8	0.88	1	1	<0.8	<0.8	0.96	0.81	NA	<0.8	<0.8	<0.8	0.92	NA	NA	<0.8	NA	NA
HsInv0098	rs9879930	3	41338996	T	1	1	1	1	0.88	1	1	1	1	0.96	0.99	NA	1	1	1	0.92	NA	NA	1	NA	NA
HsInv0098	rs12497452	3	41339240	T	1	1	1	1	0.88	1	1	1	1	0.96	0.99	1	1	1	1	0.92	1	1	1	0.97	0.99
HsInv0098	rs17055247	3	41339984	T	1	1	1	1	0.88	1	1	1	1	0.96	0.99	NA	0.96	0.86	1	0.92	NA	NA	0.93	NA	NA
HsInv0098	rs9830254	3	41340403	G	1	1	1	1	0.88	1	1	1	1	0.96	0.99	1	1	1	1	0.92	1	1	1	0.97	0.99
HsInv0098	rs9814203	3	41340489	T	1	1	1	1	0.88	1	1	1	1	0.96	0.99	NA	1	1	1	0.92	NA	NA	1	NA	NA
HsInv0098	rs17055252	3	41340893	C	1	1	1	1	0.88	1	1	1	1	0.96	0.99	NA	1	1	1	0.92	NA	NA	1	NA	NA
HsInv0098	rs9839855	3	41341789	C	1	1	1	1	0.88	1	1	1	1	0.96	0.99	NA	NA	NA	NA	NA	NA	NA	NA	NA	NA
HsInv0098	rs11924358	3	41341892	G	0.97	1	1	1	0.88	1	1	0.98	1	0.96	0.98	NA	NA	NA	NA	NA	NA	NA	NA	NA	NA
HsInv0098	rs2129649	3	41342581	T	1	1	1	1	0.88	1	1	1	1	0.96	0.99	NA	NA	NA	NA	NA	NA	NA	NA	NA	NA
HsInv0098	rs9826113	3	41343089	A	1	1	1	1	0.88	1	1	1	1	0.96	0.99	NA	NA	NA	NA	NA	NA	NA	NA	NA	NA
HsInv0098	rs72863439	3	41343737	A	1	1	1	1	0.88	1	1	1	1	0.96	0.99	NA	NA	NA	NA	NA	NA	NA	NA	NA	NA
HsInv0098	rs4016425	3	41344492	G	1	1	1	1	0.88	1	1	1	1	0.96	0.99	NA	NA	NA	NA	NA	NA	NA	NA	NA	NA
HsInv0098	rs10461009	3	41344582	A	<0.8	<0.8	<0.8	<0.8	0.88	1	1	<0.8	<0.8	0.96	0.82	<0.8	0.81	<0.8	<0.8	0.92	1	1	<0.8	0.97	<0.8
HsInv0098	rs10461010	3	41344631	A	0.95	0.92	1	1	0.88	1	1	0.94	1	0.96	0.96	NA	NA	NA	NA	NA	NA	NA	NA	NA	NA
HsInv0098	rs10049199	3	41344885	G	1	1	1	1	0.88	1	1	1	1	0.96	0.99	NA	NA	NA	NA	NA	NA	NA	NA	NA	NA
HsInv0098	rs10049489	3	41344981	T	<0.8	<0.8	<0.8	<0.8	0.88	1	1	<0.8	<0.8	0.96	0.82	NA	NA	NA	NA	NA	NA	NA	NA	NA	NA
HsInv0098	rs13313907	3	41345349	C	1	1	1	1	0.88	1	1	1	1	0.96	0.99	NA	NA	NA	NA	NA	NA	NA	NA	NA	NA
HsInv0098	rs1806919	3	41345733	T	1	1	1	1	0.88	1	1	1	1	0.96	0.99	NA	NA	NA	NA	NA	NA	NA	NA	NA	NA
HsInv0098	rs12152412	3	41346400	G	<0.8	<0.8	<0.8	<0.8	0.88	1	<0.8	<0.8	<0.8	0.96	<0.8	NA	NA	NA	NA	NA	NA	NA	NA	NA	NA
HsInv0098	rs10049274	3	41346870	C	<0.8	<0.8	<0.8	<0.8	0.88	1	1	<0.8	<0.8	0.96	0.81	NA	NA	NA	NA	NA	NA	NA	NA	NA	NA
HsInv0098	rs10048998	3	41347104	G	0.97	1	1	1	0.88	1	1	0.98	1	0.96	0.98	NA	NA	NA	NA	NA	NA	NA	NA	NA	NA
HsInv0098	rs184563225	3	41347518	C	<0.8	<0.8	<0.8	<0.8	0.88	1	1	<0.8	<0.8	0.96	0.81	NA	NA	NA	NA	NA	NA	NA	NA	NA	NA
HsInv0098	rs189903273	3	41347553	G	0.92	1	1	1	0.88	1	1	0.95	1	0.96	0.97	NA	NA	NA	NA	NA	NA	NA	NA	NA	NA
HsInv0098	rs539211257	3	41347810	T	1	0.96	1	1	0.88	1	1	0.98	1	0.96	0.98	NA	NA	NA	NA	NA	NA	NA	NA	NA	NA
HsInv0098	rs192871719	3	41347854	T	0.8	<0.8	<0.8	<0.8	0.88	1	1	<0.8	<0.8	0.96	0.85	NA	NA	NA	NA	NA	NA	NA	NA	NA	NA
HsInv0098	rs113489025	3	41348218	C	1	1	1	1	0.88	1	1	1	1	0.96	0.99	NA	NA	NA	NA	NA	NA	NA	NA	NA	NA
HsInv0098	rs58437404	3	41349729	A	1	1	1	1	0.88	1	1	1	1	0.96	0.99	NA	NA	NA	NA	NA	NA	NA	NA	NA	NA
HsInv0098	rs60306590	3	41349924	C	0.97	1	1	1	1	1	1	0.98	1	1	0.99	NA	NA	NA	NA	NA	NA	NA	NA	NA	NA
HsInv0098	rs73831305	3	41350549	G	<0.8	<0.8	<0.8	<0.8	1	1	1	<0.8	<0.8	1	0.82	NA	NA	NA	NA	NA	NA	NA	NA	NA	NA
HsInv0098	rs56835559	3	41350896	G	1	1	1	1	0.88	1	1	1	1	0.96	0.99	NA	NA	NA	NA	NA	NA	NA	NA	NA	NA
HsInv0098	rs60344201	3	41351138	G	1	1	1	1	0.88	1	1	1	1	0.96	0.99	NA	NA	NA	NA	NA	NA	NA	NA	NA	NA
HsInv0098	rs57013766	3	41351139	A	1	1	1	1	0.88	1	1	1	1	0.96	0.99	NA	NA	NA	NA	NA	NA	NA	NA	NA	NA
HsInv0098	rs34762822	3	41351621	CAT	<0.8	<0.8	<0.8	<0.8	1	1	1	<0.8	<0.8	1	0.83	NA	NA	NA	NA	NA	NA	NA	NA	NA	NA
HsInv0098	rs12497948	3	41351989	C	1	1	1	1	1	1	1	1	1	1	1	NA	NA	NA	NA	NA	NA	NA	NA	NA	NA
HsInv0098	rs12491599	3	41352049	T	<0.8	<0.8	<0.8	<0.8	1	1	1	<0.8	<0.8	1	0.83	NA	NA	NA	NA	NA	NA	NA	NA	NA	NA
HsInv0098	rs12485934	3	41352819	G	1	1	1	1	1	1	1	1	1	1	1	NA	NA	NA	NA	NA	NA	NA	NA	NA	NA
HsInv0098	rs34994780	3	41352981	A	0.81	<0.8	1	1	1	0.95	1	<0.8	1	0.96	0.88	NA	NA	NA	NA	NA	NA	NA	NA	NA	NA
HsInv0098	rs111636786	3	41353346	A	0.95	0.92	1	1	1	1	1	0.94	1	1	0.97	NA	NA	NA	NA	NA	NA	NA	NA	NA	NA
HsInv0098	rs141914789	3	41353451	ATTTAT	<0.8	<0.8	1	0.84	<0.8	<0.8	<0.8	<0.8	0.9	<0.8	<0.8	NA	NA	NA	NA	NA	NA	NA	NA	NA	NA
HsInv0098	rs28510915	3	41355135	A	0.95	0.92	1	1	1	1	1	0.94	1	1	0.97	NA	NA	NA	NA	NA	NA	NA	NA	NA	NA
HsInv0098	rs28695906	3	41355332	T	<0.8	<0.8	<0.8	<0.8	1	1	1	<0.8	<0.8	1	0.83	NA	NA	NA	NA	NA	NA	NA	NA	NA	NA
HsInv0098	rs7613809	3	41355694	C	<0.8	<0.8	<0.8	<0.8	1	1	1	<0.8	<0.8	1	0.83	NA	NA	NA	NA	NA	NA	NA	NA	NA	NA
HsInv0098	rs4973935	3	41355878	G	1	1	1	1	1	1	1	1	1	1	1	NA	NA	NA	NA	NA	NA	NA	NA	NA	NA
HsInv0098	rs9843445	3	41356711	T	<0.8	<0.8	<0.8	<0.8	1	1	0.93	<0.8	<0.8	1	0.82	NA	NA	NA	NA	NA	NA	NA	NA	NA	NA
HsInv0098	rs9844069	3	41356918	A	0.95	0.92	1	1	1	1	1	0.94	1	1	0.97	NA	NA	NA	NA	NA	NA	NA	NA	NA	NA
HsInv0098	rs9844775	3	41357400	A	0.95	0.92	1	1	1	1	1	0.94	1	1	0.97	NA	NA	1	<0.8	1	NA	NA	0.9	NA	NA
HsInv0098	rs9848743	3	41357522	C	<0.8	<0.8	<0.8	<0.8	1	1	<0.8	<0.8	<0.8	1	<0.8	NA	NA	NA	NA	NA	NA	NA	NA	NA	NA
HsInv0098	rs9816167	3	41358693	C	1	1	1	1	1	1	1	1	1	1	1	NA	NA	NA	NA	NA	NA	NA	NA	NA	NA
HsInv0098	rs4973937	3	41359534	G	<0.8	<0.8	<0.8	<0.8	1	1	1	<0.8	<0.8	1	0.83	<0.8	<0.8	<0.8	<0.8	1	1	1	<0.8	1	<0.8
HsInv0098	rs11294081	3	41359638	A	0.95	0.92	1	1	1	1	1	0.94	1	1	0.97	NA	NA	NA	NA	NA	NA	NA	NA	NA	NA
HsInv0098	rs4973876	3	41359919	T	<0.8	<0.8	<0.8	<0.8	1	1	1	<0.8	<0.8	1	0.83	NA	NA	NA	NA	NA	NA	NA	NA	NA	NA
HsInv0098	rs4973938	3	41360367	C	1	1	1	1	1	1	1	1	1	1	1	NA	NA	NA	NA	NA	NA	NA	NA	NA	NA
HsInv0098	rs4973939	3	41360702	C	<0.8	<0.8	<0.8	<0.8	1	1	1	<0.8	<0.8	1	0.83	NA	NA	NA	NA	NA	NA	NA	NA	NA	NA
HsInv0098	rs4973940	3	41361459	G	1	1	1	1	1	1	1	1	1	1	1	NA	NA	NA	NA	NA	NA	NA	NA	NA	NA
HsInv0098	rs4973941	3	41361478	C	<0.8	<0.8	<0.8	<0.8	1	1	1	<0.8	<0.8	1	0.83	NA	NA	NA	NA	NA	NA	NA	NA	NA	NA
HsInv0098	rs959967	3	41362020	A	<0.8	<0.8	<0.8	<0.8	1	1	1	<0.8	<0.8	1	0.83	NA	<0.8	<0.8	<0.8	1	NA	NA	<0.8	NA	NA
HsInv0098	rs57517548	3	41362059	T	1	1	1	1	1	1	1	1	1	1	1	NA	NA	NA	NA	NA	NA	NA	NA	NA	NA
HsInv0098	rs12489381	3	41362188	G	1	1	1	1	1	1	1	1	1	1	1	NA	NA	NA	NA	NA	NA	NA	NA	NA	NA
HsInv0098	rs9837640	3	41362858	G	<0.8	<0.8	<0.8	<0.8	<0.8	0.85	1	<0.8	<0.8	0.83	<0.8	NA	NA	NA	NA	NA	NA	NA	NA	NA	NA
HsInv0098	rs72863494	3	41363074	A	<0.8	<0.8	<0.8	<0.8	1	1	1	<0.8	<0.8	1	0.83	NA	NA	NA	NA	NA	NA	NA	NA	NA	NA
HsInv0098	rs55717991	3	41363781	T	1	0.96	1	1	1	1	1	0.98	1	1	0.99	NA	NA	NA	NA	NA	NA	NA	NA	NA	NA
HsInv0098	rs58371404	3	41363786	G	1	0.96	1	1	1	1	1	0.98	1	1	0.99	NA	NA	NA	NA	NA	NA	NA	NA	NA	NA
HsInv0098	rs55848253	3	41363871	T	1	0.96	1	1	1	1	1	0.98	1	1	0.99	NA	NA	NA	NA	NA	NA	NA	NA	NA	NA
HsInv0098	rs61180402	3	41365380	C	<0.8	<0.8	<0.8	<0.8	<0.8	<0.8	0.84	<0.8	<0.8	<0.8	<0.8	NA	NA	NA	NA	NA	NA	NA	NA	NA	NA
HsInv0098	rs10212617	3	41365998	C	0.92	0.92	1	1	<0.8	<0.8	0.84	0.92	1	<0.8	<0.8	NA	NA	NA	NA	NA	NA	NA	NA	NA	NA
HsInv0098	rs10212492	3	41366102	G	<0.8	<0.8	1	1	<0.8	<0.8	0.84	<0.8	1	<0.8	<0.8	<0.8	<0.8	1	1	<0.8	<0.8	0.88	1	<0.8	<0.8
HsInv0098	rs9831625	3	41367328	T	<0.8	<0.8	<0.8	<0.8	1	0.89	1	<0.8	<0.8	0.92	0.8	NA	NA	NA	NA	NA	NA	NA	NA	NA	NA
HsInv0098	rs10212540	3	41367613	G	<0.8	<0.8	<0.8	<0.8	<0.8	<0.8	0.84	<0.8	<0.8	<0.8	<0.8	NA	NA	NA	NA	NA	NA	NA	NA	NA	NA
HsInv0098	rs1487569	3	41368428	T	<0.8	<0.8	<0.8	<0.8	1	0.83	1	<0.8	<0.8	0.88	0.8	<0.8	<0.8	<0.8	<0.8	1	0.83	1	<0.8	0.9	<0.8
HsInv0098	rs72864914	3	41369943	T	0.97	0.96	1	1	1	0.89	1	0.97	1	0.92	0.97	NA	NA	NA	NA	NA	NA	NA	NA	NA	NA
HsInv0098	rs72864915	3	41370141	G	0.97	1	1	1	1	0.89	1	0.98	1	0.92	0.98	NA	NA	NA	NA	NA	NA	NA	NA	NA	NA
HsInv0098	rs67785066	3	41370169	T	0.97	1	1	1	<0.8	<0.8	0.84	0.98	1	<0.8	<0.8	NA	NA	NA	NA	NA	NA	NA	NA	NA	NA
HsInv0098	rs66630110	3	41370205	G	0.97	1	1	1	<0.8	<0.8	0.84	0.98	1	<0.8	<0.8	NA	NA	NA	NA	NA	NA	NA	NA	NA	NA
HsInv0098	rs113318645	3	41370475	CAT	0.97	1	1	1	<0.8	<0.8	0.84	0.98	1	<0.8	<0.8	NA	NA	NA	NA	NA	NA	NA	NA	NA	NA
HsInv0098	rs10212411	3	41370488	G	0.97	1	1	1	<0.8	<0.8	0.84	0.98	1	<0.8	<0.8	NA	NA	NA	NA	NA	NA	NA	NA	NA	NA
HsInv0098	rs10212142	3	41370877	A	0.97	1	1	1	<0.8	<0.8	0.84	0.98	1	<0.8	<0.8	0.95	1	1	1	<0.8	<0.8	<0.8	1	<0.8	<0.8
HsInv0098	rs148431066	3	41371087	CATAA	0.92	0.92	1	1	<0.8	<0.8	0.84	0.92	1	<0.8	<0.8	NA	NA	NA	NA	NA	NA	NA	NA	NA	NA
HsInv0098	rs11707034	3	41371104	A	0.92	0.92	1	1	<0.8	<0.8	0.84	0.92	1	<0.8	<0.8	0.9	0.92	1	1	<0.8	<0.8	0.88	1	<0.8	<0.8
HsInv0098	rs11707128	3	41371310	A	0.92	0.92	1	1	<0.8	<0.8	0.84	0.92	1	<0.8	<0.8	NA	NA	NA	NA	NA	NA	NA	NA	NA	NA
HsInv0098	rs9839348	3	41371576	C	0.92	0.92	1	1	<0.8	<0.8	0.84	0.92	1	<0.8	<0.8	NA	NA	NA	NA	NA	NA	NA	NA	NA	NA
HsInv0098	rs9819828	3	41371629	T	0.92	0.92	1	1	<0.8	<0.8	0.84	0.92	1	<0.8	<0.8	NA	NA	NA	NA	NA	NA	NA	NA	NA	NA
HsInv0098	rs9857334	3	41371745	G	0.92	0.92	1	1	<0.8	<0.8	0.84	0.92	1	<0.8	<0.8	NA	NA	NA	NA	NA	NA	NA	NA	NA	NA
HsInv0098	rs9819909	3	41371867	T	0.92	0.92	1	1	<0.8	<0.8	0.84	0.92	1	<0.8	<0.8	NA	NA	NA	NA	NA	NA	NA	NA	NA	NA
HsInv0098	rs9825390	3	41372903	T	0.84	<0.8	1	1	1	0.89	1	<0.8	1	0.92	0.84	NA	<0.8	1	1	1	NA	NA	1	NA	NA
HsInv0098	rs67278599	3	41373660	C	0.84	<0.8	1	1	<0.8	<0.8	0.84	<0.8	1	<0.8	<0.8	NA	NA	NA	NA	NA	NA	NA	NA	NA	NA
HsInv0098	rs17055760	3	41373677	T	0.84	<0.8	1	1	<0.8	<0.8	0.84	<0.8	1	<0.8	<0.8	NA	<0.8	1	1	<0.8	NA	NA	1	NA	NA
HsInv0098	rs546966550	3	41373698	GA	<0.8	<0.8	<0.8	1	<0.8	<0.8	0.84	<0.8	0.9	<0.8	<0.8	NA	NA	NA	NA	NA	NA	NA	NA	NA	NA
HsInv0098	rs13321626	3	41373823	C	0.84	<0.8	1	1	<0.8	<0.8	0.84	<0.8	1	<0.8	<0.8	NA	<0.8	1	1	<0.8	NA	NA	1	NA	NA
HsInv0098	rs13324937	3	41373912	G	0.84	<0.8	1	1	<0.8	<0.8	0.84	<0.8	1	<0.8	<0.8	NA	<0.8	1	1	<0.8	NA	NA	1	NA	NA
HsInv0098	rs6786683	3	41374384	A	0.84	<0.8	1	1	1	0.89	1	<0.8	1	0.92	0.82	NA	NA	NA	NA	NA	NA	NA	NA	NA	NA
HsInv0098	rs6775739	3	41374573	G	0.84	<0.8	1	1	1	0.89	1	<0.8	1	0.92	0.82	0.83	<0.8	1	1	1	0.88	1	1	0.93	0.82
HsInv0098	rs9311269	3	41374621	C	0.84	<0.8	1	1	1	0.89	1	<0.8	1	0.92	0.82	0.83	<0.8	1	1	1	0.88	1	1	0.93	0.82
HsInv0098	rs5848595	3	41374931	GA	0.84	<0.8	1	1	1	0.84	1	<0.8	1	0.88	0.81	NA	NA	NA	NA	NA	NA	NA	NA	NA	NA
HsInv0098	rs5848597	3	41374958	A	0.84	<0.8	1	1	1	0.84	1	<0.8	1	0.88	0.81	NA	NA	NA	NA	NA	NA	NA	NA	NA	NA
HsInv0098	rs1123522	3	41375033	T	0.84	<0.8	1	1	1	0.89	1	<0.8	1	0.92	0.81	0.83	<0.8	1	1	1	0.88	1	1	0.93	0.81
HsInv0098	rs58919209	3	41375193	A	0.84	<0.8	1	1	1	0.84	1	<0.8	1	0.88	0.81	NA	NA	NA	NA	NA	NA	NA	NA	NA	NA
HsInv0098	rs1554652	3	41375281	G	0.84	<0.8	1	1	1	0.84	1	<0.8	1	0.88	0.81	NA	NA	NA	NA	NA	NA	NA	NA	NA	NA
HsInv0098	rs1532016	3	41375362	G	0.92	<0.8	1	1	1	0.84	1	0.86	1	0.88	0.91	0.9	0.84	1	1	1	0.88	1	1	0.93	0.92
HsInv0098	rs1532017	3	41375404	A	0.84	<0.8	1	1	1	0.84	1	<0.8	1	0.88	0.81	0.83	<0.8	1	1	1	0.88	1	1	0.93	0.82
HsInv0098	rs9862900	3	41376125	C	<0.8	<0.8	1	0.84	1	0.84	1	<0.8	0.9	0.88	0.83	NA	<0.8	1	1	1	NA	NA	1	NA	NA
HsInv0098	rs6773779	3	41377828	T	<0.8	<0.8	<0.8	<0.8	0.88	<0.8	<0.8	<0.8	<0.8	<0.8	<0.8	<0.8	<0.8	<0.8	<0.8	0.84	<0.8	<0.8	<0.8	<0.8	<0.8
HsInv0098	rs6786558	3	41377991	G	<0.8	<0.8	<0.8	<0.8	0.88	<0.8	<0.8	<0.8	<0.8	<0.8	<0.8	<0.8	<0.8	<0.8	<0.8	<0.8	<0.8	<0.8	<0.8	<0.8	<0.8
HsInv0098	rs12152316	3	41386200	C	0.87	<0.8	1	1	<0.8	<0.8	<0.8	0.81	1	<0.8	<0.8	NA	NA	NA	NA	NA	NA	NA	NA	NA	NA
HsInv0098	rs1386602	3	41387911	C	0.87	<0.8	1	1	<0.8	<0.8	<0.8	0.81	1	<0.8	<0.8	0.83	0.84	1	1	<0.8	<0.8	<0.8	1	<0.8	<0.8
HsInv0098	rs17056051	3	41388645	C	0.89	<0.8	<0.8	1	<0.8	<0.8	<0.8	0.83	0.9	<0.8	<0.8	NA	NA	NA	NA	NA	NA	NA	NA	NA	NA
HsInv0098	rs72864988	3	41396059	T	<0.8	<0.8	<0.8	1	0.88	<0.8	0.84	<0.8	0.9	<0.8	<0.8	NA	NA	NA	NA	NA	NA	NA	NA	NA	NA
HsInv0098	rs72864992	3	41396066	A	<0.8	<0.8	<0.8	0.85	0.88	<0.8	0.84	<0.8	<0.8	<0.8	<0.8	NA	NA	NA	NA	NA	NA	NA	NA	NA	NA
HsInv0098	rs59904238	3	41401578	A	<0.8	<0.8	<0.8	1	0.88	<0.8	0.84	<0.8	0.9	<0.8	<0.8	NA	NA	NA	NA	NA	NA	NA	NA	NA	NA
HsInv0098	rs4544584	3	41406328	T	<0.8	<0.8	<0.8	1	0.88	<0.8	0.84	<0.8	0.8	<0.8	<0.8	<0.8	<0.8	0.82	1	0.84	<0.8	0.83	0.91	<0.8	<0.8
HsInv0098	rs9311273	3	41410711	A	<0.8	<0.8	<0.8	<0.8	0.88	<0.8	0.84	<0.8	<0.8	<0.8	<0.8	NA	NA	NA	NA	NA	NA	NA	NA	NA	NA
HsInv0098	rs6779186	3	41414377	T	<0.8	<0.8	<0.8	<0.8	0.88	<0.8	0.84	<0.8	<0.8	<0.8	<0.8	NA	<0.8	<0.8	<0.8	0.88	NA	NA	<0.8	NA	NA
HsInv0098	rs199550650	3	41419033	T	<0.8	<0.8	<0.8	<0.8	0.88	<0.8	0.89	<0.8	<0.8	<0.8	<0.8	NA	NA	NA	NA	NA	NA	NA	NA	NA	NA
HsInv0102	rs7689531	4	40217464	C	<0.8	<0.8	<0.8	<0.8	1	<0.8	<0.8	<0.8	<0.8	<0.8	<0.8	NA	NA	NA	NA	NA	NA	NA	NA	NA	NA
HsInv0102	rs7697190	4	40225326	G	<0.8	<0.8	<0.8	1	1	<0.8	<0.8	<0.8	<0.8	<0.8	<0.8	NA	NA	NA	NA	NA	NA	NA	NA	NA	NA
HsInv0102	rs7677166	4	40225582	A	<0.8	<0.8	<0.8	1	1	<0.8	<0.8	<0.8	<0.8	<0.8	<0.8	NA	NA	NA	NA	NA	NA	NA	NA	NA	NA
HsInv0102	rs28457069	4	40227052	G	<0.8	<0.8	<0.8	<0.8	1	<0.8	<0.8	<0.8	<0.8	<0.8	<0.8	NA	NA	NA	NA	NA	NA	NA	NA	NA	NA
HsInv0102	rs55802259	4	40237202	A	<0.8	<0.8	<0.8	<0.8	0.93	0.95	<0.8	<0.8	<0.8	0.94	<0.8	NA	NA	NA	NA	NA	NA	NA	NA	NA	NA
HsInv0102	rs112165196	4	40237583	CA	<0.8	<0.8	<0.8	<0.8	0.93	0.95	<0.8	<0.8	<0.8	0.94	<0.8	NA	NA	NA	NA	NA	NA	NA	NA	NA	NA
HsInv0102	rs7654725	4	40238182	G	<0.8	<0.8	<0.8	<0.8	0.93	0.95	<0.8	<0.8	<0.8	0.94	<0.8	NA	NA	NA	NA	NA	NA	NA	NA	NA	NA
HsInv0102	rs7676043	4	40238218	C	<0.8	<0.8	<0.8	<0.8	0.93	1	<0.8	<0.8	<0.8	0.97	<0.8	NA	NA	NA	NA	NA	NA	NA	NA	NA	NA
HsInv0102	rs7677542	4	40238287	T	<0.8	<0.8	<0.8	<0.8	0.93	0.95	<0.8	<0.8	<0.8	0.94	<0.8	NA	NA	NA	NA	NA	NA	NA	NA	NA	NA
HsInv0102	rs7654932	4	40238320	G	<0.8	<0.8	<0.8	<0.8	0.93	0.95	<0.8	<0.8	<0.8	0.94	<0.8	NA	NA	NA	NA	NA	NA	NA	NA	NA	NA
HsInv0102	rs111295659	4	40238336	T	<0.8	<0.8	<0.8	<0.8	0.93	0.95	<0.8	<0.8	<0.8	0.94	<0.8	NA	NA	NA	NA	NA	NA	NA	NA	NA	NA
HsInv0102	rs73132503	4	40238488	C	<0.8	<0.8	<0.8	<0.8	0.93	0.95	<0.8	<0.8	<0.8	0.94	<0.8	NA	NA	NA	NA	NA	NA	NA	NA	NA	NA
HsInv0102	rs73132504	4	40238507	T	<0.8	<0.8	<0.8	<0.8	0.93	0.95	<0.8	<0.8	<0.8	0.94	<0.8	NA	NA	NA	NA	NA	NA	NA	NA	NA	NA
HsInv0105	rs9639838	7	40873916	T	<0.8	<0.8	1	0.88	<0.8	<0.8	<0.8	<0.8	0.94	<0.8	<0.8	NA	<0.8	NA	NA	<0.8	NA	NA	NA	NA	NA
HsInv0105	rs7809237	7	40874145	C	<0.8	<0.8	1	0.94	0.96	0.93	0.96	<0.8	0.97	0.94	<0.8	NA	NA	NA	NA	NA	NA	NA	NA	NA	NA
HsInv0105	rs7809981	7	40874376	T	<0.8	<0.8	1	0.88	<0.8	<0.8	<0.8	<0.8	0.94	<0.8	<0.8	NA	<0.8	0.94	0.88	<0.8	NA	NA	0.91	NA	NA
HsInv0105	rs12538907	7	40876060	T	<0.8	<0.8	0.95	0.94	<0.8	<0.8	<0.8	<0.8	0.94	<0.8	<0.8	NA	<0.8	0.89	0.94	<0.8	NA	NA	0.91	NA	NA
HsInv0105	rs12538949	7	40876080	A	<0.8	<0.8	0.95	0.94	<0.8	<0.8	<0.8	<0.8	0.94	<0.8	<0.8	NA	<0.8	0.88	0.94	<0.8	NA	NA	0.91	NA	NA
HsInv0105	rs12538933	7	40876114	T	<0.8	<0.8	0.95	0.94	<0.8	<0.8	<0.8	<0.8	0.94	<0.8	<0.8	NA	<0.8	<0.8	0.87	<0.8	<0.8	<0.8	0.81	<0.8	NA
HsInv0105	rs12538965	7	40876155	A	<0.8	<0.8	0.95	0.94	<0.8	<0.8	<0.8	<0.8	0.94	<0.8	<0.8	NA	<0.8	0.89	0.94	<0.8	NA	NA	0.91	NA	NA
HsInv0105	rs1921757	7	40876786	G	<0.8	<0.8	0.95	0.94	<0.8	<0.8	<0.8	<0.8	0.94	<0.8	<0.8	<0.8	<0.8	0.88	0.94	<0.8	<0.8	<0.8	0.9	<0.8	<0.8
HsInv0105	rs10246441	7	40877397	G	<0.8	<0.8	0.95	0.94	<0.8	<0.8	<0.8	<0.8	0.94	<0.8	<0.8	NA	NA	NA	NA	NA	NA	NA	NA	NA	NA
HsInv0105	rs12019351	7	40877716	C	<0.8	<0.8	0.95	0.94	<0.8	<0.8	<0.8	<0.8	0.94	<0.8	<0.8	NA	<0.8	0.89	0.94	<0.8	NA	NA	0.91	NA	NA
HsInv0105	rs142324369	7	40878230	TTTTGTTTG	<0.8	<0.8	0.9	0.82	<0.8	<0.8	<0.8	<0.8	0.86	<0.8	<0.8	NA	NA	NA	NA	NA	NA	NA	NA	NA	NA
HsInv0105	rs74338520	7	40878543	G	<0.8	<0.8	0.85	<0.8	<0.8	<0.8	<0.8	<0.8	<0.8	<0.8	<0.8	NA	NA	NA	NA	NA	NA	NA	NA	NA	NA
HsInv0105	rs2108377	7	40878896	C	<0.8	<0.8	1	1	1	1	0.96	<0.8	1	1	<0.8	NA	NA	NA	NA	NA	NA	NA	NA	NA	NA
HsInv0105	rs576818976	7	40880072	CAA	<0.8	<0.8	0.9	1	0.86	<0.8	0.98	<0.8	0.94	0.82	<0.8	NA	NA	NA	NA	NA	NA	NA	NA	NA	NA
HsInv0105	rs1921756	7	40880591	C	<0.8	<0.8	1	0.94	<0.8	<0.8	<0.8	<0.8	0.97	<0.8	<0.8	NA	<0.8	1	0.93	<0.8	NA	NA	0.97	NA	NA
HsInv0105	rs17688697	7	40880735	T	<0.8	<0.8	1	1	1	1	1	<0.8	1	1	<0.8	NA	<0.8	1	1	1	NA	NA	1	NA	NA
HsInv0105	rs1921755	7	40881614	G	<0.8	<0.8	1	1	1	1	1	<0.8	1	1	<0.8	NA	<0.8	1	1	0.96	NA	NA	1	NA	NA
HsInv0105	rs67369140	7	40881938	A	<0.8	<0.8	1	0.94	<0.8	<0.8	<0.8	<0.8	0.97	<0.8	<0.8	NA	NA	NA	NA	NA	NA	NA	NA	NA	NA
HsInv0105	rs732890	7	40882643	C	<0.8	<0.8	1	0.94	<0.8	<0.8	<0.8	<0.8	0.97	<0.8	<0.8	<0.8	<0.8	0.88	0.93	<0.8	<0.8	<0.8	0.91	<0.8	<0.8
HsInv0105	rs758010	7	40882773	T	<0.8	<0.8	1	0.94	<0.8	<0.8	<0.8	<0.8	0.97	<0.8	<0.8	NA	NA	NA	NA	NA	NA	NA	NA	NA	NA
HsInv0105	rs2005766	7	40882876	T	<0.8	<0.8	1	0.94	<0.8	<0.8	<0.8	<0.8	0.97	<0.8	<0.8	NA	NA	NA	NA	NA	NA	NA	NA	NA	NA
HsInv0105	rs4425648	7	40883236	G	<0.8	<0.8	1	0.94	<0.8	<0.8	<0.8	<0.8	0.97	<0.8	<0.8	NA	NA	NA	NA	NA	NA	NA	NA	NA	NA
HsInv0105	rs4265100	7	40883283	C	<0.8	<0.8	1	0.94	<0.8	<0.8	<0.8	<0.8	0.97	<0.8	<0.8	NA	NA	NA	NA	NA	NA	NA	NA	NA	NA
HsInv0105	rs4720378	7	40883310	C	<0.8	<0.8	1	0.94	<0.8	<0.8	<0.8	<0.8	0.97	<0.8	<0.8	NA	NA	NA	NA	NA	NA	NA	NA	NA	NA
HsInv0105	rs4723982	7	40883434	A	<0.8	<0.8	1	0.94	<0.8	<0.8	<0.8	<0.8	0.97	<0.8	<0.8	NA	NA	NA	NA	NA	NA	NA	NA	NA	NA
HsInv0105	rs4720379	7	40883552	A	<0.8	<0.8	1	0.94	<0.8	<0.8	<0.8	<0.8	0.97	<0.8	<0.8	NA	NA	NA	NA	NA	NA	NA	NA	NA	NA
HsInv0105	rs1921754	7	40884242	T	<0.8	<0.8	1	0.94	<0.8	<0.8	<0.8	<0.8	0.97	<0.8	<0.8	NA	NA	NA	NA	NA	NA	NA	NA	NA	NA
HsInv0105	rs1921753	7	40884420	T	<0.8	<0.8	1	0.94	<0.8	<0.8	<0.8	<0.8	0.97	<0.8	<0.8	NA	NA	NA	NA	NA	NA	NA	NA	NA	NA
HsInv0105	rs4720380	7	40884534	G	<0.8	<0.8	1	0.94	<0.8	<0.8	<0.8	<0.8	0.97	<0.8	<0.8	NA	NA	NA	NA	NA	NA	NA	NA	NA	NA
HsInv0105	rs55748232	7	40884657	T	<0.8	<0.8	1	1	1	1	1	<0.8	1	1	<0.8	NA	NA	NA	NA	NA	NA	NA	NA	NA	NA
HsInv0105	rs4720381	7	40885228	T	<0.8	<0.8	1	0.94	<0.8	<0.8	<0.8	<0.8	0.97	<0.8	<0.8	NA	NA	NA	NA	NA	NA	NA	NA	NA	NA
HsInv0105	rs6952818	7	40885513	C	<0.8	<0.8	1	0.94	<0.8	<0.8	<0.8	<0.8	0.97	<0.8	<0.8	NA	NA	NA	NA	NA	NA	NA	NA	NA	NA
HsInv0105	rs6952995	7	40885658	C	<0.8	<0.8	1	0.94	<0.8	<0.8	<0.8	<0.8	0.97	<0.8	<0.8	NA	NA	NA	NA	NA	NA	NA	NA	NA	NA
HsInv0105	rs6970936	7	40885663	A	<0.8	<0.8	1	0.94	<0.8	<0.8	<0.8	<0.8	0.97	<0.8	<0.8	NA	NA	NA	NA	NA	NA	NA	NA	NA	NA
HsInv0105	rs2876979	7	40885934	A	<0.8	<0.8	1	0.94	<0.8	<0.8	<0.8	<0.8	0.97	<0.8	<0.8	<0.8	<0.8	0.94	0.94	<0.8	<0.8	<0.8	0.94	<0.8	<0.8
HsInv0105	rs7808121	7	40886576	T	<0.8	<0.8	1	0.94	<0.8	<0.8	<0.8	<0.8	0.97	<0.8	<0.8	<0.8	<0.8	0.94	0.94	<0.8	<0.8	<0.8	0.94	<0.8	<0.8
HsInv0105	rs7808678	7	40886716	A	<0.8	<0.8	1	0.94	<0.8	<0.8	<0.8	<0.8	0.97	<0.8	<0.8	NA	NA	NA	NA	NA	NA	NA	NA	NA	NA
HsInv0105	rs7808304	7	40886758	G	<0.8	<0.8	1	0.94	<0.8	<0.8	<0.8	<0.8	0.97	<0.8	<0.8	NA	NA	NA	NA	NA	NA	NA	NA	NA	NA
HsInv0105	rs28621645	7	40887411	G	<0.8	<0.8	1	0.94	<0.8	<0.8	<0.8	<0.8	0.97	<0.8	<0.8	NA	NA	NA	NA	NA	NA	NA	NA	NA	NA
HsInv0105	rs10237052	7	40887706	T	<0.8	<0.8	1	0.94	<0.8	<0.8	<0.8	<0.8	0.97	<0.8	<0.8	NA	NA	NA	NA	NA	NA	NA	NA	NA	NA
HsInv0105	rs4050966	7	40888049	A	<0.8	<0.8	1	1	1	1	1	<0.8	1	1	<0.8	NA	NA	NA	NA	NA	NA	NA	NA	NA	NA
HsInv0105	rs6963162	7	40889040	A	<0.8	<0.8	1	0.94	<0.8	<0.8	<0.8	<0.8	0.97	<0.8	<0.8	NA	NA	NA	NA	NA	NA	NA	NA	NA	NA
HsInv0105	rs10226883	7	40889985	A	<0.8	<0.8	1	1	1	1	1	<0.8	1	1	<0.8	NA	NA	NA	NA	NA	NA	NA	NA	NA	NA
HsInv0105	rs10227436	7	40890670	T	<0.8	<0.8	1	1	1	1	1	<0.8	1	1	<0.8	NA	NA	NA	NA	NA	NA	NA	NA	NA	NA
HsInv0105	rs10231596	7	40891684	T	<0.8	<0.8	1	0.94	<0.8	<0.8	<0.8	<0.8	0.97	<0.8	<0.8	<0.8	<0.8	0.94	0.94	<0.8	<0.8	<0.8	0.94	<0.8	<0.8
HsInv0105	rs6957123	7	40891812	G	<0.8	<0.8	1	0.94	<0.8	<0.8	<0.8	<0.8	0.97	<0.8	<0.8	<0.8	<0.8	0.94	0.94	<0.8	<0.8	<0.8	0.94	<0.8	<0.8
HsInv0105	rs4723983	7	40892728	G	<0.8	<0.8	1	1	1	1	1	<0.8	1	1	<0.8	<0.8	<0.8	1	1	1	1	1	1	1	<0.8
HsInv0105	rs1203578	7	40898138	C	0.98	0.94	1	1	1	0.98	1	0.96	1	0.98	0.98	1	1	1	1	1	1	1	1	1	1
HsInv0105	rs6971120	7	40899646	C	<0.8	<0.8	1	1	1	1	1	<0.8	1	1	<0.8	<0.8	<0.8	1	1	1	1	1	1	1	<0.8
HsInv0105	rs2010706	7	40899967	C	NA	NA	NA	NA	NA	NA	NA	NA	NA	NA	NA	NA	<0.8	1	1	1	NA	NA	1	NA	NA
HsInv0105	rs699484	7	40900175	G	<0.8	<0.8	1	1	1	1	1	<0.8	1	1	<0.8	<0.8	<0.8	1	1	1	1	1	1	1	<0.8
HsInv0105	rs1053953	7	40900340	A	<0.8	<0.8	1	1	1	1	1	<0.8	1	1	<0.8	NA	NA	NA	NA	NA	NA	NA	NA	NA	NA
HsInv0105	rs1859845	7	40900442	A	NA	NA	NA	NA	NA	NA	NA	NA	NA	NA	NA	<0.8	<0.8	<0.8	<0.8	1	1	0.89	<0.8	1	<0.8
HsInv0105	rs1029623	7	40901047	G	<0.8	<0.8	1	1	1	1	1	<0.8	1	1	<0.8	NA	NA	NA	NA	NA	NA	NA	NA	NA	NA
HsInv0105	rs1029624	7	40901066	C	<0.8	<0.8	1	1	1	1	1	<0.8	1	1	<0.8	NA	NA	NA	NA	NA	NA	NA	NA	NA	NA
HsInv0105	rs1029625	7	40901092	A	<0.8	<0.8	1	1	1	1	1	<0.8	1	1	<0.8	NA	NA	NA	NA	NA	NA	NA	NA	NA	NA
HsInv0105	rs17688924	7	40903479	T	<0.8	<0.8	<0.8	<0.8	1	1	0.89	<0.8	<0.8	1	<0.8	NA	NA	NA	NA	NA	NA	NA	NA	NA	NA
HsInv0105	rs4050954	7	40904112	A	<0.8	<0.8	1	1	1	1	1	<0.8	1	1	<0.8	<0.8	<0.8	1	1	1	1	1	1	1	<0.8
HsInv0105	rs10263468	7	40904437	A	<0.8	<0.8	<0.8	<0.8	1	1	0.89	<0.8	<0.8	1	<0.8	NA	NA	NA	NA	NA	NA	NA	NA	NA	NA
HsInv0105	rs10263609	7	40904552	A	<0.8	<0.8	0.82	1	1	1	1	<0.8	0.89	1	<0.8	NA	<0.8	<0.8	1	1	NA	NA	0.86	NA	NA
HsInv0105	rs10263717	7	40904670	T	<0.8	<0.8	0.82	1	1	1	1	<0.8	0.89	1	<0.8	NA	NA	NA	NA	NA	NA	NA	NA	NA	NA
HsInv0114	rs7042625	9	126708175	G	<0.8	<0.8	0.81	<0.8	<0.8	<0.8	<0.8	<0.8	<0.8	<0.8	<0.8	NA	NA	NA	NA	NA	NA	NA	NA	NA	NA
HsInv0114	rs12335840	9	126713411	C	<0.8	<0.8	0.81	<0.8	<0.8	<0.8	<0.8	<0.8	<0.8	<0.8	<0.8	<0.8	<0.8	0.81	<0.8	<0.8	<0.8	<0.8	<0.8	<0.8	<0.8
HsInv0114	rs7037462	9	126713979	C	<0.8	<0.8	0.81	<0.8	<0.8	<0.8	<0.8	<0.8	<0.8	<0.8	<0.8	NA	NA	NA	NA	NA	NA	NA	NA	NA	NA
HsInv0114	rs16927007	9	126714710	T	<0.8	<0.8	0.81	<0.8	<0.8	<0.8	<0.8	<0.8	<0.8	<0.8	<0.8	NA	NA	NA	NA	NA	NA	NA	NA	NA	NA
HsInv0114	rs4838084	9	126715275	G	<0.8	<0.8	0.81	<0.8	<0.8	<0.8	<0.8	<0.8	<0.8	<0.8	<0.8	<0.8	<0.8	0.81	<0.8	<0.8	<0.8	<0.8	<0.8	<0.8	<0.8
HsInv0114	rs7033980	9	126730478	T	<0.8	<0.8	0.83	0.93	<0.8	<0.8	<0.8	<0.8	0.88	<0.8	<0.8	NA	NA	NA	NA	NA	NA	NA	NA	NA	NA
HsInv0114	rs7039216	9	126732247	A	<0.8	<0.8	<0.8	<0.8	<0.8	<0.8	<0.8	<0.8	<0.8	<0.8	<0.8	<0.8	<0.8	<0.8	<0.8	<0.8	0.81	NA	<0.8	<0.8	NA
HsInv0114	rs3983857	9	126732528	A	<0.8	<0.8	<0.8	<0.8	<0.8	<0.8	<0.8	<0.8	<0.8	<0.8	<0.8	<0.8	<0.8	<0.8	<0.8	<0.8	0.8	<0.8	<0.8	<0.8	<0.8
HsInv0114	rs140985087	9	126734726	T	<0.8	<0.8	0.83	0.93	<0.8	<0.8	<0.8	<0.8	0.88	<0.8	<0.8	NA	NA	NA	NA	NA	NA	NA	NA	NA	NA
HsInv0114	rs12380452	9	126737117	G	<0.8	<0.8	0.83	<0.8	<0.8	<0.8	<0.8	<0.8	<0.8	<0.8	<0.8	<0.8	<0.8	0.83	<0.8	<0.8	<0.8	0.8	<0.8	<0.8	<0.8
HsInv0114	rs4838089	9	126737779	A	<0.8	<0.8	<0.8	<0.8	<0.8	0.83	<0.8	<0.8	<0.8	<0.8	<0.8	NA	NA	NA	NA	NA	NA	NA	NA	NA	NA
HsInv0114	rs4838090	9	126738055	G	<0.8	<0.8	0.83	<0.8	0.92	0.92	1	<0.8	<0.8	0.92	0.87	<0.8	<0.8	0.83	<0.8	0.92	0.95	1	<0.8	0.94	0.84
HsInv0114	rs10986161	9	126738449	T	<0.8	<0.8	0.83	<0.8	0.92	0.92	1	<0.8	<0.8	0.92	0.86	NA	NA	NA	NA	NA	NA	NA	NA	NA	NA
HsInv0114	rs7859668	9	126748128	C	<0.8	<0.8	0.83	0.87	<0.8	<0.8	<0.8	<0.8	0.85	<0.8	<0.8	<0.8	<0.8	0.83	0.83	<0.8	<0.8	0.8	0.83	<0.8	<0.8
HsInv0114	rs4836950	9	126749631	T	<0.8	<0.8	0.83	<0.8	<0.8	<0.8	<0.8	<0.8	<0.8	<0.8	<0.8	<0.8	<0.8	0.83	<0.8	<0.8	<0.8	0.8	<0.8	<0.8	<0.8
HsInv0114	rs4836951	9	126750787	C	<0.8	<0.8	<0.8	<0.8	0.84	0.8	<0.8	<0.8	<0.8	0.82	<0.8	NA	NA	NA	NA	NA	NA	NA	NA	NA	NA
HsInv0114	rs4838091	9	126751245	A	<0.8	<0.8	<0.8	<0.8	0.84	0.8	<0.8	<0.8	<0.8	0.82	<0.8	<0.8	<0.8	<0.8	<0.8	0.82	0.83	<0.8	<0.8	0.83	<0.8
HsInv0114	rs10760305	9	126751823	C	<0.8	<0.8	<0.8	<0.8	0.84	0.8	<0.8	<0.8	<0.8	0.82	<0.8	NA	NA	NA	NA	NA	NA	NA	NA	NA	NA
HsInv0114	rs10986170	9	126751923	T	<0.8	<0.8	0.83	<0.8	1	0.92	1	<0.8	<0.8	0.95	0.88	NA	NA	NA	NA	NA	NA	NA	NA	NA	NA
HsInv0114	rs10986171	9	126752085	T	<0.8	<0.8	0.83	<0.8	1	0.92	1	<0.8	<0.8	0.95	0.88	NA	NA	NA	NA	NA	NA	NA	NA	NA	NA
HsInv0114	rs1887343	9	126752929	A	<0.8	<0.8	<0.8	<0.8	0.84	<0.8	<0.8	<0.8	<0.8	<0.8	<0.8	<0.8	<0.8	<0.8	<0.8	0.82	<0.8	<0.8	<0.8	<0.8	<0.8
HsInv0114	rs35192168	9	126753321	A	<0.8	<0.8	0.83	<0.8	1	0.92	1	<0.8	<0.8	0.95	0.88	NA	NA	NA	NA	NA	NA	NA	NA	NA	NA
HsInv0114	rs577453353	9	126754928	G	<0.8	<0.8	<0.8	<0.8	<0.8	0.87	0.9	<0.8	<0.8	<0.8	<0.8	NA	NA	NA	NA	NA	NA	NA	NA	NA	NA
HsInv0114	rs72616649	9	126755160	T	<0.8	<0.8	<0.8	0.93	0.92	0.89	0.93	<0.8	0.84	0.9	0.81	NA	NA	NA	NA	NA	NA	NA	NA	NA	NA
HsInv0114	rs201120219	9	126755223	A	<0.8	<0.8	<0.8	0.87	<0.8	<0.8	0.81	<0.8	0.81	<0.8	<0.8	NA	NA	NA	NA	NA	NA	NA	NA	NA	NA
HsInv0114	rs13302675	9	126756961	C	<0.8	<0.8	<0.8	<0.8	0.88	0.83	<0.8	<0.8	<0.8	0.84	<0.8	NA	NA	NA	NA	NA	NA	NA	NA	NA	NA
HsInv0114	rs13301819	9	126756962	T	<0.8	<0.8	<0.8	<0.8	0.88	0.83	<0.8	<0.8	<0.8	0.84	<0.8	NA	NA	NA	NA	NA	NA	NA	NA	NA	NA
HsInv0114	rs7849890	9	126758163	A	<0.8	<0.8	<0.8	<0.8	0.83	<0.8	<0.8	<0.8	<0.8	<0.8	<0.8	NA	<0.8	<0.8	<0.8	<0.8	NA	NA	<0.8	NA	NA
HsInv0124	rs113205007	11	302120	C	<0.8	<0.8	1	<0.8	<0.8	<0.8	<0.8	<0.8	<0.8	<0.8	<0.8	NA	NA	NA	NA	NA	NA	NA	NA	NA	NA
HsInv0124	rs138908017	11	302191	G	<0.8	<0.8	1	<0.8	<0.8	<0.8	<0.8	<0.8	<0.8	<0.8	<0.8	NA	NA	NA	NA	NA	NA	NA	NA	NA	NA
HsInv0124	rs111797074	11	302334	A	<0.8	<0.8	1	<0.8	<0.8	<0.8	<0.8	<0.8	<0.8	<0.8	<0.8	NA	NA	NA	NA	NA	NA	NA	NA	NA	NA
HsInv0124	rs4758639	11	305406	G	<0.8	<0.8	<0.8	<0.8	0.8	<0.8	<0.8	<0.8	<0.8	<0.8	<0.8	NA	NA	NA	NA	NA	NA	NA	NA	NA	NA
HsInv0124	rs75117940	11	307025	G	<0.8	<0.8	1	1	<0.8	<0.8	<0.8	<0.8	1	<0.8	<0.8	NA	NA	NA	NA	NA	NA	NA	NA	NA	NA
HsInv0124	rs3809111	11	307029	C	<0.8	<0.8	1	1	<0.8	<0.8	<0.8	<0.8	1	<0.8	<0.8	NA	NA	NA	NA	NA	NA	NA	NA	NA	NA
HsInv0124	rs909097	11	308576	G	<0.8	<0.8	1	1	<0.8	<0.8	<0.8	<0.8	1	<0.8	<0.8	NA	NA	NA	NA	NA	NA	NA	NA	NA	NA
HsInv0124	rs909098	11	308716	C	<0.8	<0.8	1	1	<0.8	<0.8	<0.8	<0.8	1	<0.8	<0.8	NA	NA	NA	NA	NA	NA	NA	NA	NA	NA
HsInv0124	rs72867737	11	312929	C	<0.8	<0.8	1	1	<0.8	<0.8	<0.8	<0.8	1	<0.8	<0.8	NA	NA	NA	NA	NA	NA	NA	NA	NA	NA
HsInv0124	rs574016821	11	314473	C	<0.8	<0.8	1	1	<0.8	<0.8	<0.8	<0.8	1	<0.8	<0.8	NA	NA	NA	NA	NA	NA	NA	NA	NA	NA
HsInv0124	rs559100991	11	314481	C	<0.8	<0.8	1	1	<0.8	<0.8	<0.8	<0.8	1	<0.8	<0.8	NA	NA	NA	NA	NA	NA	NA	NA	NA	NA
HsInv0124	rs77612739	11	315745	G	<0.8	<0.8	1	1	<0.8	<0.8	<0.8	<0.8	1	<0.8	<0.8	NA	NA	NA	NA	NA	NA	NA	NA	NA	NA
HsInv0124	rs12421894	11	316071	G	<0.8	<0.8	1	1	<0.8	<0.8	<0.8	<0.8	1	<0.8	<0.8	NA	NA	NA	NA	NA	NA	NA	NA	NA	NA
HsInv0124	rs3835195	11	320115	A	<0.8	<0.8	1	1	<0.8	<0.8	<0.8	<0.8	1	<0.8	<0.8	NA	NA	NA	NA	NA	NA	NA	NA	NA	NA
HsInv0124	rs28655829	11	320166	C	<0.8	<0.8	1	1	<0.8	<0.8	<0.8	<0.8	1	<0.8	<0.8	NA	NA	NA	NA	NA	NA	NA	NA	NA	NA
HsInv0124	rs10902122	11	321239	T	<0.8	<0.8	1	1	<0.8	<0.8	<0.8	<0.8	1	<0.8	<0.8	NA	NA	NA	NA	NA	NA	NA	NA	NA	NA
HsInv0124	rs10794307	11	322722	T	<0.8	<0.8	<0.8	<0.8	0.92	0.85	<0.8	<0.8	<0.8	0.87	<0.8	NA	NA	NA	NA	NA	NA	NA	NA	NA	NA
HsInv0124	rs112701542	11	322728	AT	<0.8	<0.8	1	1	<0.8	<0.8	<0.8	<0.8	1	<0.8	<0.8	NA	NA	NA	NA	NA	NA	NA	NA	NA	NA
HsInv0124	rs9666504	11	323062	G	<0.8	<0.8	1	1	<0.8	<0.8	<0.8	<0.8	1	<0.8	<0.8	NA	NA	NA	NA	NA	NA	NA	NA	NA	NA
HsInv0124	rs9666295	11	323222	T	<0.8	<0.8	1	1	<0.8	<0.8	<0.8	<0.8	1	<0.8	<0.8	NA	NA	NA	NA	NA	NA	NA	NA	NA	NA
HsInv0201	rs141283687	5	147522940	A	<0.8	<0.8	<0.8	0.83	<0.8	0.83	<0.8	<0.8	0.82	<0.8	<0.8	NA	NA	NA	NA	NA	NA	NA	NA	NA	NA
HsInv0201	rs3935572	5	147524833	T	<0.8	<0.8	<0.8	<0.8	<0.8	0.85	<0.8	<0.8	<0.8	0.82	<0.8	NA	<0.8	0.83	<0.8	0.81	NA	NA	<0.8	NA	NA
HsInv0201	rs71583968	5	147525858	G	<0.8	<0.8	<0.8	<0.8	<0.8	0.85	<0.8	<0.8	<0.8	0.82	<0.8	NA	NA	NA	NA	NA	NA	NA	NA	NA	NA
HsInv0201	rs6888999	5	147526393	C	<0.8	<0.8	<0.8	<0.8	<0.8	0.85	<0.8	<0.8	<0.8	0.82	<0.8	<0.8	<0.8	0.83	<0.8	<0.8	0.8	<0.8	<0.8	0.8	<0.8
HsInv0201	rs11168034	5	147527112	T	<0.8	<0.8	<0.8	<0.8	<0.8	0.85	<0.8	<0.8	<0.8	0.82	<0.8	<0.8	<0.8	0.83	<0.8	<0.8	0.81	<0.8	<0.8	0.8	<0.8
HsInv0201	rs724726	5	147527838	T	<0.8	<0.8	<0.8	<0.8	<0.8	0.85	<0.8	<0.8	<0.8	0.82	<0.8	NA	<0.8	0.84	<0.8	0.81	NA	NA	<0.8	NA	NA
HsInv0201	rs138256772	5	147530001	TA	<0.8	<0.8	<0.8	<0.8	<0.8	0.85	<0.8	<0.8	<0.8	0.82	<0.8	NA	NA	NA	NA	NA	NA	NA	NA	NA	NA
HsInv0201	rs4419576	5	147532234	T	<0.8	<0.8	<0.8	<0.8	<0.8	0.85	<0.8	<0.8	<0.8	0.82	<0.8	<0.8	<0.8	<0.8	<0.8	<0.8	0.81	<0.8	<0.8	0.8	<0.8
HsInv0201	rs13165271	5	147533717	C	<0.8	<0.8	<0.8	<0.8	<0.8	0.85	<0.8	<0.8	<0.8	0.82	<0.8	NA	<0.8	0.83	<0.8	0.8	NA	NA	<0.8	NA	NA
HsInv0201	rs13169394	5	147533727	C	<0.8	<0.8	<0.8	<0.8	<0.8	0.85	<0.8	<0.8	<0.8	0.82	<0.8	NA	<0.8	0.83	<0.8	0.81	NA	NA	<0.8	NA	NA
HsInv0201	rs2400486	5	147534289	T	<0.8	<0.8	<0.8	<0.8	<0.8	0.85	<0.8	<0.8	<0.8	0.82	<0.8	NA	<0.8	0.82	<0.8	<0.8	NA	NA	<0.8	NA	NA
HsInv0201	rs2400487	5	147534305	G	<0.8	<0.8	<0.8	<0.8	<0.8	0.85	<0.8	<0.8	<0.8	0.82	<0.8	NA	NA	NA	NA	NA	NA	NA	NA	NA	NA
HsInv0201	rs10074005	5	147534721	C	<0.8	<0.8	<0.8	<0.8	<0.8	0.85	<0.8	<0.8	<0.8	0.82	<0.8	NA	NA	NA	NA	NA	NA	NA	NA	NA	NA
HsInv0201	rs7736069	5	147536252	T	<0.8	<0.8	<0.8	<0.8	<0.8	0.85	<0.8	<0.8	<0.8	0.82	<0.8	NA	<0.8	0.84	<0.8	0.81	NA	NA	0.8	NA	NA
HsInv0201	rs7702462	5	147536357	A	<0.8	<0.8	<0.8	<0.8	<0.8	0.85	<0.8	<0.8	<0.8	0.82	<0.8	NA	<0.8	0.83	<0.8	0.81	NA	NA	<0.8	NA	NA
HsInv0201	rs7736651	5	147536585	G	<0.8	<0.8	<0.8	<0.8	<0.8	0.85	<0.8	<0.8	<0.8	0.82	<0.8	NA	<0.8	0.87	<0.8	0.81	NA	NA	0.82	NA	NA
HsInv0201	rs200168306	5	147538223	G	<0.8	<0.8	<0.8	<0.8	<0.8	0.83	<0.8	<0.8	<0.8	0.81	<0.8	NA	NA	NA	NA	NA	NA	NA	NA	NA	NA
HsInv0201	rs11168035	5	147539312	G	<0.8	<0.8	<0.8	<0.8	<0.8	0.85	<0.8	<0.8	<0.8	0.82	<0.8	NA	NA	NA	NA	NA	NA	NA	NA	NA	NA
HsInv0201	rs10875631	5	147539520	G	<0.8	<0.8	<0.8	<0.8	<0.8	0.85	<0.8	<0.8	<0.8	0.82	<0.8	NA	<0.8	0.84	<0.8	0.81	NA	NA	<0.8	NA	NA
HsInv0201	rs6580525	5	147541020	G	<0.8	<0.8	<0.8	<0.8	<0.8	0.85	<0.8	<0.8	<0.8	0.82	<0.8	NA	NA	NA	NA	NA	NA	NA	NA	NA	NA
HsInv0201	rs6580526	5	147541208	C	<0.8	<0.8	<0.8	<0.8	0.82	0.89	0.86	<0.8	<0.8	0.86	<0.8	NA	<0.8	0.83	<0.8	0.84	NA	NA	<0.8	NA	NA
HsInv0201	rs6872890	5	147541895	C	<0.8	<0.8	1	0.96	1	1	1	<0.8	0.98	1	0.82	NA	NA	NA	NA	NA	NA	NA	NA	NA	NA
HsInv0201	rs7717500	5	147542282	C	<0.8	<0.8	1	1	1	1	1	<0.8	1	1	0.86	<0.8	<0.8	1	1	1	1	1	1	1	0.83
HsInv0201	rs2400488	5	147542513	G	<0.8	<0.8	1	1	1	1	1	<0.8	1	1	0.86	NA	NA	NA	NA	NA	NA	NA	NA	NA	NA
HsInv0201	rs2400489	5	147542849	C	<0.8	<0.8	1	1	1	1	1	<0.8	1	1	0.86	NA	NA	NA	NA	NA	NA	NA	NA	NA	NA
HsInv0201	rs2400490	5	147542850	A	<0.8	<0.8	<0.8	<0.8	0.84	0.84	<0.8	<0.8	<0.8	0.84	<0.8	NA	NA	NA	NA	NA	NA	NA	NA	NA	NA
HsInv0201	rs2400492	5	147542996	A	<0.8	<0.8	1	1	1	1	1	<0.8	1	1	0.86	NA	NA	NA	NA	NA	NA	NA	NA	NA	NA
HsInv0201	rs10061827	5	147543264	T	<0.8	<0.8	1	1	1	1	1	<0.8	1	1	0.86	NA	<0.8	1	1	1	NA	NA	1	NA	NA
HsInv0201	rs6898852	5	147543522	T	<0.8	<0.8	1	1	1	1	0.98	<0.8	1	1	0.85	NA	NA	NA	NA	NA	NA	NA	NA	NA	NA
HsInv0201	rs6883615	5	147543535	C	<0.8	<0.8	1	1	1	1	0.98	<0.8	1	1	0.85	NA	<0.8	1	1	1	NA	NA	1	NA	NA
HsInv0201	rs6899173	5	147543715	T	<0.8	<0.8	1	1	1	1	1	<0.8	1	1	0.83	NA	NA	NA	NA	NA	NA	NA	NA	NA	NA
HsInv0201	rs72470269	5	147543751	A	<0.8	<0.8	<0.8	<0.8	0.84	0.82	<0.8	<0.8	<0.8	0.83	<0.8	NA	NA	NA	NA	NA	NA	NA	NA	NA	NA
HsInv0201	rs6898179	5	147543771	T	<0.8	<0.8	<0.8	<0.8	1	0.98	1	<0.8	<0.8	0.99	<0.8	NA	NA	NA	NA	NA	NA	NA	NA	NA	NA
HsInv0201	rs6898191	5	147543784	A	<0.8	<0.8	1	1	1	0.98	1	<0.8	1	0.99	0.85	NA	NA	NA	NA	NA	NA	NA	NA	NA	NA
HsInv0201	rs6884063	5	147543807	G	<0.8	<0.8	1	1	1	0.98	1	<0.8	1	0.99	0.85	NA	NA	NA	NA	NA	NA	NA	NA	NA	NA
HsInv0201	rs6898210	5	147543838	T	<0.8	<0.8	1	1	1	0.98	1	<0.8	1	0.99	0.85	NA	<0.8	0.95	1	1	NA	NA	0.98	NA	NA
HsInv0201	rs6879875	5	147543853	G	<0.8	<0.8	1	1	1	0.98	1	<0.8	1	0.99	0.85	NA	NA	NA	NA	NA	NA	NA	NA	NA	NA
HsInv0201	rs9654490	5	147543991	A	<0.8	<0.8	1	1	1	1	1	<0.8	1	1	0.86	NA	NA	NA	NA	NA	NA	NA	NA	NA	NA
HsInv0201	rs9654500	5	147544203	A	<0.8	<0.8	1	1	1	1	1	<0.8	1	1	0.86	NA	NA	NA	NA	NA	NA	NA	NA	NA	NA
HsInv0201	rs9654501	5	147544224	C	<0.8	<0.8	1	1	1	1	1	<0.8	1	1	0.86	NA	NA	NA	NA	NA	NA	NA	NA	NA	NA
HsInv0201	rs9654502	5	147544258	A	<0.8	<0.8	1	1	1	1	1	<0.8	1	1	0.86	NA	NA	NA	NA	NA	NA	NA	NA	NA	NA
HsInv0201	rs6888900	5	147544288	C	<0.8	<0.8	1	1	1	1	1	<0.8	1	1	0.86	NA	NA	NA	NA	NA	NA	NA	NA	NA	NA
HsInv0201	rs6864133	5	147544367	T	<0.8	<0.8	1	1	1	1	1	<0.8	1	1	0.86	NA	NA	NA	NA	NA	NA	NA	NA	NA	NA
HsInv0201	rs9654491	5	147544494	C	<0.8	<0.8	1	1	1	1	1	<0.8	1	1	0.86	NA	NA	NA	NA	NA	NA	NA	NA	NA	NA
HsInv0201	rs6863271	5	147544592	C	<0.8	<0.8	1	1	1	1	1	<0.8	1	1	0.86	NA	NA	NA	NA	NA	NA	NA	NA	NA	NA
HsInv0201	rs140948975	5	147544667	T	<0.8	<0.8	1	1	1	1	0.98	<0.8	1	1	0.85	NA	NA	NA	NA	NA	NA	NA	NA	NA	NA
HsInv0201	rs13360182	5	147544687	T	<0.8	<0.8	1	1	1	1	1	<0.8	1	1	0.86	NA	NA	1	0.94	0.97	NA	NA	0.97	NA	NA
HsInv0201	rs10075227	5	147545078	C	<0.8	<0.8	1	1	1	1	1	<0.8	1	1	0.86	NA	NA	NA	NA	NA	NA	NA	NA	NA	NA
HsInv0201	rs10065999	5	147545100	T	<0.8	<0.8	1	1	1	1	1	<0.8	1	1	0.83	NA	<0.8	1	1	1	NA	NA	1	NA	NA
HsInv0201	rs6894796	5	147545324	C	<0.8	<0.8	1	1	1	1	1	<0.8	1	1	0.83	NA	NA	NA	NA	NA	NA	NA	NA	NA	NA
HsInv0201	rs2191680	5	147545635	T	<0.8	<0.8	1	1	1	1	1	<0.8	1	1	0.86	NA	<0.8	1	1	1	NA	NA	1	NA	NA
HsInv0201	rs9285669	5	147546452	A	<0.8	<0.8	1	1	1	1	1	<0.8	1	1	0.86	NA	NA	NA	NA	NA	NA	NA	NA	NA	NA
HsInv0201	rs9325078	5	147546861	A	<0.8	<0.8	1	1	1	1	1	<0.8	1	1	0.86	NA	NA	NA	NA	NA	NA	NA	NA	NA	NA
HsInv0201	rs9285670	5	147547062	A	<0.8	<0.8	1	1	1	1	1	<0.8	1	1	0.86	NA	NA	NA	NA	NA	NA	NA	NA	NA	NA
HsInv0201	rs4254894	5	147547151	C	<0.8	<0.8	1	1	1	1	1	<0.8	1	1	0.86	NA	<0.8	1	0.95	0.97	NA	NA	0.98	NA	NA
HsInv0201	rs4623135	5	147547263	G	<0.8	<0.8	1	1	1	1	1	<0.8	1	1	0.86	NA	NA	NA	NA	NA	NA	NA	NA	NA	NA
HsInv0201	rs9325079	5	147547366	T	<0.8	<0.8	1	1	1	1	1	<0.8	1	1	0.86	NA	NA	NA	NA	NA	NA	NA	NA	NA	NA
HsInv0201	rs9325080	5	147547372	C	<0.8	<0.8	<0.8	<0.8	1	1	1	<0.8	<0.8	1	<0.8	NA	NA	NA	NA	NA	NA	NA	NA	NA	NA
HsInv0201	rs10068904	5	147547882	C	<0.8	<0.8	1	1	1	1	1	<0.8	1	1	0.83	NA	NA	NA	NA	NA	NA	NA	NA	NA	NA
HsInv0201	rs10068913	5	147547906	C	<0.8	<0.8	1	1	<0.8	<0.8	0.89	<0.8	1	<0.8	<0.8	NA	<0.8	1	1	<0.8	NA	NA	1	NA	NA
HsInv0201	rs10068916	5	147547917	C	<0.8	<0.8	1	1	<0.8	<0.8	0.89	<0.8	1	<0.8	<0.8	<0.8	<0.8	1	1	<0.8	<0.8	0.89	1	<0.8	<0.8
HsInv0201	rs10068922	5	147547963	C	<0.8	<0.8	1	1	1	1	1	<0.8	1	1	0.83	NA	NA	NA	NA	NA	NA	NA	NA	NA	NA
HsInv0201	rs10068988	5	147547978	C	<0.8	<0.8	1	1	1	1	1	<0.8	1	1	0.83	<0.8	<0.8	1	1	1	1	1	1	1	0.82
HsInv0201	rs10067334	5	147548021	C	<0.8	<0.8	<0.8	<0.8	0.96	0.88	<0.8	<0.8	<0.8	0.91	<0.8	<0.8	<0.8	<0.8	<0.8	0.97	0.86	<0.8	<0.8	0.9	<0.8
HsInv0201	rs10070470	5	147548078	C	<0.8	<0.8	1	1	1	1	1	<0.8	1	1	0.86	NA	NA	NA	NA	NA	NA	NA	NA	NA	NA
HsInv0201	rs56223812	5	147548219	T	<0.8	<0.8	<0.8	<0.8	0.84	0.84	<0.8	<0.8	<0.8	0.84	<0.8	NA	NA	NA	NA	NA	NA	NA	NA	NA	NA
HsInv0201	rs6881658	5	147548328	G	<0.8	<0.8	1	1	1	1	1	<0.8	1	1	0.86	<0.8	<0.8	<0.8	<0.8	1	1	1	<0.8	1	<0.8
HsInv0201	rs6895745	5	147548348	C	<0.8	<0.8	1	1	1	1	1	<0.8	1	1	0.86	<0.8	<0.8	1	1	1	1	1	1	1	0.84
HsInv0201	rs4705055	5	147548419	T	<0.8	<0.8	1	1	1	1	1	<0.8	1	1	0.86	NA	NA	NA	NA	NA	NA	NA	NA	NA	NA
HsInv0201	rs5872064	5	147548893	C	<0.8	<0.8	1	1	1	0.98	1	<0.8	1	0.99	0.85	NA	NA	NA	NA	NA	NA	NA	NA	NA	NA
HsInv0201	rs4269285	5	147549163	C	<0.8	<0.8	1	1	1	1	1	<0.8	1	1	0.85	<0.8	<0.8	1	1	1	1	1	1	1	0.83
HsInv0201	rs10634880	5	147549507	CAT	<0.8	<0.8	<0.8	<0.8	0.96	0.88	<0.8	<0.8	<0.8	0.91	<0.8	NA	NA	NA	NA	NA	NA	NA	NA	NA	NA
HsInv0201	rs9885451	5	147549591	C	<0.8	<0.8	<0.8	<0.8	0.96	0.88	<0.8	<0.8	<0.8	0.91	<0.8	NA	<0.8	<0.8	<0.8	0.97	NA	NA	<0.8	NA	NA
HsInv0201	rs7703690	5	147549610	G	<0.8	<0.8	<0.8	<0.8	0.96	0.88	<0.8	<0.8	<0.8	0.91	<0.8	NA	NA	NA	NA	NA	NA	NA	NA	NA	NA
HsInv0201	rs13171863	5	147549736	C	<0.8	<0.8	<0.8	<0.8	0.87	0.86	<0.8	<0.8	<0.8	0.86	<0.8	NA	NA	NA	NA	NA	NA	NA	NA	NA	NA
HsInv0201	rs1156195	5	147550938	C	1	1	1	1	1	1	1	1	1	1	1	1	1	1	1	1	0.98	1	1	0.99	1
HsInv0201	rs7713904	5	147551286	T	1	1	1	1	1	1	1	1	1	1	1	NA	NA	NA	NA	NA	NA	NA	NA	NA	NA
HsInv0201	rs1029884	5	147551420	C	1	1	1	1	1	1	1	1	1	1	1	NA	1	1	1	1	NA	NA	1	NA	NA
HsInv0201	rs10678629	5	147552361	GAC	<0.8	<0.8	1	1	1	1	1	<0.8	1	1	0.86	NA	NA	NA	NA	NA	NA	NA	NA	NA	NA
[truncated: 2,223 more rows]
