# Supplementary material for: Evolutionary and functional impact of common polymorphic inversions in the human genome
Source: Nat Commun. 2019 Sep 17;10:4222. doi: 10.1038/s41467-019-12173-x (PMC6748972; doi:10.1038/s41467-019-12173-x)
Supplement: Supplementary file 17 — Supplementary Data 13 [file 41467_2019_12173_MOESM17_ESM.xlsx]

## Sheet: SD13-Breakpoint library
Supplementary Data 13. Breakpoint library used to identify sequence reads from the two orientations of 19 inversions with the BreakSeq algorithm. Sequences included within the inverted region are indicated in red, and blue sequences denote those nucleotides present in one allele and absent in the other.
Inversion	Allele	Breakpoint	Sequence
HsInv0004	O2	BP1	TTTATGCTACAATGCCCCTAGAAACCCCTCACAGCAAAGGCCCTCAAATGAGTTTACATCTATTGTGTCCCCAAACTTTAATCACTCTAGAATCTAAATA
	O2	BP2	GCTTCAGGCATGAGGCCACTATCCACAGTCCTAGGCTCCTAACCAGTCTCCACAAACCCAGGCTCAACACCTGCCCCAGCAGCAGGCCAGCCCCAAGCTC
	O1	BP1	TTATGCTACAATGCCCCTAGAAACCCCTCACAGCAAAGGCCCTCAAATTGGAGACTGGTTAGGAGCCTAGGACTGTGGATAGTGGCCTCATGCCTGAAGC
	O1	BP2	TATTTAGATTCTAGAGTGATTAAAGTTTGGGGACACAATAGATGTAAACTCACAAACCCAGGCTCAACACCTGCCCCAGCAGCAGGCCAGCCCCAAGCTC
HsInv00061	O2	BP1a	TTTCTGGACGTAAGATGTCAAAGACACAACTTCAGAAAAACTAGTCATCCCCCTCCTTTTATGTTACAAGGTAAAATAAGGCTTTTTAAATTCCTATCCA
	O2	BP1b	TACAAGTCCATTCCAGGACAGTATATTTCTGGACGTAAGATGTCAAAGACACAACTTCAGAAAAACTAGTCATCCCCCTCCTTTTATGTTACAAGGTAAA
	O2	BP2a	TTTTAAATTCCTATCCAAACCAACTAAATGGAACGGTATCATTTAGGACCCTGTCATGATCTTAGTATCTTATTTTTATCACCATTTCTGGATTCCCAGT
	O2	BP2b	TTTAGGACCCTGTCATGATCTTAGTATCTTATTTTTATCACCATTTCTGGATTCCCAGTCGGATGTAGGATATTAAGCGCAAAACTTTGGGAATATAAGA
	O1	BP1	ATTTCTGGACGTAAGATGTCAAAGACTAGTTTCAGAAAAACTAGTCATCCCCAGAAATGGTGATAAAAATAAGATACTAAGATCATGACAGGGTCCTAAA
	O1	BP2	TAAAAGGAGGGGGATGACTAGTTTTTCTGAAACTACTAGTTTTTCTGATACTGTCATGATCTTAGTATCTTATTTTTATCACCATTTCTGGATTCCCAGT
HsInv0041	O2	BP1	CAAGTCATAATGTAAGGATCTGGGGAGGAATTAGGTGCTGATAAGAAGCGTCTCAAAAAAAAAAACAAAAAAAGACAGACAGAGAGAATGAATGAATGAA
	O2	BP2	AATGAATGTGCTGGAAGTGAGATAGGATAAAACAGCCATCAGAGCCGGACCACCCTTCTCCTCCCTGGTCTGTGCCCTGAGACTGGCCTCTTGCCCTTTG
	O1	BP1	AAGTCATAATATAAGGATCTGGGGAGGAATTAGGTGCTGATAAGAAGCGTGCTGTGTGGGCACTTTGCTTAGGAGGGCAGTCCGGCTCTGATGGCTGTCT
	O1	BP2	TCATTCATTCATTCTCTCTGTCTGTCTTTTTTTGTTTTTTTTTTTTTGAGACGGAGTGTCGCTCTGTCGCCCAGGCTGGAGTGCAGTGGCGCTATCTCGG
HsInv0058	O2	BP1	CTTGAGCCTGGGAGGTTGCAGTGAGTCAAGATTGTGCCACTGCACTCCAGCCTGGGCAACAGAGCAAGACCCTGTCTCAAAAAAACAGAAAACAGGCCGG
	O2	BP2	GTGACCAGCGTGAATCACTGTGTATAGAATGGGAAGCGATGGGCGGCACACCATTCCATACCATTCCCACCAGGCAGATGTGATAGGCGTACGTAACTCC
	O1	BP1	AAGGATTTAGTACAAGAAGTAGATGTTTATAAAACCACTCGAAAAGGTGGTGTGCCGCCCATTGCTTCCCATTCTATACACAGTGATTCACGCTGGTCAC
	O1	BP2	CCGGCCTGTTTTCTGTTTTTTTGAGACAGGGTCTTGCTCTGTTGCCCAGGCCCTTGAACTATTCCACTTCCCACTCCTCCCCAGGCCCTTCCTAATGGGA
HsInv0059	O2	BP1	TTTTGGTAAATTTAAATAATAGTTATATGTGTCTTTCATAACTAAAGAAATGAAAGCTTTTAAAAGTAAAATTACAAAGAAATTTTATTTCATTCTCTAA
	O2	BP2	TACAATAAAGTTGCAGATTCAATTCAGCATGCAAAAATCAGAAGTGTTTCTGTACACTAGCAACAAACTACCTAAAAAAAGAAATTTAAAAAAATCCAAT
	O1	BP1	TTTTGGTAAATTTAAATAATAGTTATATGTGTCTTTCATAACTAAAGAAACAGAAACACTTCTGATTTTTGCATGCTGAATTGAATCTGCAACTTTATTG
	O1	BP2	ATGAAATAAAATTTCTTTGTAATTTTACTTTTAAAAGCTTTCATTTCTTTTGATATACAAGAATCAACTCAAAATGGATTAAAGACTTAAGTGTAAGACC
HsInv0068	O2	BP1	AGCAATGAGTACACACGGACATGCAGAATAGAATAATAGACATTGGAGGCTACAGTGGGCAGGAGGGTGAGAGAGGGGTGAGGGGTGAAATGCTATTGAT
	O2	BP2	TGACCCAAGTCAGGGTGTGACGCCAGGCTTTTATAAGTTCCCACTTCCTGCTCCCACCTACATCTACCCCTGAAAAGAACAGAACCGTGGACACATCAGC
	O1	BP1	AAGAGATAGATTGGTTTTCTCACATTATACATACATCACCTATTAACTAGCAGGAAGTGGGAACTTATAAAAGCCTGGCGTCACACCCTGACTTGGGTCA
	O1	BP2	ATCAATAGCATTTCACCCCTCACCCCTCTCTCACCCTCCTGCCCACTGTAGCCTAAGTGACATCATCAATACGAAGAAAGCATCATTCCTGATCACAAGC
HsInv0092	O2	BP1	TCGTTTCCCTAGGGAAAAGCCACTGTGTCCCTCTTCATAGACTGACATCTGATATTTCCCATTTTGCTTCTAATTGAGCTTTTTTTTTTTTTGGATCTTC
	O2	BP2	TGATTTAAACAGAAGTCTGGAGATACTTGAAATGAGTCATTTGAAAAAAAACAACCAATACCACAGAAATACAAAAAAAATCATTCAAGGCTACAATGAA
	O1	BP1	TCGTTTCCCTAGGGAAAAGCCACTGTGTCCCTCTTCATAGACTGACATCTTTTTTTTCAAATGACTCATTTCAAGTATCTCCAGACTTCTGTTTAAATCA
	O1	BP2	GATCCAAAAAAAAAAAAAAAAGCTCAATTAGAAGCAAAATGGGAAATATCACAACCAATACCACAGAAATACAAAAAAAATCATTCAAGGCTACAATGAA
HsInv0095	O2	BP1	TCTATCCTCAAGGAAATCACTTCTCAGTGTTCCTCAAGGAAATAACTTCTCAGTGTTCCATCTGCTATTCTACTACTCCTCAGGGATTATTCAGGCCCCC
	O2	BP2	TTCCCAAGCATGGGAAACCACTTGTTTAATGAATATGCTGCATCATATAAATAACACCTTGTCCTCACAAGATTTGTCTCCATATGGTTCCATAAATGAG
	O1	BP1	TCTATCCTCAAGGAAATCACTTCTCAGTGTTCCTCAAGGAAATAACTTCTTATATGATGCAGCATATTCATTAAACAAGTGGTTTCCCATGCTTGGGAAA
	O1	BP2	GGGGGCCTGAATAATCCCTGAGGAGTAGTAGAATAGCAGATGGAACACTGTAACACCTTGTCCTCACAAGATTTGTCTCCATATGGTTCCATAAATGAGT
HsInv0097	O2	BP1	TTAGCACCCTGTACCTTCTTCCCCCTTGACACAGAAAACCTTCTCTGAGGTTTGCCTCAGTCTCTCCCTCTGCCTTAAACCTACTTCTGCCCCTTGGCCA
	O2	BP2	GAAAATGTGCCGGGGATAGCTATCATATTTGCTCAGATACTTACAGGGGAAGTGTGAATGCTAACTGGAGGCTGGGATTAGCCTATTGACCACACAACTT
	O1	BP1	CTTGACACAGAAAACCTTCTCTAAGGACAGACTCTGATACAATCAAATGATCCCCTGTAAGTATCTGAGCAAATATGATAGCTATCCCCGGCACATTTTC
	O1	BP2	TTGGCCAAGGGGCAGAAGTAGGTTTAAGGCAGAGGGAGAGACTGAGGCAAGTTTTATAGTAGGAGTGCAAGTTTATTAAAGAGTTTGAGGGCAGGAACCA
HsInv00982	O2	BP1	CCAAGAGGCCTATCCTTTAAATAAGCCATCTAGGGCTGGGTGCAGCGGCTTTCCCTCGCTGGTGACTGTCTTTCCCTCGCTCTGGCTGAGAACAGTTATT
	O1	BP1	CCAAGAGGCCTATCCTTTAAATAAGCCATCTAGGGCTGGGTGCAGCGGCTCATGCCTGTAATCCCAGCACTTTGAGAGGCTGAGGCAGGCGGATTACTTG
HsInv0102	O2	BP1	GGGCTGAAAGGCAGTATGGTTCCAGAGTCCGTGCTGTAGACACTATGCGTTTTGTAATTTTAGTAGAGATGGGGTTTCACCATGTTGGCCAGGCTGGTCT
	O2	BP2	CAATTACTTAACGTCTCTGACCTTCGGTTCCTTTGACAACAAAGTCAACTATTAGCTGGGCTTGGTGGCATGCACCTTGTAATCCCAGCTACTCGGGAGG
	O1	BP1	GGGCTGAAAGGCAGTATGGTTCCAGAGTCTGTGCTGTAGACACTATGCATAGTTGACTTTGTTGTCAAAGGAACCGAAGGTCAGAGACGTTAAGTAATTG
	O1	BP2	AGACCAGCCTGGCCAACATGGTGAAACCCCGTCTCTACTAAAATTACAAAATTAGCTGGGCTTGGTGGCATGCACCTTGTAATCCCAGCTACTCGGGAGG
HsInv0105	O2	BP1	TGTTTCATTCTTGATATTTGTAATTTATGTTTTCTCTATTTTTATTTTGTCAGACTTAGCAGGAGTTATTTGATATTTGTAATTTATGTTTTCTCTATTT
	O2	BP2	CTTGGATGTTTATTGAATGTTCTGTTTCATTGGAAACAAAATTGTGGTTATCTTTAAAACACAGACATGTATTTGGGTGTTTTTTTTTATGTTACAACAA
	O1	BP1	TGTTTCATTCTTGATATTTGTAATTTATGTTTTCTCTATTTTTATTTTGTTAACCACAATTTTGTTTCCAATGAAACAGAACATTCAATAAACATCCAAG
	O1	BP2	aaaaatagagaaaacataaattacaaatatcaAATAACTCCTGCTAAGTCTCTTTAAAACACAGACATGTATTTGGGTGTTTTTTTTTATGTTACAACAA
HsInv0201	O2	BP1	CAGGGCATTAGTCTTAGTGATCTTGCACTTTACAACTTTGAAATAGGAAAGTTAATTCCCTCACACTTTGGCTGAATTACTTATTAGTGGGGATGACCTG
	O2	BP2	GAAGATATTTAAGAGAAAGCAAAACTACAATTTTTCTTAAAATAAAAAAATAGTCAATTCCCTTTACACTCTGGATCTTAGTTTTTCCAAATATAAAACC
	O1	BP1	ATTGACTTCCACTCGAGAAGCTCTCAAATATCCCTTCAGGCCCTGAATTATTTTTTATTTTAAGAAAAATTGTAGTTTTGCTTTCTCTTAAATATCTTCA
	O1	BP2	CAGGTCATCCCCACTAATAAGTAATTCAGCCAAAGTGTGAGAGTATTAACAGAATAGTTGAGGATTGACATGCCTCACACATCACAAACTCGGACCTGAT
HsInv02603	O2	BP1	ATATGAAACAATGTCCTTTGCAGGAACATGGATGCAGCTGGACATTATCCCCCCAAATTTATTCTACGCTCCTATCAATGTGTGACCTCAAATCACAGCT
	O1	BP1	ATATGAAACAATGTCCTTTGCAGGAACATGGATGCAGCTGGACATTATCCTAAGTAGATTAATGCAGGAACAGAAAGCTAAATAATGTGTGCTTTCACTT
HsInv0284	O2	BP1	CAATTGTACTCCTGGGTATTTATTTCAACAAAATGAAAATTTATGTCCATGCCTCTTTTTTTGTACAGCCAGTGGACTAAGAATGGTTTTAACATTATCA
	O2	BP2	TTGGCTATTACAAATAAAGCCATTCTGAACATTCATGTACAGGTTTTTGTGCAATGGGCTAAATTTGGCTCTTGGGCTGCAGTTTGCTGACCCCTGCTCT
	O1	BP1	CAATTGTACTCCTGGGTATTTATTTCAACAAAATGAAAATTTATGTCCATACAAAAACCTGTACATGAATGTTCAGAATGTCTTTATTTGTAATAGCCAA
	O1	BP2	TTTGATAATGTTAAAACCATTCTTAGTCCACTGGCTGTACAAAAAAAGAGGCAATGGGCTAAATTTGGCTCTTGGGCTGCAGTTTGCTGACCCCTGCTCT
HsInv0379	O2	BP1	CAGAGAATTTGGTTTCAAATAATTTTTTGATTTCTGACAATTATTTACTCTCCTTCACAAACATTGATGTAAAAATCCTTAGCAAGGCTGGGCGCAGTGG
	O2	BP2	TAACTCAAAACTACACAATTGCATGGAAAACATACTCCTGAATAACTTCTTATTGGCCTGAAGTTTTCTTTCTTTCTTTTTTTTTTTTTGAGACAGAGTT
	O1	BP1	CAGAGAATTTGGTTTCAAATAATTTTTTGATTTCTGACAATTATTTACTCAGAAGTTATTCAGGAGTATGTTTTCCATGCAATTGTGTAGTTTTGAGTTA
	O1	BP2	CCACTGCGCCCAGCTTTGCTAAGGATTTTTACATCAATGTTTGTGAAGGATATTGGCCTGAAGTTTTCTTTCTTTCTTTTTTTTTTTTTTTGAGACAGAG
HsInv0409	O2	BP1	CTCTTCAAGAAAGAATCCCTGATTCGGGAGTTCTTATACTTTTTCAAGAATCTTCATAAAATATTTTCCTCTGAGACAATGCAATCTATGCCCCATCTTT
	O2	BP2	TGACTTTGCCACAAGGCTTCAATGGGAACAGTCTCTCAGCGAAGCCTTTGGGGACCAAGAGAAATAAAGGTGAGAATCTTCTACAAAGGCAGATAAAAGG
	O1	BP1	CTCTTCAAGAAAGAATCCCTGATTCGGGAGTTCTTATACTTTTTCAAGAAATAATATATAGTAAAATCCATATACATCTATAATAAATATATTCCAATGT
	O1	BP2	GATTGCTTAAAGATGAGGCATAGATTGCATTGTCTCAGAGGAAAATATTTCTCAGAGGGACCAAGAGAAATAAAGGTGAGAATCTTCTACAAAGGCAGAT
HsInv1053	O2	BP1	TGCTAAAGAGAAAGTTAAGCTTGGAAAACTGATTCAGTAAAACTACCTTCAGCTAAGTTAAAAAAAAAAAAATTTATAGCGATGAGACCTCACTGTGTTA
	O2	BP2	TGCCCATAATTCTTGACTGTCTGTTTCCCTTTGGTATAACTGGCCTTCAGTTAGCTGAGTGGTGCTTGCCTGTGGTCCCAGCTACTTGGGAGGCTGAAGC
	O1	BP1	TCCCTTACAGCGTGTCTGCACTTGAAAAAAGCTAAAGGAAGTCCTTTATACTGAAGGCCAGTTATACCAAAGGGAAACAGACAGTCAAGAATTATGGGCA
	O1	BP2	CCTGGGTAACACAGTGAGGTCTCATCACTATAAATTTTTTTTTTTTTAACTTAGCTGAGTGGTGCTTGCCTGTGGTCCCAGCTACTTGGGAGGCTGAAGC
HsInv1116	O2	BP1	TAGCTTAATTTACAGAGAGCTGACATTGTCACAATATTGAGTATTACATTAATATGCTTTCTGTTTTTGGGTGTCACTCTCAATTTTTTTGAAACAATAC
	O2	BP2	TTCAGCCTAATTTTTTAGATATTACTACCAATAGAATGGTCTCCTGGATTTCCTTGTGAGAGAGATAGTCTTAATATTACTAACTTCAAGAATGAGAGAA
	O1	BP1	AATGTGTTTTTTAATGAATGGAAAGATAAGAAATAGCAAAGATATTGAGGAAATCCAGGAGACCATTCTATTGGTAGTAATATCTAAAAAATTAGGCTGA
	O1	BP2	ATTGTTTCAAAAAAATTGAGAGTGACACCCAAAAACAGAAAGCATATTTACCTTGTGAGAGAGATAGTCTTAATATTACTAACTTCAAGAATGAGAGAAA
1 Two versions of each breakpoint were used to detect the O2 allele due to the existence of duplicated sequences generated by staggered breaks.
2 Only BP1 considered due to the generation of an inverted duplication with high identity in O2 BP2, where no specific probe could be designed.
3 Only BP1 considered due to the presence of two similar Alu elements at both breakpoints, one of which is partially deleted in O1 BP1, and no specific probe could be designed for BP2.
