# Supplementary material for: Evolutionary and functional impact of common polymorphic inversions in the human genome
Source: Nat Commun. 2019 Sep 17;10:4222. doi: 10.1038/s41467-019-12173-x (PMC6748972; doi:10.1038/s41467-019-12173-x)
Supplement: Supplementary file 18 — Source Data [file 41467_2019_12173_MOESM18_ESM.xlsx]

## Sheet: Description
Evolutionary and functional impact of common polymorphic inversions in the human genome
Giner-Delgado et al.
File listing the source data underlying Figs. 2, 3a-c, 4a-c, 5a, c, e and 6a-b and Supplementary Figs. 1, 2a-b, 4a, f, 5 and 8a-c.
Data of the differents parts of each of the figures are provided in a separate Excel sheet.

## Sheet: Figure 2
Figure 2. Per-population derived allele frequency (DAF) or minor allele frequency (MAF) in Supplementary Table 1, reproduced below.
		Number of individuals				HsInv0004	HsInv0006	HsInv0030	HsInv0031	HsInv0040	HsInv0041	HsInv0045	HsInv0058	HsInv0059	HsInv0061	HsInv0068	HsInv0092	HsInv0095	HsInv0097	HsInv0098	HsInv0102	HsInv0105	HsInv0114	HsInv0201	HsInv0209	HsInv0260	HsInv0266	HsInv0278	HsInv0284	HsInv0379	HsInv0409	HsInv1051	HsInv1053	HsInv1116	HsInv0055	HsInv0072	HsInv0124	HsInv0241	HsInv0340	HsInv0341	HsInv0344	HsInv0347	HsInv0374	HsInv0389	HsInv0393	HsInv0396	HsInv0397	HsInv0403	HsInv0832
Population	Description	Total	Unrel	Ph1	Ph3	DAF	DAF	DAF	DAF	DAF	DAF	DAF	DAF	DAF	DAF	DAF	DAF	DAF	DAF	DAF	DAF	DAF	DAF	DAF	DAF	DAF	DAF	DAF	DAF	DAF	DAF	DAF	DAF	DAF	MAF	MAF	MAF	MAF	MAF	MAF	MAF	MAF	MAF	MAF	MAF	MAF	MAF	MAF	MAF
LWK	Luhya in Webuye, Kenya	90	81	87	75	0.981	0.931	0.012	0.481	0.228	0.747	0.463	0.222	0.093	0	0.099	0.265	0.173	0.019	0.346	0.272	0.469	0.8	0.611	0.184	0.204	0.269	0.608	0.105	0	0.385	0.029	0.247	0.722	0.605	0.05	0.146	0.582	0.513	0.152	0.487	0.234	0.392	0.958	0.317	0.263	0.608	0.65	0.821
YRI	Yoruba in Ibadan, Nigeria	100	70	48	58	0.993	0.943	0.021	0.371	0.279	0.629	0.636	0.384	0.093	0	0.116	0.35	0.121	0.014	0.307	0.35	0.45	0.843	0.664	0.271	0.129	0.271	0.543	0.101	0	0.359	0.08	0.236	0.843	0.557	0.078	0.121	0.597	0.507	0.257	0.493	0.286	0.243	1	0.33	0.417	0.553	0.65	1
AFR	African ancestry	190	151	135	133	0.987	0.937	0.017	0.43	0.252	0.692	0.543	0.297	0.093	0	0.107	0.305	0.149	0.017	0.328	0.308	0.46	0.82	0.636	0.225	0.169	0.27	0.577	0.103	0	0.373	0.055	0.242	0.778	0.583	0.063	0.134	0.589	0.51	0.201	0.49	0.258	0.322	0.978	0.323	0.335	0.583	0.65	0.908
CEU	Utah residents (CEPH) with Northern and Western European ancestry	90	60	35	45	0.8	0.408	0.158	0.317	0.208	0.442	0.45	0.383	0.183	0.025	0.225	0.067	0.325	0	0.117	0.133	0.517	0.375	0.533	0.017	0.125	0.208	0.898	0	0	0.478	0	0.692	0.75	0.217	0.011	0.608	0.167	0.008	0.025	0.542	0.092	0.467	0.178	0.367	0.159	0.156	0.267	0
TSI	Toscani in Italia	90	90	90	89	0.828	0.356	0.156	0.281	0.382	0.428	0.561	0.35	0.161	0.034	0.233	0.089	0.289	0	0.111	0.156	0.639	0.354	0.644	0.084	0.083	0.178	0.909	0	0	0.63	0	0.6	0.711	0.225	0.008	0.551	0.184	0.034	0.022	0.483	0.118	0.461	0.173	0.391	0.144	0.158	0.189	0
EUR	European ancestry	180	150	125	134	0.817	0.377	0.157	0.295	0.312	0.433	0.517	0.363	0.17	0.03	0.23	0.08	0.303	0	0.113	0.147	0.59	0.362	0.6	0.057	0.1	0.19	0.905	0	0	0.569	0	0.637	0.727	0.221	0.009	0.574	0.177	0.024	0.024	0.507	0.107	0.463	0.175	0.381	0.15	0.157	0.221	0
GIH	Gujarati Indians in Houston, Texas, USA	90	89	0	82	0.837	0.511	0.062	0.399	0.191	0.371	0.393	0.258	0.18	0.006	0.112	0.129	0.157	0	0.096	0.202	0.618	0.348	0.506	0	0.174	0.5	0.843	0	0	0.455	0	0.702	0.938	0.247	0.007	0.281	0.301	0.011	0.017	0.354	0.303	0.601	0.478	0.657	0.209	0.291	0.328	0.25
SAS	South-Asian ancestry	90	89	0	82	0.837	0.511	0.062	0.399	0.191	0.371	0.393	0.258	0.18	0.006	0.112	0.129	0.157	0	0.096	0.202	0.618	0.348	0.506	0	0.174	0.5	0.843	0	0	0.455	0	0.702	0.938	0.247	0.007	0.281	0.301	0.011	0.017	0.354	0.303	0.601	0.478	0.657	0.209	0.291	0.328	0.25
CHB	Han Chinese in Beijing, China	45	45	41	40	0.856	0.456	0	0.433	0.1	0.411	0.611	0.456	0.722	0	0	0.078	0.256	0	0.078	0.033	0.256	0.144	0.489	0.022	0.289	0.25	0.733	0	0.022	0.662	0	0.722	1	0.156	0	0.022	0.405	0	0	0.411	0.133	0.533	0.221	0.647	0.029	0.456	0.824	0
JPT	Japanese in Tokyo, Japan	45	45	39	45	0.889	0.4	0	0.432	0.044	0.422	0.544	0.456	0.678	0.022	0	0.089	0.244	0	0.078	0.044	0.211	0.156	0.367	0.011	0.422	0.289	0.656	0	0.033	0.776	0	0.689	1	0.122	0	0.056	0.378	0	0.023	0.278	0.122	0.711	0.313	0.746	0.015	0.687	0.672	0.043
EAS	East-Asian ancestry	90	90	80	85	0.872	0.428	0	0.433	0.072	0.417	0.578	0.456	0.7	0.011	0	0.083	0.25	0	0.078	0.039	0.233	0.15	0.428	0.017	0.356	0.27	0.694	0	0.028	0.719	0	0.706	1	0.139	0	0.039	0.391	0	0.011	0.344	0.128	0.622	0.267	0.696	0.023	0.57	0.748	0.022
Total		550	480	340	434	0.884	0.587	0.066	0.383	0.225	0.5	0.514	0.34	0.247	0.013	0.126	0.16	0.218	0.005	0.171	0.188	0.488	0.463	0.561	0.091	0.183	0.288	0.751	0.032	0.005	0.515	0.018	0.538	0.833	0.325	0.024	0.281	0.37	0.167	0.076	0.442	0.195	0.475	0.499	0.474	0.195	0.393	0.475	0.339
Figure 2. Mean age from the three estimates in Supplementary Data 6, with relevant columns reproduced below.
Inversion ID	Estimated inversion age (kya) (95% CI)
	Const. subs. rate	Chimp divergence	Gorilla divergence
Inversions generated by non-homologous mechanisms (NH)
HsInv0004	1494 (1473,1514)	1740 (1721,1758)	1424 (1406,1440)
HsInv0006	433 (423,441)	424 (415,432)	483 (473,492)
HsInv0031	3438 (3415,3462)	2463 (2447,2480)	2477 (2460,2494)
HsInv0041	977 (844,1096)	NA	NA
HsInv0045	623 (537,726)	NA	765 (677,866)
HsInv0058	1422 (1367,1486)	1559 (1508,1616)	2068 (2001,2144)
HsInv0059	57 (31,87)	97 (53,147)	74 (40,113)
HsInv0068	230 (214,247)	315 (294,337)	276 (258,296)
HsInv0092	136 (121,156)	260 (231,299)	169 (150,194)
HsInv0095	28 (-1,60)	23 (-1,48)	41 (-1,87)
HsInv0097	159 (152,168)	178 (169,188)	167 (159,176)
HsInv0098	896 (864,925)	1161 (1127,1191)	866 (838,890)
HsInv0102	190 (106,283)	166 (93,246)	141 (78,209)
HsInv0105	292 (207,387)	422 (301,552)	400 (285,526)
HsInv0201	1671 (1648,1692)	1671 (1653,1687)	1781 (1762,1799)
HsInv0260	82 (59,106)	87 (64,114)	86 (63,113)
HsInv0284	307 (279,334)	291 (265,316)	337 (307,366)
HsInv0379	112 (91,134)	77 (62,91)	72 (59,86)
HsInv0409	1651 (1601,1698)	1347 (1311,1379)	1469 (1429,1505)
HsInv1053	-124 (-136,-97)	-121 (-132,-96)	-105 (-116,-83)
HsInv1116	1432 (1408,1446)	1141 (1126,1150)	1443 (1423,1454)
Inversions generated by non-allelic homologous recombination (NAHR)
HsInv0030	NA	NA	NA
HsInv0040	924 (915,932)	898 (890,906)	873 (866,881)
HsInv0055	NA	NA	NA
HsInv0061	NA	NA	NA
HsInv0072	NA	NA	NA
HsInv0114	NA	NA	NA
HsInv0124	NA	NA	NA
HsInv0209	NA	NA	NA
HsInv0241	NA	NA	NA
HsInv0266	NA	NA	NA
HsInv0278	NA	NA	NA
HsInv0340	NA	NA	NA
HsInv0341	NA	NA	NA
HsInv0344	NA	NA	NA
HsInv0347	NA	NA	NA
HsInv0374	NA	NA	NA
HsInv0389	NA	NA	NA
HsInv0393	NA	NA	NA
HsInv0396	NA	NA	NA
HsInv0397	NA	NA	NA
HsInv0403	NA	NA	NA
HsInv0832	NA	NA	NA
HsInv1051	NA	NA	NA
HsInv1124	NA	NA	NA
Figure 2. Candidate inversions to be under natural selection, according to neutrality tests in Supplementary Data 7, reproduced below.
Inversion	Fst P-values										Fst populations	Fst evidence	LSFS-Positive P-values									LSFS-Positive evidence	LSFS-Balancing P-values									LSFS-Balancingevidence	NCD target freq.	NCD1 P-values							NCD1 evidence	NCD2 P-values							NCD2 evidence
	GLB	AFR-EAS	AFR-EUR	AFR-SAS	EAS-EUR	EAS-SAS	EUR-SAS	LWK-YRI	CHB-JPT	CEU-TSI			GLB conservative	GLB approximate	LWK	YRI	CHB	JPT	CEU	TSI	GIH		GLB conservative	GLB approximate	LWK	YRI	CHB	JPT	CEU	TSI	GIH			LWK	YRI	CHB	JPT	CEU	TSI	GIH		LWK	YRI	CHB	JPT	CEU	TSI	GIH
HsInv0004	0.613	0.421	0.316	0.241	0.811	0.79	0.949	0.834	0.544	0.788	NA	None	0.467	0.273	0.001	0.347	0.416	0.521	0.842	0.798	0.472	None	0.437	0.266	0.546	0.356	0.365	0.375	0.057	0.058	0.035	None	0.3	1	0.997	0.295	0.396	0.155	0.227	0.202	None	0.549	0.529	0.627	0.669	0.529	0.749	0.676	None
HsInv0006	0.085	0.081	0.037	0.081	0.807	0.726	0.333	0.886	0.451	0.601	LWK, YRI	Weak	0.003	0.007	0.006	0.019	0.346	0.321	0.471	0.465	0.705	Strong	0.831	0.67	0.602	0.598	0.631	0.551	0.169	0.117	0.194	None	0.4	0.865	0.937	NA	NA	NA	NA	NA	None	0.983	0.922	0.281	0.669	0.624	0.857	0.835	None
HsInv0030	0.518	0.838	0.449	0.727	0.172	0.331	0.248	0.871	NA	0.614	NA	None	NA	NA	NA	NA	NA	NA	NA	NA	NA	NA	NA	NA	NA	NA	NA	NA	NA	NA	NA	NA	0.3	0.533	0.47	0.264	0.145	0.221	0.133	0.557	None	0.048	0.035	0.055	0.031	0.042	0.057	0.028	Weak
HsInv0031	0.892	0.968	0.625	0.906	0.553	0.874	0.409	0.213	0.755	0.807	NA	None	0.007	0.027	0.251	0.912	0.389	0.232	0.401	0.058	0.013	Strong	0.336	0.828	0.641	0.081	0.742	0.336	0.145	0.815	0.872	None	NA	NA	NA	NA	NA	NA	NA	NA	NA	NA	NA	NA	NA	NA	NA	NA	NA
HsInv0040	0.638	0.455	0.842	0.695	0.218	0.476	0.22	0.316	0.252	0.009	TSI	Strong	0.968	0.872	0.648	0.892	0.958	0.936	0.736	0.842	0.917	None	0.132	0.069	0.047	0.029	0.083	0.034	0.031	0.034	0.022	Weak	0.3	0.23	0.153	0.407	0.6	0.114	0.108	0.129	None	0.015	0.018	0.056	0.08	0.042	0.026	0.06	Weak
HsInv0041	0.538	0.42	0.385	0.306	0.976	0.919	0.797	0.321	0.918	0.835	NA	None	0.934	0.924	0.587	0.932	0.967	0.927	0.385	0.793	0.704	None	0.095	0.039	0.346	0.483	0.154	0.014	0.484	0.414	0.379	Weak	NA	NA	NA	NA	NA	NA	NA	NA	NA	NA	NA	NA	NA	NA	NA	NA	NA
HsInv0045	0.891	0.928	0.946	0.597	0.826	0.356	0.318	0.058	0.561	0.047	TSI	Weak	NA	NA	NA	NA	NA	NA	NA	NA	NA	NA	NA	NA	NA	NA	NA	NA	NA	NA	NA	NA	NA	NA	NA	NA	NA	NA	NA	NA	NA	NA	NA	NA	NA	NA	NA	NA	NA
HsInv0055	0.241	0.181	0.218	0.282	0.731	0.515	0.723	0.409	0.506	0.92	NA	None	NA	NA	NA	NA	NA	NA	NA	NA	NA	NA	NA	NA	NA	NA	NA	NA	NA	NA	NA	NA	NA	NA	NA	NA	NA	NA	NA	NA	NA	NA	NA	NA	NA	NA	NA	NA	NA
HsInv0058	0.879	0.621	0.83	0.969	0.671	0.373	0.558	0.056	0.905	0.807	NA	None	0.095	0.093	0.274	0.285	0.215	0.081	0.026	0.314	0.317	Weak	0.721	0.773	0.472	0.135	0.565	0.577	0.261	0.244	0.146	None	0.3	0.101	0.119	0.247	0.465	0.283	0.116	0.198	None	0.03	0.045	0.039	0.029	0.041	0.06	0.037	Weak
HsInv0059	0.044	0.015	0.732	0.593	0.012	0.006	0.754	0.803	0.727	0.989	CHB, JPT	Strong	0.134	0.092	0.615	0.645	0.201	0.02	0.412	0.634	0.245	Weak	0.97	0.888	0.544	0.518	0.882	0.948	0.942	0.814	0.913	None	0.3	0.324	0.466	0.129	0.046	0.076	0.003	0.028	Weak	0.039	0.101	0.13	0.136	0.08	0.112	0.104	None
HsInv0061	0.292	0.366	0.201	0.614	0.33	0.982	0.208	NA	0.13	0.841	NA	None	NA	NA	NA	NA	NA	NA	NA	NA	NA	NA	NA	NA	NA	NA	NA	NA	NA	NA	NA	NA	NA	NA	NA	NA	NA	NA	NA	NA	NA	NA	NA	NA	NA	NA	NA	NA	NA
HsInv0068	0.526	0.479	0.617	0.962	0.11	0.192	0.236	0.687	NA	0.865	NA	None	0.199	0.528	0.437	0.345	0.499	0.501	0.856	0.811	0.494	None	0.862	0.566	0.494	0.309	0.501	0.501	0.262	0.574	0.603	None	0.3	0.182	0.459	0.947	NA	0.905	0.058	0.341	None	0.405	0.279	0.755	0.892	0.183	0.207	0.278	None
HsInv0072	0.359	0.213	0.515	0.536	0.521	0.648	0.992	0.44	NA	0.913	NA	None	NA	NA	NA	NA	NA	NA	NA	NA	NA	NA	NA	NA	NA	NA	NA	NA	NA	NA	NA	NA	NA	NA	NA	NA	NA	NA	NA	NA	NA	NA	NA	NA	NA	NA	NA	NA	NA
HsInv0092	0.455	0.411	0.293	0.471	0.93	0.741	0.5	0.43	0.838	0.387	NA	None	0.322	0.171	0.29	0.065	0.251	0.681	0.433	0.086	0.208	None	0.974	0.872	0.569	0.613	0.727	0.815	0.747	0.834	0.763	None	0.3	0.335	0.393	0.384	0.066	0.397	0.425	0.303	None	0.219	0.079	0.043	0.113	0.139	0.094	0.049	None
HsInv0095	0.794	0.665	0.528	0.977	0.863	0.555	0.227	0.684	0.632	0.556	NA	None	0.291	0.54	0.434	0.266	0.669	0.775	0.15	0.807	0.473	None	0.997	0.91	0.905	0.683	0.787	0.762	0.974	0.7	0.818	None	0.3	0.149	0.047	0.016	0.117	0.562	0.478	0.45	None	0.321	0.288	0.183	0.238	0.25	0.214	0.264	None
HsInv0097	0.264	0.307	0.269	0.348	NA	NA	NA	0.924	NA	NA	NA	None	0.445	0.471	0.603	0.533	0.5	0.5	0.501	0.501	0.5	None	0.464	0.368	0.251	0.322	0.5	0.5	0.5	0.5	0.5	None	0.3	0.594	0.142	0.742	0.791	0.62	0.531	0.305	None	0.203	0.25	0.27	0.327	0.238	0.369	0.377	None
HsInv0098	0.404	0.328	0.374	0.328	0.752	0.824	0.806	0.459	0.558	0.877	NA	None	0.811	0.591	0.239	0.412	0.58	0.719	0.928	0.99	0.858	None	0.349	0.19	0.223	0.206	0.23	0.285	0.064	0.002	0.074	None	0.3	0.081	0.171	0.319	0.258	0.521	0.347	0.466	None	0.274	0.269	0.036	0.237	0.076	0.308	0.071	None
HsInv0102	0.53	0.275	0.517	0.702	0.47	0.183	0.544	0.395	0.591	0.501	NA	None	NA	NA	NA	NA	NA	NA	NA	NA	NA	NA	NA	NA	NA	NA	NA	NA	NA	NA	NA	NA	0.3	0.169	0.345	0.085	0.059	0.112	0.071	0.277	None	0.289	0.472	0.405	0.232	0.287	0.27	0.332	None
HsInv0105	0.482	0.485	0.706	0.615	0.144	0.051	0.812	0.827	0.885	0.067	NA	None	NA	NA	NA	NA	NA	NA	NA	NA	NA	NA	NA	NA	NA	NA	NA	NA	NA	NA	NA	NA	0.5	0.48	0.956	0.429	0.353	0.227	0.284	0.112	None	0.121	0.012	0.041	0.035	0.017	0.027	0.061	Weak
HsInv0114	0.059	0.034	0.116	0.085	0.358	0.311	0.892	0.483	0.927	0.806	LWK, YRI	Weak	NA	NA	NA	NA	NA	NA	NA	NA	NA	NA	NA	NA	NA	NA	NA	NA	NA	NA	NA	NA	0.5	0.182	0.203	0.72	0.749	0.398	0.619	0.471	None	0.147	0.088	0.051	0.15	0.103	0.028	0.06	None
HsInv0124	0.088	0.642	0.11	0.525	0.019	0.105	0.047	0.623	0.425	0.903	CEU, TSI	Weak	NA	NA	NA	NA	NA	NA	NA	NA	NA	NA	NA	NA	NA	NA	NA	NA	NA	NA	NA	NA	0.3	0.852	0.852	0.841	0.945	0.71	0.671	0.556	None	0.632	0.662	0.104	0.774	0.81	0.241	0.696	None
HsInv0201	0.837	0.557	0.914	0.655	0.508	0.746	0.487	0.413	0.163	0.123	NA	None	0.967	0.944	0.884	0.786	0.996	0.991	0.764	0.975	0.91	None	0.003	0.022	0.244	0.224	0.059	0.026	0.008	0.004	0.013	Strong	0.4	0.01	0.026	0.018	0.101	0.008	0.001	0.12	Strong	0.067	0.118	0.206	0.12	0.052	0.085	0.093	None
HsInv0209	0.367	0.286	0.504	0.148	0.547	0.728	0.176	0.199	0.925	0.073	NA	None	NA	NA	NA	NA	NA	NA	NA	NA	NA	NA	NA	NA	NA	NA	NA	NA	NA	NA	NA	NA	0.3	0.15	0.015	0.152	0.149	0.333	0.473	0.131	None	0.002	0.006	0.001	0.025	0.03	0.035	0.019	Strong
HsInv0241	0.375	0.614	0.189	0.353	0.363	0.634	0.381	1	0.709	0.947	NA	None	NA	NA	NA	NA	NA	NA	NA	NA	NA	NA	NA	NA	NA	NA	NA	NA	NA	NA	NA	NA	0.4	NA	0.993	NA	NA	NA	0.953	NA	None	0.998	1	0.998	0.999	1	0.994	0.998	None
HsInv0260	0.597	0.544	0.684	0.934	0.165	0.299	0.459	0.361	0.104	0.421	NA	None	0.818	0.469	0.629	0.76	0.579	0.442	0.784	0.237	0.679	None	0.796	0.693	0.443	0.483	0.519	0.597	0.649	0.83	0.4	None	0.3	0.128	0.102	0.27	0.174	0.108	0.74	0.38	None	0.282	0.351	0.049	0.094	0.063	0.212	0.2	None
HsInv0266	0.568	0.979	0.773	0.383	0.748	0.229	0.011	0.826	0.539	0.609	GIH	Weak	NA	NA	NA	NA	NA	NA	NA	NA	NA	NA	NA	NA	NA	NA	NA	NA	NA	NA	NA	NA	0.3	0.901	0.962	NA	0.981	NA	1	1	None	0.191	0.415	0.904	0.739	0.965	0.844	0.605	None
HsInv0278	0.327	0.764	0.165	0.322	0.22	0.383	0.447	0.256	0.482	0.661	NA	None	NA	NA	NA	NA	NA	NA	NA	NA	NA	NA	NA	NA	NA	NA	NA	NA	NA	NA	NA	NA	0.3	0.727	0.892	0.474	0.673	NA	NA	NA	None	0.998	0.999	0.999	0.994	1	0.998	0.999	None
HsInv0284	0.027	0.045	0.03	0.04	NA	NA	NA	0.997	NA	NA	LWK, YRI	Weak	0.066	0.104	0.196	0.229	0.499	0.501	0.499	0.5	0.5	None	0.917	0.809	0.669	0.752	0.499	0.5	0.499	0.5	0.5	None	0.3	0.539	0.599	0.873	0.612	0.885	0.789	0.695	None	0.607	0.335	0.849	0.673	0.393	0.472	0.405	None
HsInv0340	0.012	0.024	0.015	0.011	0.709	0.721	0.779	0.955	NA	0.129	LWK, YRI	Weak	NA	NA	NA	NA	NA	NA	NA	NA	NA	NA	NA	NA	NA	NA	NA	NA	NA	NA	NA	NA	0.3	0.341	0.791	0.971	0.978	0.991	0.978	0.987	None	0.024	0.024	0.386	0.043	0.13	0.177	0.087	Weak
HsInv0341	0.333	0.315	0.341	0.309	0.827	0.921	0.844	0.1	0.259	0.695	NA	None	NA	NA	NA	NA	NA	NA	NA	NA	NA	NA	NA	NA	NA	NA	NA	NA	NA	NA	NA	NA	0.3	0.403	0.797	0.418	0.151	0.208	0.277	0.549	None	0.672	0.194	0.373	0.463	0.533	0.467	0.427	None
HsInv0344	0.89	0.697	0.999	0.654	0.584	0.987	0.332	0.969	0.065	0.398	NA	None	NA	NA	NA	NA	NA	NA	NA	NA	NA	NA	NA	NA	NA	NA	NA	NA	NA	NA	NA	NA	NA	NA	NA	NA	NA	NA	NA	NA	NA	NA	NA	NA	NA	NA	NA	NA	NA
HsInv0347	0.691	0.649	0.54	0.815	0.937	0.287	0.062	0.867	0.917	0.791	NA	None	NA	NA	NA	NA	NA	NA	NA	NA	NA	NA	NA	NA	NA	NA	NA	NA	NA	NA	NA	NA	0.3	0.471	0.623	0.61	0.721	0.928	NA	0.851	None	0.347	0.307	0.82	0.498	0.64	0.902	0.328	None
HsInv0374	0.646	0.442	0.71	0.377	0.54	0.987	0.275	0.111	0.034	0.951	JPT	Weak	NA	NA	NA	NA	NA	NA	NA	NA	NA	NA	NA	NA	NA	NA	NA	NA	NA	NA	NA	NA	0.5	0.378	0.079	0.588	0.27	0.805	0.822	0.69	None	0.624	0.173	0.379	0.075	0.596	0.809	0.461	None
HsInv0379	0.152	0.148	NA	NA	0.082	0.127	NA	NA	0.905	NA	NA	None	0.066	0.372	0.5	0.501	0.408	0.522	0.5	0.5	0.499	None	1	0.974	0.5	0.5	0.878	0.889	0.501	0.499	0.501	None	0.3	0.356	0.892	0.005	0.072	0.8	0.236	0.255	None	0.155	0.305	0.112	0.154	0.338	0.341	0.164	None
HsInv0389	0.043	0.08	0.004	0.122	0.685	0.512	0.123	0.16	0.864	0.662	LWK, YRI	Strong	NA	NA	NA	NA	NA	NA	NA	NA	NA	NA	NA	NA	NA	NA	NA	NA	NA	NA	NA	NA	0.5	0.768	0.489	NA	NA	NA	NA	0.776	None	0.938	0.767	0.972	0.957	0.925	0.95	0.899	None
HsInv0393	0.618	0.447	0.915	0.401	0.364	0.928	0.138	0.978	0.247	0.904	NA	None	NA	NA	NA	NA	NA	NA	NA	NA	NA	NA	NA	NA	NA	NA	NA	NA	NA	NA	NA	NA	0.5	0.652	0.623	0.791	NA	NA	0.952	NA	None	0.513	0.845	0.214	0.404	0.614	0.516	0.75	None
HsInv0396	0.549	0.332	0.474	0.741	0.52	0.125	0.416	0.12	0.869	0.678	NA	None	NA	NA	NA	NA	NA	NA	NA	NA	NA	NA	NA	NA	NA	NA	NA	NA	NA	NA	NA	NA	0.3	0.953	0.975	0.881	0.933	0.81	0.646	0.734	None	0.048	0.076	0.001	0.044	0.01	0.013	0.009	Strong
HsInv0397	0.312	0.831	0.198	0.332	0.131	0.221	0.385	0.695	0.036	0.73	JPT	Weak	NA	NA	NA	NA	NA	NA	NA	NA	NA	NA	NA	NA	NA	NA	NA	NA	NA	NA	NA	NA	0.4	0.892	0.469	NA	NA	NA	NA	NA	None	0.253	0.557	0.802	0.825	0.92	0.877	0.952	None
HsInv0403	0.362	0.847	0.312	0.46	0.092	0.109	0.512	0.684	0.333	0.202	NA	None	NA	NA	NA	NA	NA	NA	NA	NA	NA	NA	NA	NA	NA	NA	NA	NA	NA	NA	NA	NA	0.5	NA	0.963	0.842	NA	NA	NA	NA	None	0.458	0.213	0.26	0.494	0.453	0.411	0.169	None
HsInv0409	0.742	0.436	0.595	0.675	0.704	0.467	0.753	0.87	0.175	0.819	NA	None	NA	NA	NA	NA	NA	NA	NA	NA	NA	NA	NA	NA	NA	NA	NA	NA	NA	NA	NA	NA	NA	NA	NA	NA	NA	NA	NA	NA	NA	NA	NA	NA	NA	NA	NA	NA	NA
HsInv1051	0.083	0.119	0.091	0.128	NA	NA	NA	0.091	NA	NA	NA	None	NA	NA	NA	NA	NA	NA	NA	NA	NA	NA	NA	NA	NA	NA	NA	NA	NA	NA	NA	NA	0.3	0.085	0.28	0.125	0.059	0.173	0.591	0.029	None	0.005	0.01	0.01	0.014	0.147	0.068	0.001	Strong
HsInv1053	0.217	0.175	0.215	0.128	0.726	0.969	0.626	0.783	0.497	0.26	NA	None	0.495	0.249	0.598	0.645	0.381	0.27	0.786	0.206	0.053	None	0.091	0.713	0.882	0.887	0.91	0.852	0.104	0.928	0.891	None	0.5	0.089	0.04	0.774	0.885	0.922	0.831	0.788	None	0.314	0.216	0.398	0.271	0.325	0.532	0.612	None
HsInv1116	0.364	0.28	0.858	0.433	0.099	0.369	0.049	0.139	NA	0.596	GIH	Weak	0.922	0.783	0.842	0.574	0.5	0.5	0.875	0.861	0.836	None	0.075	0.398	0.218	0.286	0.5	0.5	0.332	0.208	0.386	None	0.3	0.081	0.22	NA	0.997	0.051	0.012	0.76	None	0.424	0.57	0.993	0.59	0.397	0.58	0.673	None
HsInv1124	0.842	0.917	0.705	0.744	0.742	0.518	0.116	0.011	0.034	0.811	JPT, YRI	Weak	NA	NA	NA	NA	NA	NA	NA	NA	NA	NA	NA	NA	NA	NA	NA	NA	NA	NA	NA	NA	NA	NA	NA	NA	NA	NA	NA	NA	NA	NA	NA	NA	NA	NA	NA	NA	NA
Figure 2. Summary of inversions with a putative functional effect described in text, Supplementary Tables 3 and 4 and Supplementary Data 8 and 9.
Inversion	Type of functional effect	Functional effect
HsInv0030	Gene mutation	Exchange of genic sequences, CTRB1 and CTRB2
HsInv0102	Gene mutation	Inversion or deletion of an exon, RHOH isoform
HsInv0124	Gene mutation	Gene disruption, IFITM2 isoform
HsInv0201	Gene mutation	Inversion or deletion of an exon, SPINK14
HsInv0340	Gene mutation	Gene disruption, LINC00395
HsInv0379	Gene mutation	Gene disruption, ZNF257
HsInv1051	Gene mutation	Gene disruption, CCDC144B
HsInv0006	Geuvadis eQTLs (gene or transcript level)	DSTYK,TMEM81
HsInv0040	Geuvadis eQTLs (gene or transcript level)	AC097721.2
HsInv0058	Geuvadis eQTLs (gene or transcript level)	ABCF1,C6orf136,CCHCR1,DDR1,HCG22,HCG27,HLA-B,HLA-C,HLA-E,HLA-L,IER3,POU5F1,PRR3,PSORS1C3,TCF19,VARS2,XXbac-BPG248L24.10,XXbac-BPG299F13.17
HsInv0059	Geuvadis eQTLs (gene or transcript level)	PM20D2
HsInv0102	Geuvadis eQTLs (gene or transcript level)	RHOH
HsInv0124	Geuvadis eQTLs (gene or transcript level)	IFITM2,IFITM3,RP11-326C3.11 (lead eQTL),RP11-326C3.12,RP11-326C3.7 (lead eQTL)
HsInv0389	Geuvadis eQTLs (gene or transcript level)	F8A1,PLXNA3,RPL10,SLC10A3
HsInv1051	Geuvadis eQTLs (gene or transcript level)	CCDC144B (lead eQTL),CTD-2303H24.2,RP11-815I9.4
HsInv0006	GTEx eQTLs (in any tissue)	CNTN2,DSTYK,RBBP5,RP11-383G10.5,RP11-536L3.4,TMCC2,TMEM81
HsInv0030	GTEx eQTLs (in any tissue)	BCAR1,CTRB1 (lead eQTL),CTRB2,RP11-331F4.4
HsInv0031	GTEx eQTLs (in any tissue)	FAM92B (lead eQTL)
HsInv0041	GTEx eQTLs (in any tissue)	AC073052.1,FAM124B (lead eQTL),WDFY1
HsInv0045	GTEx eQTLs (in any tissue)	CYYR1
HsInv0058	GTEx eQTLs (in any tissue)	ABCF1,C4A,C6orf15,CCHCR1,DDR1,HCG21,HCG22,HLA-C,HLA-L,HLA-S,MICA,MICB,MUC22,POU5F1,PSORS1C2,PSORS1C3,SFTA2 (lead eQTL),TCF19,VARS2,XXbac-BPG181B23.7,XXbac-BPG299F13.17
HsInv0059	GTEx eQTLs (in any tissue)	GABRR1,PM20D2 (lead eQTL)
HsInv0095	GTEx eQTLs (in any tissue)	MEPE,SPP1
HsInv0105	GTEx eQTLs (in any tissue)	INHBA
HsInv0124	GTEx eQTLs (in any tissue)	ATHL1,IFITM1 (lead eQTL),IFITM2,IFITM3 (lead eQTL),RP11-326C3.11 (lead eQTL),RP11-326C3.12,RP11-326C3.13,RP11-326C3.14,RP11-326C3.15
HsInv0201	GTEx eQTLs (in any tissue)	FBXO38,SCGB3A2 (lead eQTL),SPINK13 (lead eQTL),SPINK6
HsInv0340	GTEx eQTLs (in any tissue)	LINC00395
HsInv0347	GTEx eQTLs (in any tissue)	C14orf39 (lead eQTL),RP11-1042B17.3,SALL4P7,SIX6
HsInv0389	GTEx eQTLs (in any tissue)	BRCC3,DNASE1L1,EMD,F8,F8A1,FAM3A,FAM50A,GDI1,IRAK1,LAGE3,PLXNA3,RPL10,SNORA70,TAZ,TMEM187,UBL4A
HsInv0004	GWAS hits (tag SNPs)	Height, Asthma (P < 10^-6), Body mass index (asthmatics)
HsInv0006	GWAS hits (tag SNPs)	Schizophrenia (P < 10^-6), Glaucoma (primary open-angle), Blood pressure, Blood pressure
HsInv0031	GWAS hits (tag SNPs)	Alzheimers disease
HsInv0045	GWAS hits (tag SNPs)	Response to TNF antagonist treatment, Urinary metabolites
HsInv0058	GWAS hits (tag SNPs)	Drug-induced Stevens-Johnson syndrome or toxic epidermal necrolysis (SJS/TEN) (P < 10^-6), Stevens-Johnson syndrome and toxic epidermal necrolysis (SJS-TEN) (P < 10^-6), Height, Lymphocyte counts (P < 10^-6)
HsInv1053	GWAS hits (tag SNPs)	Urinary metabolites
HsInv0098	GWAS hits (tag SNPs)	Volumetric brain MRI, Coronary artery disease, Statin-induced myopathy
HsInv0409	GWAS hits (tag SNPs)	Amyotrophic lateral sclerosis
HsInv0030	GWAS enrichment	GWASdb
HsInv0058	GWAS enrichment	GWAS Catalog, GWASdb
HsInv0347	GWAS enrichment	GWAS Catalog
[truncated: 1 more columns]

## Sheet: Figure 3
Figure 3a. Inversion characteristics, asssociation with nucleotide variants, recurrence events and frequency in chimpanzees and gorillas included in Supplementary Table 2 and Supplementary Data 1, 3 and 5. Displayed values are reproduced below.
Inversion	Class	IR / Inv ratio	Max r2	Shared (1000GP)	Shared (HapMap)	Recurrence events	Frequency Chimp	Frequency Gorilla
HsInv0004	NH	0	1	0	0	0	0	0
HsInv0006	NH	0	1	NA	NA	0	0	0
HsInv0031	NH	0	1	0	0	0	0	0
HsInv0041	NH	0	1	NA	0	0	0	0
HsInv0045	NH	0	1	0	0	0	NA	0
HsInv0058	NH	0	1	NA	0	0	0	0
HsInv0059	NH	0	1	NA	NA	0	0	0
HsInv0068	NH	0	1	NA	0	0	0	0
HsInv0092	NH	0	1	0	0	0	0	0
HsInv0095	NH	0	1	0	0.428571	0	0	0
HsInv0097	NH	0	1	0	0	0	0	0
HsInv0098	NH	0	1	0	NA	0	0	0
HsInv0102	NH	0	0.597921	0	NA	0	0	0
HsInv0105	NH	0	1	0	NA	0	0	0
HsInv0201	NH	0	1	NA	NA	0	0	0
HsInv0260	NH	0	1	0	0	0	0	0
HsInv0284	NH	0	1	0	0	0	0	0
HsInv0379	NH	0	1	0	0	0	0	0
HsInv0409	NH	0	1	NA	NA	0	0	0
HsInv1053	NH	0	1	0.00540541	0.166667	0	0	0
HsInv1116	NH	0	1	NA	NA	0	0	0
HsInv0030	NAHR	0.0934179	0.745186	0.0755556	0.545455	4	0	0
HsInv0040	NAHR	0.210504	1	0	NA	0	0	0
HsInv0055	NAHR	0.959773	0.504145	0.238095	1	3	NA	NA
HsInv0061	NAHR	0.391278	0.630346	0	NA	0	0	0
HsInv0072	NAHR	0.581657	0.759554	0.0714286	0	NA	0.29	0
HsInv0114	NAHR	0.229132	0.881907	0.070922	0.333333	2	0	0
HsInv0124	NAHR	0.618615	0.62152	0.137931	NA	0	0.03	0.31
HsInv0209	NAHR	1.43293	0.811608	0.118421	0.75	1	0	0
HsInv0241	NAHR	1.32597	0.55262	0.391304	1	NA	0	0.08
HsInv0266	NAHR	0.378591	0.737515	0.05	NA	NA	0	0
HsInv0278	NAHR	1.23855	0.194829	0.333333	NA	NA	0	NA
HsInv0340	NAHR	0.240094	0.660516	0.264706	0.833333	5	0.41	0
HsInv0341	NAHR	0.336509	0.706805	0.168367	1	2	0.05	0
HsInv0344	NAHR	0.978011	0.273906	0.405405	1	4	0.3	0.15
HsInv0347	NAHR	0.286589	0.908547	0.295455	0.5	3	0.05	0.23
HsInv0374	NAHR	1.54509	0.289463	0	1	1	NA	NA
HsInv0389	NAHR	0.30193	0.903413	0.157895	1	3	0.07	0
HsInv0393	NAHR	0.502234	0.540814	0.150685	1	1	0.33	0.22
HsInv0396	NAHR	0.130772	0.289167	0.18797	1	7	0.25	0
HsInv0397	NAHR	2.45414	0.357742	0.183673	NA	0	0.43	0.11
HsInv0403	NAHR	1.41962	0.642399	0.4	NA	NA	0.46	0.33
HsInv0832	NAHR	0.69109	0.770135	NA	NA	4	0.11	0
HsInv1051	NAHR	0.1205	1	0	0	0	NA	NA
HsInv1124	NAHR	5.85917	0.137286	0.5	1	NA	NA	0.15
Figure 3b. Fraction of shared and fixed variants between the two orientations (relative to the total of variants, including those only polymorphic in one orientation), within the inversion area and flanking 10-kb windows.
			Window range (kb)
Inversion	Class	Type	[-40, -30)	[-35,-25)	[-30,20)	[-25,-15)	[-20,-10)	[-15,-5)	[-10,0)	0 (inside)	(0,10]	(5,15]	(10,20]	(15,25]	(20,30]	(25,35]	(30,40]
HsInv0004	NH	Fixed	0	0	0	0	0	0	0.037037	0.190476	0.0571429	0.0403226	0.0181818	0	0	0	0
HsInv0004	NH	Shared	0.0117647	0.0294118	0.018018	0	0	0.0102041	0.00925926	0	0.0190476	0.016129	0.00909091	0.047619	0.0610687	0.041958	0.0316456
HsInv0006	NH	Fixed	0	0	0	0	0	0	0	NA	0	0	0	0	0	0	0
HsInv0006	NH	Shared	0	0.0153846	0.0131579	0	0	0	0	NA	0.0298507	0	0.0701754	0.185185	0.1875	0.134921	0.182692
HsInv0031	NH	Fixed	0	0	0	0	0	0	0	0.25	0	0	0	0	0	0	0
HsInv0031	NH	Shared	0.414815	0.454545	0.38961	0.274648	0.319018	0.393333	0.305556	0	0.18125	0.178295	0.224242	0.275	0.302521	0.340336	0.378788
HsInv0041	NH	Fixed	0	0	0	0	0	0	0	NA	0.008	0	0	0	0	0	0
HsInv0041	NH	Shared	0.290076	0.288732	0.405172	0.42623	0.39823	0.392523	0.272727	NA	0.352	0.395833	0.292453	0.261905	0.295455	0.28972	0.266667
HsInv0045	NH	Fixed	0	0	0	0	0	0	0	0	0	0	0	0	0	0	0
HsInv0045	NH	Shared	0.241667	0.318182	0.309278	0.252252	0.242991	0.34188	0.372263	0	0.433628	0.48	0.481132	0.511278	0.563636	0.558621	0.52027
HsInv0058	NH	Fixed	0	0	0	0	0	0	0	NA	0.00763359	0	0	0	0	0	0
HsInv0058	NH	Shared	0.421053	0.505435	0.557576	0.544218	0.35625	0.263804	0.191489	NA	0.21374	0.464052	0.520958	0.43125	0.415385	0.543103	0.513274
HsInv0059	NH	Fixed	0	0	0	0	0	0	0	NA	0	0	0	0	0	0	0
HsInv0059	NH	Shared	0.242991	0.246032	0.280702	0.277778	0.308271	0.330986	0.24	NA	0.0431034	0.0625	0.1	0.0169492	0.0612245	0.147368	0.2
HsInv0068	NH	Fixed	0	0	0	0	0	0	0	NA	0.011236	0	0	0	0	0	0
HsInv0068	NH	Shared	0.113821	0.111111	0.115789	0.0860215	0.0406504	0.0363636	0.0361446	NA	0.0224719	0.0689655	0.21978	0.298077	0.21875	0.167939	0.184
HsInv0092	NH	Fixed	0	0	0	0	0	0	0	0.0178571	0	0	0	0	0	0	0
HsInv0092	NH	Shared	0.221053	0.2	0.277311	0.269565	0.163793	0.184874	0.162791	0	0.0813008	0.123077	0.132653	0.10119	0.0536913	0.0277778	0.104575
HsInv0095	NH	Fixed	0	0	0	0	0	0	0	0.029703	0	0	0	0	0	0	0
HsInv0095	NH	Shared	0.144928	0.0454545	0.0337838	0.04	0.151261	0.20155	0.222222	0	0.11	0.237624	0.175439	0.144068	0.20339	0.2	0.185484
HsInv0097	NH	Fixed	0	0	0	0.00534759	0.00598802	0	0.0169492	0.0283401	0.0238095	0.00884956	0	0	0.0128205	0.0116279	0
HsInv0097	NH	Shared	0	0	0	0	0	0	0	0	0	0	0	0	0	0	0
HsInv0098	NH	Fixed	0	0	0	0	0.00961538	0.0190476	0.0336134	0	0	0	0	0	0	0	0
HsInv0098	NH	Shared	0.234375	0.185185	0.1	0.0677966	0.0673077	0.0285714	0	0	0.194444	0.331126	0.235294	0.135714	0.163793	0.227941	0.258278
HsInv0102	NH	Fixed	0	0	0	0	0	0	0	0	0	0	0	0	0	0	0
HsInv0102	NH	Shared	0.308271	0.238938	0.28125	0.245098	0.158333	0.154545	0.0841121	0	0.313725	0.255102	0.270588	0.319149	0.35514	0.380435	0.364706
HsInv0105	NH	Fixed	0	0	0	0	0	0	0	0	0	0	0	0	0	0	0
HsInv0105	NH	Shared	0.284404	0.273438	0.257426	0.257576	0.328358	0.323529	0.252336	0	0.00970874	0	0.0133333	0.010989	0.12381	0.27619	0.375
HsInv0201	NH	Fixed	0	0	0	0	0	0	0.0201342	NA	0.0610687	0	0	0	0	0	0
HsInv0201	NH	Shared	0.436508	0.377778	0.269231	0.254098	0.243902	0.222222	0.120805	NA	0.198473	0.369128	0.422222	0.446809	0.42236	0.436508	0.329787
HsInv0260	NH	Fixed	0	0	0	0.00990099	0.0151515	0.0075188	0.00775194	0	0	0	0	0	0	0	0
HsInv0260	NH	Shared	0.0393701	0.0629371	0.134454	0.0990099	0.00757576	0.0075188	0.00775194	0	0.0991736	0.138686	0.121951	0.277027	0.398693	0.375	0.302326
HsInv0284	NH	Fixed	0	0	0	0	0	0	0	0.00717703	0	0	0	0	0	0	0
HsInv0284	NH	Shared	0.10687	0.148438	0.19697	0.190141	0.23741	0.235294	0.178295	0	0	0	0	0	0	0	0
HsInv0379	NH	Fixed	0	0	0	0	0	0	0	0.000291886	0	0.00729927	0.00925926	0	0	0	0
HsInv0379	NH	Shared	0.0149254	0.0649351	0.0381679	0	0	0	0	0	0	0	0	0	0	0	0
HsInv0409	NH	Fixed	0	0	0	0	0	0	0.00847458	NA	0	0	0	0	0	0	0
HsInv0409	NH	Shared	0.375	0.4	0.382353	0.475	0.482759	0.381818	0.228814	NA	0.267442	0.25	0.238095	0.315789	0.31746	0.345679	0.366337
HsInv1053	NH	Fixed	0	0	0	0	0	0	0	0.0108108	0	0	0	0	0	0	0
HsInv1053	NH	Shared	0.347826	0.27551	0.211679	0.2125	0.198529	0.0903226	0.0131579	0.00540541	0.217949	0.243243	0.149254	0.197183	0.1875	0.264706	0.296703
HsInv1116	NH	Fixed	0	0	0	0	0	0.0603448	0.174757	NA	0	0	0	0	0	0	0
HsInv1116	NH	Shared	0.296875	0.34188	0.327586	0.290323	0.258065	0.163793	0.0485437	NA	0.133333	0.223301	0.198113	0.194175	0.23301	0.238095	0.256881
HsInv0030	NAHR	Fixed	0	0	0	0	0	0	0	0	0	0	0	0	0	0	0
HsInv0030	NAHR	Shared	0.171598	0.119403	0.126984	0.117241	0.105882	0.15	0.148936	0.0755556	0.0743243	0.0596026	0.0714286	0.0734463	0.0592105	0.0634921	0.0967742
HsInv0040	NAHR	Fixed	0	0	0	0	0	0	0.0113636	0.0909091	0.0886076	0.134328	0.142857	0.072	0	0	0
HsInv0040	NAHR	Shared	0.340206	0.313725	0.221154	0.107143	0.0363636	0.0125	0	0	0.0126582	0	0	0.016	0.0720721	0.152381	0.157895
HsInv0055	NAHR	Fixed	0	0	0	0	0	0	0	0	0	0	0	0	0	0	0
HsInv0055	NAHR	Shared	0.381818	0.418919	0.345238	0.336134	0.293578	0.270833	0.301587	0.238095	0.318182	0.358696	0.284091	0.222222	0.238532	0.286885	0.33
HsInv0061	NAHR	Fixed	0	0	0	0	0	0	0	0	0	0	0	0	0	0	0
HsInv0061	NAHR	Shared	0.02	0.0173913	0.00884956	0	0	0	0	0	0	0.0147059	0.0232558	0.0245902	0.0725806	0.12381	0.0934579
HsInv0072	NAHR	Fixed	0	0	0	0	0	0	0	0	0	0	0	0	0	0	0
HsInv0072	NAHR	Shared	0.104167	0.15	0.151899	0.133333	0.0776699	0.0119048	0.0142857	0.0714286	0.0222222	0.0183486	0.01	0.0246914	0.0266667	0	0.0138889
HsInv0114	NAHR	Fixed	0	0	0	0	0	0	0	0	0	0	0	0	0	0	0
HsInv0114	NAHR	Shared	0.32967	0.341176	0.340426	0.25	0.238806	0.157143	0.136986	0.070922	0.313559	0.28125	0.221374	0.181102	0.189781	0.289855	0.325758
HsInv0124	NAHR	Fixed	0	0	0	0	0	0	0	0	0	0	0	0	0	0	0
HsInv0124	NAHR	Shared	0.321429	0.285714	0.351145	0.333333	0.295597	0.320988	0.292683	0.137931	0.230769	0.260504	0.326923	0.347826	0.358209	0.38961	0.4
HsInv0209	NAHR	Fixed	0	0	0	0	0	0	0	0	0	0	0	0	NA	0	0
HsInv0209	NAHR	Shared	0.272727	0.310345	0.379747	0.205298	0.178295	0.307692	0.190909	0.118421	0.4	0	0	0	NA	0.111111	0.0833333
HsInv0241	NAHR	Fixed	0	0	0	0	0	0	0	0	0	0	0	0	0	0	0
HsInv0241	NAHR	Shared	0.464286	0.460317	0.422222	0.43871	0.474576	0.381443	0.417582	0.391304	0.36	0.355556	0.32967	0.309677	0.314961	0.344262	0.320312
HsInv0266	NAHR	Fixed	0	0	0	0	0	0	0	0	0	0	0	0	0	0	0
HsInv0266	NAHR	Shared	0.433735	0.421053	0.340659	0.404494	0.434426	0.407767	0.274725	0.05	0.18	0.171429	0.2	0.191011	0.284483	0.322581	0.292929
HsInv0278	NAHR	Fixed	0	0	0	0	0	0	0	0	0	0	0	0	0	0	0
HsInv0278	NAHR	Shared	0.475524	0.47191	0.452514	0.401575	0.376068	0.410256	0.328358	0.333333	0.409091	0.424242	0.352113	0.301282	0.246377	0.330827	0.471074
HsInv0340	NAHR	Fixed	0	0	0	0	0	0	0	0	0	0	0	NA	0	0	0
HsInv0340	NAHR	Shared	0.330435	0.405594	0.447674	0.48227	0.448276	0.385135	0.294574	0.264706	0.327103	0.228571	0	NA	0	0.333333	0.5
HsInv0341	NAHR	Fixed	0	0	0	0	0	0	0	0	0	0	0	0	0	0	0
HsInv0341	NAHR	Shared	0.0891089	0.0991736	0.102362	0.163636	0.14	0.133333	0.179487	0.168367	0.137255	0.142857	0.10101	0.156522	0.226891	0.176471	0.174242
HsInv0344	NAHR	Fixed	0	0	0	0	0	0	0	0	0	0	0	0	0	0	0
HsInv0344	NAHR	Shared	0.310345	0.2	0.384615	0.5	0.529412	0.469388	0.372549	0.405405	0.310345	0.340909	0.3	0.388889	0.468085	0.45283	0.459016
HsInv0347	NAHR	Fixed	0	0	0	0	0	0	0	0	0	0	0	0	0	0	0
HsInv0347	NAHR	Shared	0.22973	0.179487	0.162162	0.190476	0.158537	0.247191	0.266667	0.295455	0.19697	0.220588	0.209302	0.136842	0.0980392	0.141593	0.174312
HsInv0374	NAHR	Fixed	0	0	0	0	0	0	0	0	NA	NA	NA	NA	NA	NA	NA
HsInv0374	NAHR	Shared	0.129032	0.12	0.181818	0.196429	0.214286	0.285714	0.2	0	NA	NA	NA	NA	NA	NA	NA
HsInv0389	NAHR	Fixed	0	0	0	0	0	0	0	0	0	0	0	0	0	0	0
HsInv0389	NAHR	Shared	0.152778	0.191176	0.17284	0.148649	0.12766	0.144231	0.211765	0.157895	0.178082	0.226415	0.26087	0.0909091	0.111111	0.162162	0.166667
HsInv0393	NAHR	Fixed	0	0	0	0	0	0	0	0	0	0	0	0	0	0	0
HsInv0393	NAHR	Shared	0.25	0.227273	0.173913	0.214286	0.26087	0.333333	0.337838	0.150685	0.321429	0.266667	0.255102	0.236842	0.202703	0.189655	0.149254
HsInv0396	NAHR	Fixed	NA	NA	NA	0	0	0	0	0	0	0	0	0	0	0	0
HsInv0396	NAHR	Shared	NA	NA	NA	0.2	0.0909091	0.0930233	0.140625	0.188442	0.27907	0.414634	0.348485	0.25641	0.15	0.15	0.388889
HsInv0397	NAHR	Fixed	0	0	0	0	0	0	0	0	0	0	0	0	0	0	0
HsInv0397	NAHR	Shared	0.28	0.213115	0.197368	0.283951	0.310345	0.339286	0.306667	0.183673	0.210526	0.183673	0.171429	0.157143	0.203704	0.173077	0.140351
HsInv0403	NAHR	Fixed	0	0	0	0	0	0	0	0	0	0	0	0	0	0	0
HsInv0403	NAHR	Shared	0.269231	0.223529	0.271429	0.307692	0.352941	0.384615	0.377358	0.4	0.302326	0.307692	0.318182	0.327586	0.311111	0.282609	0.358209
HsInv0832	NAHR	Fixed	0	0	0	0	0	NA	NA	NA	NA	0	0	0	0	0	0
HsInv0832	NAHR	Shared	0.285714	0.25	0.222222	0	0	NA	NA	NA	NA	0	0	0.0588235	0.0714286	0.0588235	0.0666667
HsInv1051	NAHR	Fixed	NA	NA	NA	NA	NA	NA	NA	0	0	0	0	0	0	0	0
HsInv1051	NAHR	Shared	NA	NA	NA	NA	NA	NA	NA	0	0	0	0	0	0	0	0
HsInv1124	NAHR	Fixed	NA	NA	NA	NA	0	0	0	0	0	0	0	0	0	0	0
HsInv1124	NAHR	Shared	NA	NA	NA	NA	0.42	0.383178	0.376147	0.5	0.357143	0.365217	0.333333	0.349515	0.46988	0.46087	0.492063
Mean	NH	Fixed	0	0	0	0.000726123	0.00146452	0.00413863	0.0142247	0.0411274	0.00804241	0.00268911	0.00130672	0	0.000610501	0.00055371	0
Mean	NH	Shared	0.216504	0.218254	0.219025	0.202964	0.1887	0.179197	0.130775	0.0004158	0.139078	0.182717	0.184513	0.198541	0.217352	0.237919	0.243686
Mean	NAHR	Fixed	0	0	0	0	0	0	0.000516529	0.00395257	0.00402762	0.00584036	0.00621118	0.00327273	0	0	0
Mean	NAHR	Shared	0.268644	0.258062	0.259869	0.24612	0.241935	0.255862	0.234988	0.182679	0.224593	0.201807	0.178981	0.17506	0.18981	0.217228	0.245874
Figure 3c. Chr. Y haplogroups in Supplementary Data 4. Samples belonging to each of the inversion events represented in the figure are indicated below (events numbered from the bottom to the top in the figure).
Individual	Population	HsInv0832 genotype	Consensus Chr. Y haplogroup	Inversion event, shown scenario	Inversion event, alternative scenario
NA19384	LWK	O1	B
NA18971	JPT	O1	C1
NA18974	JPT	O1	C1
NA18612	CHB	O1	C3
NA18620	CHB	O1	C3
NA20889	GIH	O2	C5	Event 4 (O1>O2)	Event 4 (O1>O2)
NA20911	GIH	O2	C5	Event 4 (O1>O2)	Event 4 (O1>O2)
NA21091	GIH	O2	C5	Event 4 (O1>O2)	Event 4 (O1>O2)
NA21094	GIH	O2	C5	Event 4 (O1>O2)	Event 4 (O1>O2)
NA21100	GIH	O2	C5	Event 4 (O1>O2)	Event 4 (O1>O2)
NA21117	GIH	O2	C5	Event 4 (O1>O2)	Event 4 (O1>O2)
NA21118	GIH	O2	C5	Event 4 (O1>O2)	Event 4 (O1>O2)
NA21119	GIH	O2	C5	Event 4 (O1>O2)	Event 4 (O1>O2)
NA21123	GIH	O2	C5	Event 4 (O1>O2)	Event 4 (O1>O2)
NA18940	JPT	O1	D2
NA18944	JPT	O1	D2
NA18948	JPT	O1	D2
NA18952	JPT	O1	D2
NA18960	JPT	O1	D2
NA18961	JPT	O1	D2
NA18966	JPT	O1	D2
NA18967	JPT	O1	D2
NA18970	JPT	O1	D2
NA19012	JPT	O1	D2
NA18995	JPT	O2	D2	Event 3 (O1>O2)	Event 3 (O1>O2)
NA18856	YRI	O2	E1a	Event 1 (O1>O2)	Event 1 (O1>O2)
NA18910	YRI	O2	E1a	Event 1 (O1>O2)	Event 1 (O1>O2)
NA19150	YRI	O2	E1a	Event 1 (O1>O2)	Event 1 (O1>O2)
NA19189	YRI	O2	E1a	Event 1 (O1>O2)	Event 1 (O1>O2)
NA19239	YRI	O2	E1a	Event 1 (O1>O2)	Event 1 (O1>O2)
NA19383	LWK	ND	E1b1a1
NA18498	YRI	O2	E1b1a1	Event 1 (O1>O2)	Event 2 (O1>O2)
NA18501	YRI	O2	E1b1a1	Event 1 (O1>O2)	Event 2 (O1>O2)
NA18504	YRI	O2	E1b1a1	Event 1 (O1>O2)	Event 2 (O1>O2)
NA18507	YRI	O2	E1b1a1	Event 1 (O1>O2)	Event 2 (O1>O2)
NA18516	YRI	O2	E1b1a1	Event 1 (O1>O2)	Event 2 (O1>O2)
NA18519	YRI	O2	E1b1a1	Event 1 (O1>O2)	Event 2 (O1>O2)
NA18522	YRI	O2	E1b1a1	Event 1 (O1>O2)	Event 2 (O1>O2)
NA18853	YRI	O2	E1b1a1	Event 1 (O1>O2)	Event 2 (O1>O2)
NA18871	YRI	O2	E1b1a1	Event 1 (O1>O2)	Event 2 (O1>O2)
NA19027	LWK	O2	E1b1a1	Event 1 (O1>O2)	Event 2 (O1>O2)
NA19028	LWK	O2	E1b1a1	Event 1 (O1>O2)	Event 2 (O1>O2)
NA19031	LWK	O2	E1b1a1	Event 1 (O1>O2)	Event 2 (O1>O2)
NA19041	LWK	O2	E1b1a1	Event 1 (O1>O2)	Event 2 (O1>O2)
NA19044	LWK	O2	E1b1a1	Event 1 (O1>O2)	Event 2 (O1>O2)
NA19092	YRI	O2	E1b1a1	Event 1 (O1>O2)	Event 2 (O1>O2)
NA19098	YRI	O2	E1b1a1	Event 1 (O1>O2)	Event 2 (O1>O2)
NA19119	YRI	O2	E1b1a1	Event 1 (O1>O2)	Event 2 (O1>O2)
NA19130	YRI	O2	E1b1a1	Event 1 (O1>O2)	Event 2 (O1>O2)
NA19138	YRI	O2	E1b1a1	Event 1 (O1>O2)	Event 2 (O1>O2)
NA19141	YRI	O2	E1b1a1	Event 1 (O1>O2)	Event 2 (O1>O2)
NA19144	YRI	O2	E1b1a1	Event 1 (O1>O2)	Event 2 (O1>O2)
NA19146	YRI	O2	E1b1a1	Event 1 (O1>O2)	Event 2 (O1>O2)
NA19153	YRI	O2	E1b1a1	Event 1 (O1>O2)	Event 2 (O1>O2)
NA19160	YRI	O2	E1b1a1	Event 1 (O1>O2)	Event 2 (O1>O2)
NA19171	YRI	O2	E1b1a1	Event 1 (O1>O2)	Event 2 (O1>O2)
NA19200	YRI	O2	E1b1a1	Event 1 (O1>O2)	Event 2 (O1>O2)
NA19203	YRI	O2	E1b1a1	Event 1 (O1>O2)	Event 2 (O1>O2)
NA19207	YRI	O2	E1b1a1	Event 1 (O1>O2)	Event 2 (O1>O2)
NA19210	YRI	O2	E1b1a1	Event 1 (O1>O2)	Event 2 (O1>O2)
NA19213	YRI	O2	E1b1a1	Event 1 (O1>O2)	Event 2 (O1>O2)
NA19223	YRI	O2	E1b1a1	Event 1 (O1>O2)	Event 2 (O1>O2)
NA19307	LWK	O2	E1b1a1	Event 1 (O1>O2)	Event 2 (O1>O2)
NA19308	LWK	O2	E1b1a1	Event 1 (O1>O2)	Event 2 (O1>O2)
NA19317	LWK	O2	E1b1a1	Event 1 (O1>O2)	Event 2 (O1>O2)
NA19318	LWK	O2	E1b1a1	Event 1 (O1>O2)	Event 2 (O1>O2)
NA19319	LWK	O2	E1b1a1	Event 1 (O1>O2)	Event 2 (O1>O2)
NA19346	LWK	O2	E1b1a1	Event 1 (O1>O2)	Event 2 (O1>O2)
NA19347	LWK	O2	E1b1a1	Event 1 (O1>O2)	Event 2 (O1>O2)
NA19350	LWK	O2	E1b1a1	Event 1 (O1>O2)	Event 2 (O1>O2)
NA19352	LWK	O2	E1b1a1	Event 1 (O1>O2)	Event 2 (O1>O2)
NA19360	LWK	O2	E1b1a1	Event 1 (O1>O2)	Event 2 (O1>O2)
NA19371	LWK	O2	E1b1a1	Event 1 (O1>O2)	Event 2 (O1>O2)
NA19372	LWK	O2	E1b1a1	Event 1 (O1>O2)	Event 2 (O1>O2)
NA19373	LWK	O2	E1b1a1	Event 1 (O1>O2)	Event 2 (O1>O2)
NA19374	LWK	O2	E1b1a1	Event 1 (O1>O2)	Event 2 (O1>O2)
NA19375	LWK	O2	E1b1a1	Event 1 (O1>O2)	Event 2 (O1>O2)
NA19376	LWK	O2	E1b1a1	Event 1 (O1>O2)	Event 2 (O1>O2)
NA19385	LWK	O2	E1b1a1	Event 1 (O1>O2)	Event 2 (O1>O2)
NA19393	LWK	O2	E1b1a1	Event 1 (O1>O2)	Event 2 (O1>O2)
NA19394	LWK	O2	E1b1a1	Event 1 (O1>O2)	Event 2 (O1>O2)
NA19397	LWK	O2	E1b1a1	Event 1 (O1>O2)	Event 2 (O1>O2)
NA19428	LWK	O2	E1b1a1	Event 1 (O1>O2)	Event 2 (O1>O2)
NA19429	LWK	O2	E1b1a1	Event 1 (O1>O2)	Event 2 (O1>O2)
NA19430	LWK	O2	E1b1a1	Event 1 (O1>O2)	Event 2 (O1>O2)
NA19443	LWK	O2	E1b1a1	Event 1 (O1>O2)	Event 2 (O1>O2)
NA19444	LWK	O2	E1b1a1	Event 1 (O1>O2)	Event 2 (O1>O2)
NA19448	LWK	O2	E1b1a1	Event 1 (O1>O2)	Event 2 (O1>O2)
NA19451	LWK	O2	E1b1a1	Event 1 (O1>O2)	Event 2 (O1>O2)
NA19452	LWK	O2	E1b1a1	Event 1 (O1>O2)	Event 2 (O1>O2)
NA19455	LWK	O2	E1b1a1	Event 1 (O1>O2)	Event 2 (O1>O2)
NA19466	LWK	O2	E1b1a1	Event 1 (O1>O2)	Event 2 (O1>O2)
NA19309	LWK	O1	E1b1b1	Event 2 (O2>O1)
NA19311	LWK	O1	E1b1b1	Event 2 (O2>O1)
NA19334	LWK	O1	E1b1b1	Event 2 (O2>O1)
NA19359	LWK	O1	E1b1b1	Event 2 (O2>O1)
NA20510	TSI	O1	E1b1b1	Event 2 (O2>O1)
NA20516	TSI	O1	E1b1b1	Event 2 (O2>O1)
NA20528	TSI	O1	E1b1b1	Event 2 (O2>O1)
NA20544	TSI	O1	E1b1b1	Event 2 (O2>O1)
NA19035	LWK	O1	E2
NA19046	LWK	O1	E2
NA19380	LWK	O1	E2
NA19382	LWK	O1	E2
NA20858	GIH	O1	G
NA20870	GIH	O1	G
NA20871	GIH	O1	H
NA20873	GIH	O1	H
NA20901	GIH	O1	H
NA21099	GIH	O1	H
NA21107	GIH	O1	H
NA21111	GIH	O1	H
NA21112	GIH	O1	H
NA21113	GIH	O1	H
NA21116	GIH	O1	H
NA06994	CEU	O1	I1
NA11829	CEU	O1	I1
NA11881	CEU	O1	I1
NA11992	CEU	O1	I1
NA12750	CEU	O1	I1
NA12891	CEU	O1	I1
NA12003	CEU	O1	I2
NA20543	TSI	O1	J1
NA20521	TSI	O1	J2
NA20525	TSI	O1	J2
NA20534	TSI	O1	J2
NA20588	TSI	O1	J2
NA20765	TSI	O1	J2
NA20778	TSI	O1	J2
NA20787	TSI	O1	J2
NA20801	TSI	O1	J2
NA20805	TSI	O1	J2
NA20809	TSI	O1	J2
NA20811	TSI	O1	J2
NA20815	TSI	O1	J2
NA20816	TSI	O1	J2
NA20884	GIH	O1	J2
NA20885	GIH	O1	J2
NA21090	GIH	O1	J2
NA20861	GIH	O2	L	Event 5 (O1>O2)	Event 5 (O1>O2)
NA21109	GIH	O2	L	Event 5 (O1>O2)	Event 5 (O1>O2)
NA18558	CHB	O1	N
NA18608	CHB	O1	N
NA18632	CHB	O1	O1
NA18561	CHB	O1	O2
NA18563	CHB	O1	O2
NA18603	CHB	O1	O2
NA18636	CHB	O1	O2
NA18637	CHB	O1	O2
NA18943	JPT	O1	O2
NA18953	JPT	O1	O2
NA18965	JPT	O1	O2
NA18990	JPT	O1	O2
NA18994	JPT	O1	O2
NA19000	JPT	O1	O2
NA19005	JPT	O1	O2
NA19007	JPT	O1	O2
NA18562	CHB	O1	O3
NA18572	CHB	O1	O3
NA18605	CHB	O1	O3
NA18609	CHB	O1	O3
NA18611	CHB	O1	O3
NA18621	CHB	O1	O3
NA18622	CHB	O1	O3
NA18623	CHB	O1	O3
NA18624	CHB	O1	O3
NA18633	CHB	O1	O3
NA18635	CHB	O1	O3
NA18945	JPT	O1	O3
NA18959	JPT	O1	O3
NA12155	CEU	O1	R1a
NA20539	TSI	O1	R1a
NA20796	TSI	O1	R1a
NA20846	GIH	O1	R1a
NA20850	GIH	O1	R1a
NA20852	GIH	O1	R1a
NA20883	GIH	O1	R1a
NA20890	GIH	O1	R1a
NA20891	GIH	O1	R1a
NA20897	GIH	O1	R1a
NA20898	GIH	O1	R1a
NA20904	GIH	O1	R1a
NA21092	GIH	O1	R1a
NA21098	GIH	O1	R1a
NA21104	GIH	O1	R1a
NA21115	GIH	O1	R1a
NA20754	TSI	ND	R1b
NA07048	CEU	O1	R1b
NA07357	CEU	O1	R1b
NA10851	CEU	O1	R1b
NA11831	CEU	O1	R1b
NA11994	CEU	O1	R1b
NA12005	CEU	O1	R1b
NA12043	CEU	O1	R1b
NA12144	CEU	O1	R1b
NA12154	CEU	O1	R1b
NA12707	CEU	O1	R1b
NA12716	CEU	O1	R1b
NA12760	CEU	O1	R1b
NA12762	CEU	O1	R1b
NA12812	CEU	O1	R1b
NA12814	CEU	O1	R1b
NA12872	CEU	O1	R1b
NA12874	CEU	O1	R1b
NA20509	TSI	O1	R1b
NA20512	TSI	O1	R1b
NA20515	TSI	O1	R1b
NA20518	TSI	O1	R1b
NA20519	TSI	O1	R1b
NA20524	TSI	O1	R1b
NA20538	TSI	O1	R1b
NA20581	TSI	O1	R1b
NA20586	TSI	O1	R1b
NA20752	TSI	O1	R1b
NA20755	TSI	O1	R1b
NA20759	TSI	O1	R1b
NA20770	TSI	O1	R1b
NA20783	TSI	O1	R1b
NA20785	TSI	O1	R1b
NA20792	TSI	O1	R1b
NA20798	TSI	O1	R1b
NA20803	TSI	O1	R1b
NA20806	TSI	O1	R1b
NA20810	TSI	O1	R1b
NA20812	TSI	O1	R1b
NA20866	GIH	O1	R1b
NA20845	GIH	O1	R2a
NA20887	GIH	O1	R2a
NA20895	GIH	O1	R2a
NA20903	GIH	O1	R2a
NA21105	GIH	O1	R2a
NA20520	TSI	O1	T
NA20527	TSI	O1	T
NA20758	TSI	O1	T

## Sheet: Figure 4
Figure 4a. Inversion derived (DAF) and minor allele frequencies (MAF) in the 434 samples in 1000GP and expected null distribution from matching SNPs.
					Expected distribution
Population group	Group of inversions	Number of inversions	Frequency type	Mean frequency	Min	Q1	Median	Q3	Max
All	ALL (NH+NAHR)	44	MAF	0.269899	0.12901	0.186353	0.201922	0.216887	0.293165
All	NH	21	DAF	0.35633	0.15467	0.286228	0.323761	0.362323	0.610022
All	NAHR	23	MAF	0.272921	0.0780236	0.160034	0.18084	0.202465	0.310312
AFR	ALL (NH+NAHR)	44	MAF	0.330522	0.128302	0.205773	0.225515	0.246355	0.352829
AFR	NH	21	DAF	0.379518	0.115951	0.257309	0.295161	0.3324	0.544443
AFR	NAHR	23	MAF	0.372126	0.0857489	0.184322	0.210843	0.239227	0.379305
EAS	ALL (NH+NAHR)	44	MAF	0.24199	0.082563	0.166005	0.186551	0.208238	0.307656
EAS	NH	21	DAF	0.372086	0.12381	0.288171	0.334249	0.381687	0.640527
EAS	NAHR	23	MAF	0.232914	0.0354321	0.136324	0.164296	0.193518	0.359404
EUR	ALL (NH+NAHR)	44	MAF	0.237864	0.103884	0.17478	0.193069	0.21198	0.305744
EUR	NH	21	DAF	0.335983	0.1258	0.296494	0.339197	0.382729	0.64339
EUR	NAHR	23	MAF	0.215549	0.0532122	0.143035	0.16737	0.193705	0.33647
SAS	ALL (NH+NAHR)	44	MAF	0.252997	0.105044	0.171947	0.189735	0.208078	0.299053
SAS	NH	21	DAF	0.336153	0.125436	0.292051	0.334345	0.377995	0.645779
SAS	NAHR	23	MAF	0.247968	0.0559385	0.141918	0.166725	0.192043	0.326882
			Frequency per population group
Inversion	Mechanism	Frequency type	All	AFR	EAS	EUR	SAS
HsInv0004	NH	DAF	0.885681	0.988636	0.870588	0.828358	0.829268
HsInv0004	NH	MAF	0.114319	0.0113636	0.129412	0.171642	0.170732
HsInv0006	NH	DAF	0.584296	0.939394	0.435294	0.373134	0.512195
HsInv0006	NH	MAF	0.415704	0.0606061	0.564706	0.626866	0.487805
HsInv0031	NH	DAF	0.385151	0.439394	0.434524	0.289474	0.402439
HsInv0031	NH	MAF	0.385151	0.439394	0.434524	0.289474	0.402439
HsInv0041	NH	DAF	0.497696	0.699248	0.411765	0.421642	0.384146
HsInv0041	NH	MAF	0.497696	0.699248	0.411765	0.421642	0.384146
HsInv0045	NH	DAF	0.50576	0.537594	0.570588	0.514925	0.371951
HsInv0045	NH	MAF	0.49424	0.462406	0.429412	0.485075	0.628049
HsInv0058	NH	DAF	0.333718	0.284091	0.452941	0.347015	0.268293
HsInv0058	NH	MAF	0.333718	0.284091	0.452941	0.347015	0.268293
HsInv0059	NH	DAF	0.25	0.0902256	0.694118	0.160448	0.195122
HsInv0059	NH	MAF	0.25	0.0902256	0.694118	0.160448	0.195122
HsInv0068	NH	DAF	0.128176	0.117424	0	0.231343	0.109756
HsInv0068	NH	MAF	0.128176	0.117424	0	0.231343	0.109756
HsInv0092	NH	DAF	0.16129	0.308271	0.0882353	0.0783582	0.134146
HsInv0092	NH	MAF	0.16129	0.308271	0.0882353	0.0783582	0.134146
HsInv0095	NH	DAF	0.221198	0.146617	0.264706	0.30597	0.158537
HsInv0095	NH	MAF	0.221198	0.146617	0.264706	0.30597	0.158537
HsInv0097	NH	DAF	0.00576037	0.018797	0	0	0
HsInv0097	NH	MAF	0.00576037	0.018797	0	0	0
HsInv0098	NH	DAF	0.162442	0.319549	0.0647059	0.11194	0.0914634
HsInv0098	NH	MAF	0.162442	0.319549	0.0647059	0.11194	0.0914634
HsInv0102	NH	DAF	0.184332	0.304511	0.0352941	0.145522	0.207317
HsInv0102	NH	MAF	0.184332	0.304511	0.0352941	0.145522	0.207317
HsInv0105	NH	DAF	0.489631	0.469925	0.223529	0.593284	0.628049
HsInv0105	NH	MAF	0.489631	0.469925	0.223529	0.593284	0.628049
HsInv0201	NH	DAF	0.559908	0.639098	0.429412	0.600746	0.5
HsInv0201	NH	MAF	0.440092	0.360902	0.570588	0.399254	0.5
HsInv0260	NH	DAF	0.185484	0.180451	0.352941	0.0970149	0.164634
HsInv0260	NH	MAF	0.185484	0.180451	0.352941	0.0970149	0.164634
HsInv0284	NH	DAF	0.0300231	0.0984848	0	0	0
HsInv0284	NH	MAF	0.0300231	0.0984848	0	0	0
HsInv0379	NH	DAF	0.00576037	0	0.0294118	0	0
HsInv0379	NH	MAF	0.00576037	0	0.0294118	0	0
HsInv0409	NH	DAF	0.532209	0.373134	0.738095	0.60199	0.467742
HsInv0409	NH	MAF	0.467791	0.626866	0.261905	0.39801	0.532258
HsInv1053	NH	DAF	0.544931	0.24812	0.717647	0.634328	0.70122
HsInv1053	NH	MAF	0.455069	0.75188	0.282353	0.365672	0.29878
HsInv1116	NH	DAF	0.829493	0.766917	1	0.720149	0.932927
HsInv1116	NH	MAF	0.170507	0.233083	0	0.279851	0.0670732
HsInv0030	NAHR	MAF	0.0587558	0.0150376	0	0.141791	0.054878
HsInv0040	NAHR	MAF	0.227378	0.267176	0.0705882	0.323308	0.170732
HsInv0055	NAHR	MAF	0.32448	0.582707	0.147059	0.218045	0.262195
HsInv0061	NAHR	MAF	0.0127907	0	0.0117647	0.030303	0.00609756
HsInv0072	NAHR	MAF	0.0231481	0.0603015	0	0.0100503	0.00806452
HsInv0114	NAHR	MAF	0.454861	0.825758	0.147059	0.357143	0.335366
HsInv0124	NAHR	MAF	0.278422	0.137405	0.0411765	0.56391	0.286585
HsInv0209	NAHR	MAF	0.0858469	0.209924	0.0117647	0.0639098	0
HsInv0241	NAHR	MAF	0.368171	0.578125	0.396341	0.188462	0.296296
HsInv0266	NAHR	MAF	0.288194	0.265152	0.261905	0.190299	0.512195
HsInv0278	NAHR	MAF	0.24186	0.412214	0.311765	0.0833333	0.152439
HsInv0340	NAHR	MAF	0.167447	0.527344	0	0.0225564	0.0121951
HsInv0341	NAHR	MAF	0.0769231	0.206107	0.0120482	0.0263158	0.0182927
HsInv0344	NAHR	MAF	0.444965	0.5	0.358824	0.5	0.359756
HsInv0347	NAHR	MAF	0.196056	0.251908	0.129412	0.112782	0.310976
HsInv0374	NAHR	MAF	0.483759	0.339695	0.617647	0.458647	0.615854
HsInv0389	NAHR	MAF	0.492284	0.974874	0.285714	0.170854	0.443548
HsInv0393	NAHR	MAF	0.484568	0.326633	0.706349	0.386935	0.669355
HsInv0396	NAHR	MAF	0.18818	0.319797	0.0241935	0.151515	0.201613
HsInv0397	NAHR	MAF	0.395062	0.59799	0.571429	0.150754	0.282258
HsInv0403	NAHR	MAF	0.472952	0.638191	0.746032	0.217172	0.33871
HsInv1051	NAHR	MAF	0.0180412	0.0569106	0	0	0
HsInv1124	NAHR	MAF	0.493039	0.465649	0.505952	0.589552	0.365854
Figure 4b-c. Inversion characteristics for modeling inversion frequencies. Inversion derived (DAF) and minor allele frequencies (MAF) in the 480 unrelated individuals.
			Frequency per population group
Inversion	Mechanism	Frequency type	All	AFR	EAS	EUR	SAS	Genetic length (4Ner)	Inversion size (bp)	IR size (bp) (BP area, most identical)	IR (BP) size / Inversion size
HsInv0004	NH	DAF	0.884	0.987	0.872	0.817	0.837	0.0894549	1194	NA	NA
HsInv0006	NH	DAF	0.587	0.937	0.428	0.377	0.511	0.0101941	83	NA	NA
HsInv0031	NH	DAF	0.383	0.43	0.433	0.295	0.399	0.111287	1036	NA	NA
HsInv0041	NH	DAF	0.5	0.692	0.417	0.433	0.371	0.0151732	107	NA	NA
HsInv0045	NH	DAF	0.514	0.543	0.578	0.517	0.393	0.184976	940	NA	NA
HsInv0058	NH	DAF	0.34	0.297	0.456	0.363	0.258	0.0705654	873	NA	NA
HsInv0059	NH	DAF	0.247	0.093	0.7	0.17	0.18	0.236221	306	NA	NA
HsInv0068	NH	DAF	0.126	0.107	0	0.23	0.112	0.0414132	249	NA	NA
HsInv0092	NH	DAF	0.16	0.305	0.083	0.08	0.129	0.614258	4108	NA	NA
HsInv0095	NH	DAF	0.218	0.149	0.25	0.303	0.157	2.84121	11535	NA	NA
HsInv0097	NH	DAF	0.005	0.017	0	0	0	68.963	21208	NA	NA
HsInv0098	NH	DAF	0.171	0.328	0.078	0.113	0.096	0.0717015	950	NA	NA
HsInv0102	NH	DAF	0.188	0.308	0.039	0.147	0.202	1.59314	2030	NA	NA
HsInv0105	NH	DAF	0.488	0.46	0.233	0.59	0.618	0.108711	1094	NA	NA
HsInv0201	NH	DAF	0.561	0.636	0.428	0.6	0.506	0.0211639	376	NA	NA
HsInv0260	NH	DAF	0.183	0.169	0.356	0.1	0.174	0.213917	1831	NA	NA
HsInv0284	NH	DAF	0.032	0.103	0	0	0	10.6033	32388	NA	NA
HsInv0379	NH	DAF	0.005	0	0.028	0	0	250.876	415127	NA	NA
HsInv0409	NH	DAF	0.515	0.373	0.719	0.569	0.455	0.210979	1341	NA	NA
HsInv1053	NH	DAF	0.538	0.242	0.706	0.637	0.702	1.78643	12694	NA	NA
HsInv1116	NH	DAF	0.833	0.778	1	0.727	0.938	0.0223486	249	NA	NA
HsInv0030	NAHR	MAF	0.066	0.017	0	0.157	0.062	30.2942	16560	559/559	0.033756
HsInv0040	NAHR	MAF	0.225	0.252	0.072	0.312	0.191	0.236393	3589	755/756	0.210504
HsInv0055	NAHR	MAF	0.325	0.583	0.139	0.221	0.247	0.506692	6252	4882/4882	0.78087
HsInv0061	NAHR	MAF	0.013	0	0.011	0.03	0.006	0.312253	1674	654/656	0.391278
HsInv0072	NAHR	MAF	0.024	0.063	0	0.009	0.007	2.17071	2486	1157/1157	0.465406
HsInv0114	NAHR	MAF	0.463	0.82	0.15	0.362	0.348	1.62548	11932	2734/2734	0.229132
HsInv0124	NAHR	MAF	0.281	0.134	0.039	0.574	0.281	10.0792	6108	1612/1611	0.263834
HsInv0209	NAHR	MAF	0.091	0.225	0.017	0.057	0	2.86651	4905	7029/7028	1.43293
HsInv0241	NAHR	MAF	0.37	0.589	0.391	0.177	0.301	10.6373	9849	6308/6457	0.648035
HsInv0266	NAHR	MAF	0.288	0.27	0.27	0.19	0.5	0.541277	5082	1497/1497	0.294569
HsInv0278	NAHR	MAF	0.249	0.423	0.306	0.095	0.157	1.30047	2270	2831/2792	1.23855
HsInv0340	NAHR	MAF	0.167	0.51	0	0.024	0.011	10.8587	44091	4258/4258	0.096573
HsInv0341	NAHR	MAF	0.076	0.201	0.011	0.024	0.017	4.04617	18319	2511/2511	0.137071
HsInv0344	NAHR	MAF	0.442	0.49	0.344	0.507	0.354	1.33264	7390	7012/7024	0.949662
HsInv0347	NAHR	MAF	0.195	0.258	0.128	0.107	0.303	0.539298	5555	1582/1582	0.284788
HsInv0374	NAHR	MAF	0.475	0.322	0.622	0.463	0.601	0.929245	3726	5138/5137	1.37882
HsInv0389	NAHR	MAF	0.499	0.978	0.267	0.175	0.478	10.021	37613	9207/9208	0.244796
HsInv0393	NAHR	MAF	0.474	0.323	0.696	0.381	0.657	1.87628	9402	4656/4656	0.495214
HsInv0396	NAHR	MAF	0.195	0.335	0.023	0.15	0.209	8.67375	72550	9152/9146	0.126106
HsInv0397	NAHR	MAF	0.393	0.583	0.57	0.157	0.291	1.45784	9628	11870/11870	1.23286
HsInv0403	NAHR	MAF	0.475	0.65	0.748	0.221	0.328	0.272365	3048	4164/4162	1.36581
HsInv1051	NAHR	MAF	0.018	0.055	0	0	0	170.92	201540	24248/24323	0.1205
HsInv1124	NAHR	MAF	0.495	0.456	0.506	0.603	0.365	0.399657	1200	6424/6424	5.35333

## Sheet: Figure 5
Figure 5a. Top 500 cis-eQTLs associations for transcript CCDC144B-002 and gene RP11-326C3.7, and normalized expression data
cis-eQTLs for transcript CCDC144B-002
Variant ID	rs8071007	rs4925027	rs138190492	rs9897020	rs34858570	rs9914118	rs7222759	rs78643588	rs9910151	rs201363313	rs371354796	rs7219568	rs9911823	rs8077671	rs8076601	rs28454257	rs80300717	rs28884183	rs8074981	rs56177028	rs57638011	rs28715719	rs9896285	rs59760193	rs62066216	rs369554283	rs13342369	rs12449807	rs57069596	rs570316082	rs534592949	rs9891823	rs115117764	rs80035962	INV_legend	INDEL_legend	SNP_legend	SV_legend	rs554330387	rs59064231	rs60492230	rs200696997	rs4925108	rs12940675	rs74553521	rs12945601	rs140202962	rs73295666	rs76603491
P value	3.27946e-05	2.61851e-05	3.73101e-05	3.73101e-05	8.25317e-05	4.68282e-05	4.68282e-05	4.68282e-05	5.47619e-06	3.67669e-05	2.05491e-05	3.67669e-05	3.67669e-05	3.67669e-05	2.77174e-05	3.67669e-05	2.77174e-05	3.67669e-05	3.67669e-05	3.67669e-05	3.67669e-05	2.77174e-05	3.67669e-05	7.86244e-05	2.63504e-05	1.95478e-08	1.01621e-05	3.52791e-07	8.12092e-05	8.12092e-05	8.12092e-05	2.27098e-07	5.65886e-06	5.65886e-06	1e-14	1e-13	1e-12	1e-11	3.71177e-05	7.00462e-05	7.00462e-05	9.0115e-05	6.18045e-05	6.18045e-05	1.5353e-05	8.13359e-05	1.5353e-05	7.00462e-05	5.12257e-05
Genome position (chr17)	17506892	17513858	17513878	17514332	17516828	17525424	17526049	17526835	17528547	17528886	17528895	17529606	17530465	17530984	17531017	17532282	17533280	17533489	17534854	17534989	17535277	17535436	17535847	17536068	17541057	17543076	17550978	17575668	17577949	17577952	17577953	17580119	17587951	17590986	17600000	17600000	17600000	17600000	17626653	17646334	17646639	17648086	17649423	17651214	17652114	17653411	17653827	17654361	17664862
Type of variant	SNP	SNP	INDEL	SNP	INDEL	SNP	SNP	SNP	SNP	INDEL	INDEL	SNP	SNP	SNP	SNP	SNP	SNP	SNP	SNP	SNP	SNP	SNP	SNP	SNP	SNP	INDEL	SNP	SNP	SNP	SNP	SNP	SNP	SNP	SNP	INV	INDEL	SNP	SV	INDEL	SNP	SNP	INDEL	SNP	SNP	SNP	SNP	SNP	SNP	SNP
cis-eQTLs for gene RP11-326C3.7
Variant ID	rs61869635	rs201250799	rs138092465	rs143666167	rs139664916	rs144447014	rs144053170	rs576645512	rs542257289	rs71279253	rs551379772	rs199764899	rs147891151	rs145244961	rs146493317	rs143674792	rs11502185	rs199568356	rs544626513	rs187222942	rs58532757	rs57246151	rs2686894	rs11604127	rs55966801	rs1976848	rs11602951	rs11602954	rs72878027	rs72878029	rs11606393	rs2293169	rs72878032	rs72878036	rs3843620	rs147696796	rs535716	rs11246007	rs201048317	rs1023430	rs7926172	rs10902108	rs34863687	rs7128988	rs11606108	rs201837208	rs7931225	rs72878047	rs113919457
P value	0.00135341	0.0481841	0.00422025	0.00466517	0.00397969	0.00397969	0.00673748	0.0390378	0.0390378	0.0195269	0.0267074	0.0457222	0.00964237	0.00586777	0.00586777	0.0302875	0.0304411	0.015757	0.00305843	0.0059088	0.0368077	0.0368077	0.0327121	0.00628948	0.00350842	0.00135324	0.00166095	0.00166095	0.00166095	0.00166095	0.00166095	0.0271337	0.000749653	0.000749653	0.0011079	0.0245602	0.00740195	0.0514379	0.0469018	0.0524154	0.000704854	0.0513731	0.000612722	0.0414465	0.000612722	0.0199087	0.000612722	0.000612722	0.000612722
Genome position (chr11)	103253	110992	131128	132427	137141	139670	142218	153910	153911	160513	173470	175190	175339	179321	179322	180184	180258	180283	180302	184431	191890	191891	193865	196944	200343	201584	202812	202856	205021	205889	208235	211015	212408	217171	217814	218431	218640	221584	223854	224393	225180	225256	226083	226478	227798	228712	229302	229811	230951
Type of variant	SNP	INDEL	SNP	SNP	SNP	SNP	SNP	SNP	SNP	SNP	SNP	SNP	SNP	SNP	SNP	SNP	SNP	SNP	SNP	SNP	SNP	SNP	SNP	SNP	SNP	SNP	SNP	SNP	SNP	SNP	SNP	SNP	SNP	SNP	SNP	SNP	SNP	SNP	SNP	SNP	SNP	SNP	INDEL	SNP	SNP	INDEL	SNP	SNP	SNP
CCDC144B-002 normalized expression (AFR)
Individual	NA18486	NA18488	NA18489	NA18498	NA18499	NA18502	NA18505	NA18508	NA18510	NA18511	NA18517	NA18519	NA18520	NA18858	NA18861	NA18867	NA18868	NA18870	NA18873	NA18907	NA18908	NA18909	NA18910	NA18912	NA18916	NA18917	NA18923	NA18933	NA18934	NA19092	NA19093	NA19095	NA19096	NA19098	NA19099	NA19102	NA19107	NA19108	NA19113	NA19114	NA19116	NA19117	NA19118	NA19119	NA19121	NA19129	NA19130	NA19131	NA19137
HsInv0790 genotype	O2/O2	O1/O1	O1/O1	O1/O1	O1/O1	O1/O1	O1/O2	O1/O1	O1/O1	O1/O2	O1/O1	O1/O2	O1/O2	O1/O1	O1/O1	O1/O1	O1/O1	O1/O1	O1/O2	O1/O1	O1/O1	O1/O1	O1/O1	O1/O1	O1/O1	O1/O1	O1/O1	O1/O1	O1/O1	O1/O1	O1/O1	O1/O1	O1/O1	O1/O1	O1/O1	O1/O1	O1/O1	O1/O2	O1/O2	O1/O1	O1/O1	O1/O1	O1/O2	O1/O1	O1/O2	O1/O1	O1/O1	O1/O1	O1/O1
Expression	3.05545	-0.730363	0.291346	-0.590201	-2.24576	-1.33455	2.07268	-1.0783	-1.28155	2.53527	-0.556999	1.98458	0.686917	-0.658663	0.22148	-1.75856	-0.929155	-0.946644	2.24576	-1.00094	-1.78564	-1.16272	-1.45356	-0.701252	-1.57782	-0.964428	-1.36252	-1.11951	-1.90964	-0.624066	1.48676	-1.01028	-0.886625	-0.845641	-0.903441	-1.02923	-2.53527	2.02667	1.55856	-0.895001	-1.18516	-1.46996	2.18059	-0.21571	2.70935	-0.955498	-1.20821	-1.98458	-2.41511
RP11-326C3.7 normalized expression (GLB)
Individual	NA06985	NA06994	NA07048	NA07056	NA07357	NA10847	NA10851	NA11829	NA11830	NA11831	NA11832	NA11840	NA11881	NA11992	NA11994	NA11995	NA12004	NA12005	NA12006	NA12043	NA12044	NA12144	NA12154	NA12155	NA12156	NA12234	NA12249	NA12716	NA12717	NA12750	NA12751	NA12760	NA12761	NA12762	NA12763	NA12812	NA12813	NA12814	NA12815	NA12872	NA12873	NA12874	NA18498	NA18502	NA18505	NA18508	NA18517	NA18519	NA18858
HsInv0124 genotype	O1/O2	O1/O2	O1/O1	O1/O2	O1/O2	O1/O2	O1/O1	O2/O2	O2/O2	O2/O2	O1/O2	O1/O1	O1/O2	O1/O2	O1/O1	O1/O2	O1/O1	O1/O2	O1/O1	O1/O2	O1/O2	O1/O2	O1/O2	O1/O2	O1/O2	O1/O1	O1/O1	O1/O2	O1/O1	O1/O2	O2/O2	O2/O2	O1/O2	O1/O1	O1/O2	O1/O1	O1/O1	O2/O2	O1/O1	O1/O2	O2/O2	O1/O1	O2/O2	O2/O2	O2/O2	O1/O2	O1/O2	O2/O2	O2/O2
Expression	-0.309126	-1.85509	1.41842	-2.049	-0.929556	0.278867	-1.15387	-0.952111	-0.688196	-1.59897	0.339671	-0.547821	-0.417517	0.309126	0.823182	0.145402	0.725398	-0.465437	1.59897	0.233943	0.174756	-0.0434813	0.401759	0.907463	-1.54898	1.02289	0.706675	0.160062	-0.233943	0.0289824	-0.401759	-0.843688	0.688196	0.531062	1.18253	0.744379	1.30836	-0.0870449	0.219078	0.248861	-0.803016	1.71304	0.20426	1.37986	-0.44935	1.09921	1.27499	0.669949	-0.386101
Figure 5c. GTEx-eQTLs for CTRB1 and CTRB2 in pancreas, and linkage disequilibrium with inversion HsInv0030
SNP ID	rs35772006	rs7190094	rs7188471	rs8057843	rs6564219	rs2870467	rs6564220	rs4479268	rs6564222	rs6564223	rs8046665	rs4888355	rs1559361	rs1019537	rs1019539	rs2870466	rs4887808	rs8050765	rs4737	rs1808427	rs9928842	rs889515	rs6564239	rs8048956	rs8051363	rs8057145	rs8045196	rs9319481	rs9927264	rs8059190	rs1107593	rs12924999	rs6564241	rs4888361	rs3169330	rs889514	rs2870471	rs11645191	rs8048371	rs7195938	rs4888363	rs1035540	rs2870472	rs4888364	rs4888365	rs1862738	rs8061356	rs6564243	rs11641896
Linkage (r²)	0.00727781	0.000226414	0.000259647	0.46897	0.384727	0.479583	0.374759	0.456373	0.406532	0.479583	0.412496	0.502013	0.531972	0.486495	0.486495	0.456373	0.324853	0.497254	0.109092	0.62593	0.745186	0.711865	0.635703	0.657658	0.280152	0.728199	0.241702	0.668463	0.609969	0.246687	0.668463	0.668463	0.568534	0.163957	0.518663	0.190001	0.236543	0.0358637	0.626326	0.626326	0.202893	0.626326	0.626326	0.465845	0.626326	0.504163	0.605279	0.547872	0.641237
P value (CTRB1)	1.2e-05	1.5e-05	1.5e-05	2.6e-06	4.4e-06	6.1e-06	1.8e-06	1.8e-06	2.4e-06	1.7e-06	2e-05	1.7e-06	1.7e-06	1.2e-05	1.2e-05	1.2e-05	1e-06	2.2e-06	1.9e-05	1.2e-07	2e-08	2e-08	1e-06	4.2e-08	2e-06	4.2e-08	5.1e-06	2.7e-07	1.4e-07	1.8e-05	1.5e-07	2.6e-07	8.2e-08	1.7e-05	2.8e-07	1e-05	2.3e-06	8.3e-06	1.9e-07	1.9e-07	5.4e-06	3.3e-07	3.3e-07	9.1e-08	3.3e-07	1.6e-07	9.2e-07	5.6e-07	1.5e-07
P value (CTRB2)	-	-	-	2.8e-16	8.6e-17	1.1e-18	7.1e-19	7.1e-19	8.5e-19	2.5e-20	9.3e-21	2.5e-20	2.5e-20	3.3e-21	3.3e-21	3.3e-21	9.7e-18	1.5e-19	4.2e-18	1.4e-27	4.5e-27	4.5e-27	2.5e-21	1.2e-28	1.7e-15	1.2e-28	5.7e-12	1.1e-26	7.3e-27	9.1e-22	3.2e-27	5.7e-26	1.6e-25	3.4e-22	1.7e-25	5.4e-21	5e-20	3.5e-12	1e-26	1e-26	3.8e-20	1.7e-25	1.7e-25	1.6e-23	1.7e-25	8.2e-27	2.3e-24	8.6e-24	3.2e-27
Figure 5e. Linkage disequilibrium between HsInv0031 and Alzheimer’s disease GWAS signals
SNP ID	rs882718	rs918727	rs2937137	rs6564107	rs12922458	rs2966852	rs9935396	rs3104834	rs17791545	rs2937143	rs9933007	rs4636894	rs1472541	rs8056715	rs2937145
Genome position (chr16)	85179677	86590080	85182899	85197980	85185908	85190466	85189217	85181875	85189262	85189891	85181955	85201970	85186264	85189550	85190230
GWAS P value	0.000854	0.000532	0.000455	0.000445	0.00044	0.000279	0.000247	0.000127	6.76e-05	4.55e-05	4.08e-05	2.71e-05	1.33e-05	2.19e-06	2.02e-06
Linkage (r²)	0.279972	0.0104435	0.356414	0.537168	0.446546	0.981186	1	0.466133	0.55921	0.725005	0.644095	0.660183	0.695539	1	0.981186
[truncated: 452 more columns]

## Sheet: Figure 6
Figure 6a. Derived allele frequency of inversions HsInv0006 and HsInv0201 in all 1000GP populations, which was estimated, respectively, from tag SNPs rs79619752 and rs200056603.
Population	Superpopulation	HsInv0006	HsInv0201
ACB	AFR	0.848958	0.625
ASW	AFR	0.803279	0.614754
ESN	AFR	0.929293	0.540404
GWD	AFR	0.924779	0.606195
LWK	AFR	0.929293	0.646465
MSL	AFR	0.817647	0.647059
YRI	AFR	0.944444	0.643519
CDX	EAS	0.403226	0.392473
CHB	EAS	0.466019	0.475728
CHS	EAS	0.438095	0.466667
JPT	EAS	0.451923	0.365385
KHV	EAS	0.474747	0.287879
CEU	EUR	0.358586	0.565657
FIN	EUR	0.449495	0.616162
GBR	EUR	0.384615	0.56044
IBS	EUR	0.406542	0.61215
TSI	EUR	0.369159	0.640187
BEB	SAS	0.534884	0.476744
GIH	SAS	0.495146	0.470874
ITU	SAS	0.563725	0.504902
PJL	SAS	0.494792	0.515625
STU	SAS	0.52451	0.495098
CLM	AMR	0.430851	0.537234
MXL	AMR	0.515625	0.351562
PEL	AMR	0.311765	0.205882
PUR	AMR	0.504808	0.591346
Figure 6b. eQTL associations from Nédélec et al. 2016 for SPINK6 and linkage disequilibrium with inversion HsInv0201.
SNP ID	rs4368717	rs4385198	rs4315912	rs5872062	rs4235737	rs4235738	rs34451783	rs12332183	rs10463397	rs62387549	rs141283687	rs10463398	rs10463399	rs73798108	rs3935572	rs71583968	rs12520705	rs6888999	rs11168034	rs724726	rs1016256	rs2400485	rs138256772	rs10038045	rs17460931	rs4419576	rs9325076	rs13165271	rs13169394	rs2400486	rs2400487	rs10074005	rs58376036	rs1120680	rs7736069	rs7702462	rs7736651	rs1117507	rs200168306	rs17599675	rs60315700	rs55822337	rs1071587	rs55999459	rs11168035	rs10875631	rs6897742	rs146961717	rs10627770
Genome position (chr5)	147519664	147519834	147519979	147520050	147520185	147520288	147520700	147520710	147522547	147522554	147522940	147523978	147524163	147524681	147524833	147525858	147526012	147526393	147527112	147527838	147528249	147529650	147530001	147531776	147532056	147532234	147532748	147533717	147533727	147534289	147534305	147534721	147535436	147535554	147536252	147536357	147536585	147537156	147538223	147538478	147538782	147539151	147539152	147539163	147539312	147539520	147540001	147540645	147540882
Linkage (r²)	0.169371	0.126234	0.122654	0.122654	0.122654	0.122654	0.107523	0.131539	0.130399	0.252613	0.68097	0.121364	0.121364	0.115168	0.719327	0.643415	0.252613	0.697088	0.700461	0.700461	0.217042	0.192041	0.700461	0.114803	0.252613	0.697356	0.121065	0.700461	0.700461	0.700461	0.700461	0.700461	0.121065	0.121065	0.700461	0.72292	0.700461	0.252613	0.683532	0.159884	0.121065	0.114803	0.252613	0.121065	0.700461	0.700461	0.121065	0.114803	0.158401
P value (Non-infected)	0.12	0.41	0.28	NA	0.31	0.31	0.035	0.28	0.94	0.066	0.3	0.82	0.82	0.82	0.081	NA	0.066	0.052	0.053	0.052	0.13	0.099	NA	0.82	0.066	0.052	0.82	0.052	0.052	0.052	0.052	0.052	NA	0.82	0.052	0.081	0.052	0.046	0.034	0.56	0.82	0.82	0.066	0.82	0.052	0.06	0.84	NA	NA
P value (Salmonella)	0.035	0.51	0.3	NA	0.26	0.26	0.0039	0.072	0.49	0.0004	0.00084	0.46	0.46	0.46	8.8e-05	NA	0.0004	7.9e-05	8.5e-05	7.9e-05	0.0007	0.00066	NA	0.46	0.0004	7.9e-05	0.46	7.9e-05	7.9e-05	7.9e-05	7.9e-05	7.9e-05	NA	0.46	7.9e-05	8.8e-05	7.9e-05	0.00024	0.00025	0.038	0.46	0.46	0.0004	0.46	7.9e-05	8.9e-05	0.43	NA	NA
[truncated: 263 more columns]

## Sheet: Supp Figure 1
Supplementary Figure 1. Inversion size and breakpoint structure from Supplementary Data 1, with relevant columns reproduced below.
Inversion ID	Inversion	Inverted repeats (IRs) at breakpoints	Indels associated to inversion breakpoints
	size (bp)	IR size (bp)	Size & Type (BP1)	Size & Type (BP2)
Inversions generated by non-homologous mechanisms (NH)
HsInv1116	249	-	1650-bp O2 Del	2-bp O2 Del
HsInv0004	1194	-	1-bp O1 Ins	-
HsInv0006	83	-	41-bp O1 Dup	39-bp O1 Dup
HsInv0260	1831	-	980-bp O2 Dup	-
			14-bp O2 Del
HsInv0041	107	-	29-bp O2 Del	864-bp O2 Del
HsInv0098	950	297/297	12-bp O2 Dup	675-bp O2 Del
			19-bp O2 Del
HsInv0097	21208	-	88-bp O2 Dup	1078-bp O2 Del
			24-bp O2 Del	1-bp O2 Ins
HsInv0102	2030	-	-	-
HsInv0095	11535	-	-	2-bp O1 Del
HsInv0201	376	-	1200-bp O2 Del	163-bp O2 Del
HsInv0058	873	-	2188-bp O1 Del	630-bp O1 Del
HsInv0059	306	-	2-bp O1 Dup	7-bp O1 Dup
				618-bp O1 Del
HsInv0092	4108	-	-	-
HsInv0284	32388	-	2-bp O2 Dup	-
HsInv0105	1094	-	2-bp O1 Del	-
HsInv1053	12694	-	6 bp O2 Dup	-
			5216-bp O2 Del
HsInv0068	249	-	1231-bp O1 Del	325-bp O1 Del
HsInv0031	1036	285/249	-	35-bp O1 Del
HsInv0379	415127	-	-	-
HsInv0045	940	256/257	-	94-bp O2 Del
HsInv0409	1341	-	8-bp O1 Del	6-bp O1 Dup
				357-bp O1 Del
Inversions generated by non-allelic homologous recombination (NAHR)
HsInv0040	3589	755/756	-	-
HsInv0241	9849	13283/12836	-	-
HsInv0266	5082	1925/1923	-	-
HsInv0055	6252	5999/6002	-	-
HsInv0278	2270	2831/2792	-	-
HsInv0061	1674	654/656	-	-
HsInv1124	1200	7035/7027	-	-
HsInv0114	11932	2734/2734	-	-
HsInv0124	6108	4161/3396	-	-
HsInv0209	4905	7029/7028	-	-
HsInv0340	44091	10586/10586	-	-
HsInv0341	18319	6170/6159	-	-
HsInv0344	7390	7221/7234	-	-
HsInv0347	5555	1592/1592	-	-
HsInv0030	16560	1548/1546	-	-
HsInv0374	3726	5753/5761	-	-
HsInv1051	201540	24248/24323	-	-
HsInv0072	2486	1448/1444	-	-
HsInv0396	72550	9496/9479	-	-
HsInv0403	3048	4331/4323	-	-
HsInv0393	9402	4724/4720	-	-
HsInv0397	9628	32160/15097	-	-
HsInv0389	37613	11353/11360	-	-
HsInv0832	12638	8733/8735	-	-

## Sheet: Supp Figure 2
Supplementary Figure 2a. MLPA and iMLPA assay performance.
Inversion	Genotyping assay	Samples genotyed	Genotype missing rate	Genotypes checked	Genotypes with biological error	Genotypes with technical error	Biological error rate	Technical error rate
HsInv0004	MLPA	550/551	0.00181818	481	0	1	0	0.002079
HsInv0041	MLPA	551/551	0	481	1	0	0.002079	0
HsInv0058	MLPA	550/551	0.00181818	479	1	0	0.00208768	0
HsInv0059	MLPA	551/551	0	481	0	0	0	0
HsInv0068	MLPA	550/551	0.00181818	480	0	0	0	0
HsInv0092	MLPA	551/551	0	437	1	0	0.00228833	0
HsInv0095	MLPA	551/551	0	480	0	0	0	0
HsInv0097	MLPA	551/551	0	436	0	0	0	0
HsInv0098	MLPA	551/551	0	436	0	0	0	0
HsInv0102	MLPA	551/551	0	9	0	0	0	0
HsInv0105	MLPA	551/551	0	9	0	0	0	0
HsInv0201	MLPA	551/551	0	525	1	0	0.00190476	0
HsInv0260	MLPA	551/551	0	436	0	2	0	0.00458716
HsInv0284	MLPA	550/551	0.00181818	436	0	3	0	0.00688073
HsInv0409	MLPA	551/551	0	436	0	0	0	0
HsInv1053	MLPA	551/551	0	480	0	1	0	0.00208333
HsInv1116	MLPA	551/551	0	481	0	0	0	0
HsInv0030	iMLPA	551/551	0	104	0	0	0	0
HsInv0031	iMLPA	548/551	0.00547445	477	0	0	0	0
HsInv0040	iMLPA	548/551	0.00547445	477	0	0	0	0
HsInv0045	iMLPA	543/551	0.014733	543	19	11	0.0349908	0.0202578
HsInv0055	iMLPA	534/551	0.0318352	529	1	19	0.00189036	0.0359168
HsInv0061	iMLPA	547/551	0.00731261	97	0	0	0	0
HsInv0072	iMLPA	548/551	0.00547445	99	0	0	0	0
HsInv0114	iMLPA	548/551	0.00547445	142	0	0	0	0
HsInv0124	iMLPA	547/551	0.00731261	127	0	1	0	0.00787402
HsInv0209	iMLPA	547/551	0.00731261	184	0	0	0	0
HsInv0278	iMLPA	545/551	0.0110092	110	0	3	0	0.0272727
HsInv0340	iMLPA	529/551	0.0415879	521	0	15	0	0.0287908
HsInv0341	iMLPA	544/551	0.0128676	92	0	1	0	0.0108696
HsInv0344	iMLPA	535/551	0.0299065	213	1	3	0.00469484	0.0140845
HsInv0347	iMLPA	548/551	0.00547445	104	0	0	0	0
HsInv0374	iMLPA	548/551	0.00547445	27	0	0	0	0
HsInv0379	iMLPA	551/551	0	549	0	0	0	0
HsInv0389	iMLPA	547/551	0.00731261	112	0	1	0	0.00892857
HsInv0393	iMLPA	547/551	0.00731261	106	0	0	0	0
HsInv0396	iMLPA	543/551	0.014733	92	0	1	0	0.0108696
HsInv0397	iMLPA	548/551	0.00547445	106	0	1	0	0.00943396
HsInv0403	iMLPA	546/551	0.00915751	116	0	0	0	0
HsInv0832	iMLPA	281/284	0.0106762	89	0	0	0	0
HsInv1051	iMLPA	497/551	0.108652	419	0	0	0	0
Supplementary Figure 2b. Discordant genotypes between this study and 1000GP structural variant release.
Inversion	1000GP inversion ID	Experimental genotype	1000GP genotype	Comparison
HsInv0006	INV_delly_INV00008409	1/1	1|0	Different (1000GP Ref)
HsInv0006	INV_delly_INV00008409	1/1	1|0	Different (1000GP Ref)
HsInv0006	INV_delly_INV00008409	1/1	0|1	Different (1000GP Ref)
HsInv0006	INV_delly_INV00008409	1/1	0|1	Different (1000GP Ref)
HsInv0006	INV_delly_INV00008409	1/1	0|1	Different (1000GP Ref)
HsInv0006	INV_delly_INV00008409	1/1	0|1	Different (1000GP Ref)
HsInv0006	INV_delly_INV00008409	1/1	1|0	Different (1000GP Ref)
HsInv0006	INV_delly_INV00008409	1/1	0|1	Different (1000GP Ref)
HsInv0006	INV_delly_INV00008409	1/1	0|1	Different (1000GP Ref)
HsInv0006	INV_delly_INV00008409	1/1	0|1	Different (1000GP Ref)
HsInv0006	INV_delly_INV00008409	1/1	1|0	Different (1000GP Ref)
HsInv0006	INV_delly_INV00008409	1/1	0|1	Different (1000GP Ref)
HsInv0006	INV_delly_INV00008409	0/1	0|0	Different (1000GP Ref)
HsInv0006	INV_delly_INV00008409	0/1	0|0	Different (1000GP Ref)
HsInv0006	INV_delly_INV00008409	0/1	0|0	Different (1000GP Ref)
HsInv0006	INV_delly_INV00008409	1/1	0|0	Different (1000GP Ref)
HsInv0006	INV_delly_INV00008409	0/1	0|0	Different (1000GP Ref)
HsInv0006	INV_delly_INV00008409	1/1	0|1	Different (1000GP Ref)
HsInv0006	INV_delly_INV00008409	1/1	0|1	Different (1000GP Ref)
HsInv0006	INV_delly_INV00008409	1/1	1|0	Different (1000GP Ref)
HsInv0006	INV_delly_INV00008409	1/1	1|0	Different (1000GP Ref)
HsInv0006	INV_delly_INV00008409	1/1	0|1	Different (1000GP Ref)
HsInv0006	INV_delly_INV00008409	1/1	0|1	Different (1000GP Ref)
HsInv0006	INV_delly_INV00008409	0/1	0|0	Different (1000GP Ref)
HsInv0006	INV_delly_INV00008409	1/1	1|0	Different (1000GP Ref)
HsInv0006	INV_delly_INV00008409	1/1	0|1	Different (1000GP Ref)
HsInv0006	INV_delly_INV00008409	1/1	0|1	Different (1000GP Ref)
HsInv0006	INV_delly_INV00008409	1/1	1|0	Different (1000GP Ref)
HsInv0006	INV_delly_INV00008409	1/1	1|0	Different (1000GP Ref)
HsInv0006	INV_delly_INV00008409	0/1	0|0	Different (1000GP Ref)
HsInv0006	INV_delly_INV00008409	0/1	0|0	Different (1000GP Ref)
HsInv0006	INV_delly_INV00008409	0/1	0|0	Different (1000GP Ref)
HsInv0006	INV_delly_INV00008409	0/1	0|0	Different (1000GP Ref)
HsInv0006	INV_delly_INV00008409	0/1	0|0	Different (1000GP Ref)
HsInv0006	INV_delly_INV00008409	1/1	0|1	Different (1000GP Ref)
HsInv0006	INV_delly_INV00008409	1/1	0|1	Different (1000GP Ref)
HsInv0006	INV_delly_INV00008409	1/1	0|1	Different (1000GP Ref)
HsInv0006	INV_delly_INV00008409	0/1	0|0	Different (1000GP Ref)
HsInv0006	INV_delly_INV00008409	1/1	0|1	Different (1000GP Ref)
HsInv0006	INV_delly_INV00008409	1/1	0|1	Different (1000GP Ref)
HsInv0006	INV_delly_INV00008409	0/1	0|0	Different (1000GP Ref)
HsInv0006	INV_delly_INV00008409	1/1	0|1	Different (1000GP Ref)
HsInv0006	INV_delly_INV00008409	1/1	1|0	Different (1000GP Ref)
HsInv0006	INV_delly_INV00008409	1/1	0|1	Different (1000GP Ref)
HsInv0006	INV_delly_INV00008409	0/1	0|0	Different (1000GP Ref)
HsInv0006	INV_delly_INV00008409	1/1	0|1	Different (1000GP Ref)
HsInv0006	INV_delly_INV00008409	1/1	1|0	Different (1000GP Ref)
HsInv0006	INV_delly_INV00008409	1/1	0|1	Different (1000GP Ref)
HsInv0006	INV_delly_INV00008409	1/1	0|1	Different (1000GP Ref)
HsInv0006	INV_delly_INV00008409	1/1	0|1	Different (1000GP Ref)
HsInv0006	INV_delly_INV00008409	1/1	0|1	Different (1000GP Ref)
HsInv0006	INV_delly_INV00008409	1/1	0|0	Different (1000GP Ref)
HsInv0006	INV_delly_INV00008409	1/1	0|1	Different (1000GP Ref)
HsInv0006	INV_delly_INV00008409	0/1	0|0	Different (1000GP Ref)
HsInv0006	INV_delly_INV00008409	1/1	0|1	Different (1000GP Ref)
HsInv0006	INV_delly_INV00008409	1/1	1|0	Different (1000GP Ref)
HsInv0006	INV_delly_INV00008409	1/1	1|0	Different (1000GP Ref)
HsInv0006	INV_delly_INV00008409	1/1	0|1	Different (1000GP Ref)
HsInv0006	INV_delly_INV00008409	0/1	0|0	Different (1000GP Ref)
HsInv0006	INV_delly_INV00008409	0/1	0|0	Different (1000GP Ref)
HsInv0006	INV_delly_INV00008409	1/1	0|1	Different (1000GP Ref)
HsInv0006	INV_delly_INV00008409	1/1	0|1	Different (1000GP Ref)
HsInv0006	INV_delly_INV00008409	1/1	0|1	Different (1000GP Ref)
HsInv0006	INV_delly_INV00008409	1/1	1|0	Different (1000GP Ref)
HsInv0006	INV_delly_INV00008409	0/1	0|0	Different (1000GP Ref)
HsInv0006	INV_delly_INV00008409	0/1	0|0	Different (1000GP Ref)
HsInv0006	INV_delly_INV00008409	0/1	0|0	Different (1000GP Ref)
HsInv0006	INV_delly_INV00008409	1/1	0|1	Different (1000GP Ref)
HsInv0006	INV_delly_INV00008409	1/1	0|1	Different (1000GP Ref)
HsInv0006	INV_delly_INV00008409	0/1	0|0	Different (1000GP Ref)
HsInv0006	INV_delly_INV00008409	1/1	1|0	Different (1000GP Ref)
HsInv0006	INV_delly_INV00008409	1/1	1|0	Different (1000GP Ref)
HsInv0006	INV_delly_INV00008409	1/1	1|0	Different (1000GP Ref)
HsInv0006	INV_delly_INV00008409	1/1	1|0	Different (1000GP Ref)
HsInv0006	INV_delly_INV00008409	1/1	0|1	Different (1000GP Ref)
HsInv0006	INV_delly_INV00008409	1/1	0|1	Different (1000GP Ref)
HsInv0006	INV_delly_INV00008409	0/1	0|0	Different (1000GP Ref)
HsInv0006	INV_delly_INV00008409	1/1	0|0	Different (1000GP Ref)
HsInv0006	INV_delly_INV00008409	1/1	1|0	Different (1000GP Ref)
HsInv0006	INV_delly_INV00008409	1/1	1|0	Different (1000GP Ref)
HsInv0006	INV_delly_INV00008409	1/1	1|0	Different (1000GP Ref)
HsInv0006	INV_delly_INV00008409	0/1	0|0	Different (1000GP Ref)
HsInv0006	INV_delly_INV00008409	1/1	1|0	Different (1000GP Ref)
HsInv0006	INV_delly_INV00008409	1/1	0|1	Different (1000GP Ref)
HsInv0006	INV_delly_INV00008409	1/1	0|1	Different (1000GP Ref)
HsInv0006	INV_delly_INV00008409	0/1	0|0	Different (1000GP Ref)
HsInv0006	INV_delly_INV00008409	0/1	0|0	Different (1000GP Ref)
HsInv0006	INV_delly_INV00008409	0/1	0|0	Different (1000GP Ref)
HsInv0006	INV_delly_INV00008409	1/1	1|0	Different (1000GP Ref)
HsInv0006	INV_delly_INV00008409	1/1	1|0	Different (1000GP Ref)
HsInv0006	INV_delly_INV00008409	1/1	1|0	Different (1000GP Ref)
HsInv0006	INV_delly_INV00008409	0/1	0|0	Different (1000GP Ref)
HsInv0006	INV_delly_INV00008409	0/1	0|0	Different (1000GP Ref)
HsInv0006	INV_delly_INV00008409	0/1	0|0	Different (1000GP Ref)
HsInv0006	INV_delly_INV00008409	1/1	0|1	Different (1000GP Ref)
HsInv0006	INV_delly_INV00008409	1/1	0|1	Different (1000GP Ref)
HsInv0006	INV_delly_INV00008409	0/1	0|0	Different (1000GP Ref)
HsInv0006	INV_delly_INV00008409	0/1	0|0	Different (1000GP Ref)
HsInv0006	INV_delly_INV00008409	1/1	1|0	Different (1000GP Ref)
HsInv0006	INV_delly_INV00008409	0/1	0|0	Different (1000GP Ref)
HsInv0006	INV_delly_INV00008409	1/1	0|1	Different (1000GP Ref)
HsInv0006	INV_delly_INV00008409	0/1	0|0	Different (1000GP Ref)
HsInv0006	INV_delly_INV00008409	1/1	0|1	Different (1000GP Ref)
HsInv0006	INV_delly_INV00008409	1/1	0|1	Different (1000GP Ref)
HsInv0006	INV_delly_INV00008409	1/1	1|0	Different (1000GP Ref)
HsInv0031	INV_delly_INV00040664	1/1	1|0	Different (1000GP Ref)
HsInv0031	INV_delly_INV00040664	1/1	1|0	Different (1000GP Ref)
HsInv0031	INV_delly_INV00040664	1/1	1|0	Different (1000GP Ref)
HsInv0031	INV_delly_INV00040664	1/1	0|1	Different (1000GP Ref)
HsInv0031	INV_delly_INV00040664	1/1	1|0	Different (1000GP Ref)
HsInv0031	INV_delly_INV00040664	1/1	1|0	Different (1000GP Ref)
HsInv0031	INV_delly_INV00040664	1/1	1|0	Different (1000GP Ref)
HsInv0031	INV_delly_INV00040664	1/1	1|0	Different (1000GP Ref)
HsInv0031	INV_delly_INV00040664	1/1	0|1	Different (1000GP Ref)
HsInv0031	INV_delly_INV00040664	1/1	0|1	Different (1000GP Ref)
HsInv0031	INV_delly_INV00040664	1/1	1|0	Different (1000GP Ref)
HsInv0031	INV_delly_INV00040664	1/1	0|1	Different (1000GP Ref)
HsInv0031	INV_delly_INV00040664	1/1	0|1	Different (1000GP Ref)
HsInv0031	INV_delly_INV00040664	1/1	1|0	Different (1000GP Ref)
HsInv0031	INV_delly_INV00040664	1/1	0|1	Different (1000GP Ref)
HsInv0031	INV_delly_INV00040664	1/1	0|1	Different (1000GP Ref)
HsInv0031	INV_delly_INV00040664	1/1	1|0	Different (1000GP Ref)
HsInv0031	INV_delly_INV00040664	1/1	0|1	Different (1000GP Ref)
HsInv0031	INV_delly_INV00040664	1/1	0|1	Different (1000GP Ref)
HsInv0031	INV_delly_INV00040664	1/1	0|1	Different (1000GP Ref)
HsInv0031	INV_delly_INV00040664	1/1	0|1	Different (1000GP Ref)
HsInv0031	INV_delly_INV00040664	1/1	0|1	Different (1000GP Ref)
HsInv0031	INV_delly_INV00040664	1/1	0|1	Different (1000GP Ref)
HsInv0031	INV_delly_INV00040664	1/1	0|1	Different (1000GP Ref)
HsInv0031	INV_delly_INV00040664	1/1	0|1	Different (1000GP Ref)
HsInv0031	INV_delly_INV00040664	1/1	0|1	Different (1000GP Ref)
HsInv0031	INV_delly_INV00040664	0/1	0|0	Different (1000GP Ref)
HsInv0031	INV_delly_INV00040664	1/1	0|1	Different (1000GP Ref)
HsInv0031	INV_delly_INV00040664	1/1	1|0	Different (1000GP Ref)
HsInv0031	INV_delly_INV00040664	1/1	1|0	Different (1000GP Ref)
HsInv0031	INV_delly_INV00040664	1/1	0|1	Different (1000GP Ref)
HsInv0031	INV_delly_INV00040664	0/1	0|0	Different (1000GP Ref)
HsInv0031	INV_delly_INV00040664	1/1	0|0	Different (1000GP Ref)
HsInv0031	INV_delly_INV00040664	1/1	0|1	Different (1000GP Ref)
HsInv0031	INV_delly_INV00040664	1/1	1|0	Different (1000GP Ref)
HsInv0031	INV_delly_INV00040664	0/1	0|0	Different (1000GP Ref)
HsInv0031	INV_delly_INV00040664	1/1	1|0	Different (1000GP Ref)
HsInv0031	INV_delly_INV00040664	0/1	0|0	Different (1000GP Ref)
HsInv0031	INV_delly_INV00040664	0/1	0|0	Different (1000GP Ref)
HsInv0031	INV_delly_INV00040664	0/1	0|0	Different (1000GP Ref)
HsInv0031	INV_delly_INV00040664	1/1	1|0	Different (1000GP Ref)
HsInv0031	INV_delly_INV00040664	1/1	0|1	Different (1000GP Ref)
HsInv0031	INV_delly_INV00040664	1/1	0|1	Different (1000GP Ref)
HsInv0031	INV_delly_INV00040664	1/1	1|0	Different (1000GP Ref)
HsInv0031	INV_delly_INV00040664	1/1	1|0	Different (1000GP Ref)
HsInv0031	INV_delly_INV00040664	1/1	0|1	Different (1000GP Ref)
HsInv0031	INV_delly_INV00040664	1/1	1|0	Different (1000GP Ref)
HsInv0031	INV_delly_INV00040664	1/1	1|0	Different (1000GP Ref)
HsInv0031	INV_delly_INV00040664	1/1	1|0	Different (1000GP Ref)
HsInv0031	INV_delly_INV00040664	0/1	0|0	Different (1000GP Ref)
HsInv0031	INV_delly_INV00040664	1/1	0|1	Different (1000GP Ref)
HsInv0031	INV_delly_INV00040664	1/1	1|0	Different (1000GP Ref)
HsInv0031	INV_delly_INV00040664	1/1	1|0	Different (1000GP Ref)
HsInv0031	INV_delly_INV00040664	1/1	0|1	Different (1000GP Ref)
HsInv0031	INV_delly_INV00040664	1/1	0|1	Different (1000GP Ref)
HsInv0031	INV_delly_INV00040664	1/1	1|0	Different (1000GP Ref)
HsInv0031	INV_delly_INV00040664	1/1	0|1	Different (1000GP Ref)
HsInv0031	INV_delly_INV00040664	0/1	1|1	Different (1000GP Alt)
HsInv0031	INV_delly_INV00040664	1/1	1|0	Different (1000GP Ref)
HsInv0031	INV_delly_INV00040664	1/1	0|1	Different (1000GP Ref)
HsInv0031	INV_delly_INV00040664	1/1	0|1	Different (1000GP Ref)
HsInv0031	INV_delly_INV00040664	1/1	0|1	Different (1000GP Ref)
HsInv0031	INV_delly_INV00040664	1/1	1|0	Different (1000GP Ref)
HsInv0031	INV_delly_INV00040664	1/1	1|0	Different (1000GP Ref)
HsInv0031	INV_delly_INV00040664	1/1	0|1	Different (1000GP Ref)
HsInv0045	INV_delly_INV00066155	1/1	0|1	Different (1000GP Ref)
HsInv0045	INV_delly_INV00066155	1/1	0|1	Different (1000GP Ref)
HsInv0045	INV_delly_INV00066155	1/1	0|1	Different (1000GP Ref)
HsInv0045	INV_delly_INV00066155	1/1	0|1	Different (1000GP Ref)
HsInv0045	INV_delly_INV00066155	1/1	1|0	Different (1000GP Ref)
HsInv0045	INV_delly_INV00066155	0/1	1|1	Different (1000GP Alt)
HsInv0045	INV_delly_INV00066155	0/0	1|0	Different (1000GP Alt)
HsInv1053	CINV_delly_INV00095383	1/1	1|0	Different (1000GP Ref)
HsInv1053	CINV_delly_INV00095383	1/1	1|0	Different (1000GP Ref)
HsInv1053	CINV_delly_INV00095383	1/1	1|0	Different (1000GP Ref)
HsInv1053	CINV_delly_INV00095383	1/1	1|0	Different (1000GP Ref)
HsInv1053	CINV_delly_INV00095383	1/1	0|1	Different (1000GP Ref)
HsInv1053	CINV_delly_INV00095383	1/1	0|1	Different (1000GP Ref)
HsInv1053	CINV_delly_INV00095383	0/1	0|0	Different (1000GP Ref)
HsInv1053	CINV_delly_INV00095383	1/1	0|1	Different (1000GP Ref)
HsInv1053	CINV_delly_INV00095383	0/1	0|0	Different (1000GP Ref)
HsInv1053	CINV_delly_INV00095383	1/1	1|0	Different (1000GP Ref)
HsInv1053	CINV_delly_INV00095383	1/1	0|1	Different (1000GP Ref)
HsInv1053	CINV_delly_INV00095383	1/1	1|0	Different (1000GP Ref)
HsInv1053	CINV_delly_INV00095383	0/1	0|0	Different (1000GP Ref)
HsInv1053	CINV_delly_INV00095383	0/1	0|0	Different (1000GP Ref)
HsInv1053	CINV_delly_INV00095383	0/1	0|0	Different (1000GP Ref)
HsInv1053	CINV_delly_INV00095383	1/1	0|1	Different (1000GP Ref)
HsInv1053	CINV_delly_INV00095383	1/1	0|0	Different (1000GP Ref)
HsInv1053	CINV_delly_INV00095383	1/1	0|1	Different (1000GP Ref)
HsInv1053	CINV_delly_INV00095383	1/1	1|0	Different (1000GP Ref)
HsInv1053	CINV_delly_INV00095383	1/1	0|1	Different (1000GP Ref)
HsInv1053	CINV_delly_INV00095383	1/1	0|1	Different (1000GP Ref)
HsInv1053	CINV_delly_INV00095383	1/1	0|0	Different (1000GP Ref)
HsInv1053	CINV_delly_INV00095383	0/1	0|0	Different (1000GP Ref)
HsInv1053	CINV_delly_INV00095383	1/1	0|1	Different (1000GP Ref)
HsInv1053	CINV_delly_INV00095383	1/1	1|0	Different (1000GP Ref)
HsInv1053	CINV_delly_INV00095383	1/1	0|1	Different (1000GP Ref)
HsInv1053	CINV_delly_INV00095383	0/1	0|0	Different (1000GP Ref)
HsInv1053	CINV_delly_INV00095383	1/1	1|0	Different (1000GP Ref)
HsInv1053	CINV_delly_INV00095383	1/1	1|0	Different (1000GP Ref)
HsInv1053	CINV_delly_INV00095383	1/1	1|0	Different (1000GP Ref)
HsInv1053	CINV_delly_INV00095383	1/1	1|0	Different (1000GP Ref)
HsInv1053	CINV_delly_INV00095383	1/1	0|1	Different (1000GP Ref)
HsInv1053	CINV_delly_INV00095383	1/1	1|0	Different (1000GP Ref)
HsInv1053	CINV_delly_INV00095383	1/1	0|0	Different (1000GP Ref)
HsInv1053	CINV_delly_INV00095383	1/1	0|1	Different (1000GP Ref)
HsInv1053	CINV_delly_INV00095383	1/1	0|1	Different (1000GP Ref)
HsInv1053	CINV_delly_INV00095383	1/1	0|0	Different (1000GP Ref)
HsInv1053	CINV_delly_INV00095383	0/1	0|0	Different (1000GP Ref)
HsInv1053	CINV_delly_INV00095383	1/1	0|0	Different (1000GP Ref)
HsInv1053	CINV_delly_INV00095383	0/1	0|0	Different (1000GP Ref)
HsInv1053	CINV_delly_INV00095383	1/1	0|1	Different (1000GP Ref)
HsInv1053	CINV_delly_INV00095383	0/1	0|0	Different (1000GP Ref)
HsInv1053	CINV_delly_INV00095383	1/1	0|1	Different (1000GP Ref)
HsInv1053	CINV_delly_INV00095383	0/1	0|0	Different (1000GP Ref)
HsInv1053	CINV_delly_INV00095383	1/1	0|0	Different (1000GP Ref)
HsInv1053	CINV_delly_INV00095383	0/1	0|0	Different (1000GP Ref)
HsInv1053	CINV_delly_INV00095383	0/1	0|0	Different (1000GP Ref)
HsInv1053	CINV_delly_INV00095383	0/1	0|0	Different (1000GP Ref)
HsInv1053	CINV_delly_INV00095383	0/1	0|0	Different (1000GP Ref)
HsInv1053	CINV_delly_INV00095383	1/1	0|1	Different (1000GP Ref)
HsInv1053	CINV_delly_INV00095383	0/1	0|0	Different (1000GP Ref)
HsInv1053	CINV_delly_INV00095383	1/1	0|0	Different (1000GP Ref)
HsInv1053	CINV_delly_INV00095383	0/1	0|0	Different (1000GP Ref)
HsInv1053	CINV_delly_INV00095383	0/1	0|0	Different (1000GP Ref)
HsInv1053	CINV_delly_INV00095383	0/1	0|0	Different (1000GP Ref)
HsInv1053	CINV_delly_INV00095383	0/1	0|0	Different (1000GP Ref)
HsInv1053	CINV_delly_INV00095383	0/1	0|0	Different (1000GP Ref)
HsInv1053	CINV_delly_INV00095383	0/1	0|0	Different (1000GP Ref)
HsInv1053	CINV_delly_INV00095383	0/1	0|0	Different (1000GP Ref)
HsInv1053	CINV_delly_INV00095383	0/1	0|0	Different (1000GP Ref)
HsInv1053	CINV_delly_INV00095383	0/1	0|0	Different (1000GP Ref)
HsInv1053	CINV_delly_INV00095383	0/1	0|0	Different (1000GP Ref)
HsInv1053	CINV_delly_INV00095383	0/1	0|0	Different (1000GP Ref)
HsInv1053	CINV_delly_INV00095383	0/1	0|0	Different (1000GP Ref)
HsInv1053	CINV_delly_INV00095383	0/1	0|0	Different (1000GP Ref)
HsInv1053	CINV_delly_INV00095383	0/1	0|0	Different (1000GP Ref)
HsInv1053	CINV_delly_INV00095383	0/1	0|0	Different (1000GP Ref)
HsInv1053	CINV_delly_INV00095383	0/1	0|0	Different (1000GP Ref)
HsInv1053	CINV_delly_INV00095383	0/1	0|0	Different (1000GP Ref)
HsInv1053	CINV_delly_INV00095383	1/1	0|1	Different (1000GP Ref)
HsInv1053	CINV_delly_INV00095383	1/1	0|1	Different (1000GP Ref)
HsInv1053	CINV_delly_INV00095383	1/1	0|1	Different (1000GP Ref)
HsInv1053	CINV_delly_INV00095383	1/1	0|1	Different (1000GP Ref)
HsInv1053	CINV_delly_INV00095383	1/1	1|0	Different (1000GP Ref)
HsInv1053	CINV_delly_INV00095383	0/1	0|0	Different (1000GP Ref)
HsInv1053	CINV_delly_INV00095383	0/1	0|0	Different (1000GP Ref)
HsInv1053	CINV_delly_INV00095383	1/1	1|0	Different (1000GP Ref)
HsInv1053	CINV_delly_INV00095383	1/1	0|1	Different (1000GP Ref)
HsInv1053	CINV_delly_INV00095383	1/1	1|0	Different (1000GP Ref)
HsInv1053	CINV_delly_INV00095383	0/1	0|0	Different (1000GP Ref)
HsInv1053	CINV_delly_INV00095383	1/1	0|1	Different (1000GP Ref)
HsInv1053	CINV_delly_INV00095383	1/1	1|0	Different (1000GP Ref)
HsInv1053	CINV_delly_INV00095383	1/1	0|1	Different (1000GP Ref)
HsInv1053	CINV_delly_INV00095383	1/1	0|1	Different (1000GP Ref)
HsInv1053	CINV_delly_INV00095383	1/1	0|1	Different (1000GP Ref)
HsInv1053	CINV_delly_INV00095383	0/1	0|0	Different (1000GP Ref)
HsInv1053	CINV_delly_INV00095383	1/1	0|1	Different (1000GP Ref)
HsInv1053	CINV_delly_INV00095383	1/1	0|1	Different (1000GP Ref)
HsInv1053	CINV_delly_INV00095383	0/1	0|0	Different (1000GP Ref)
HsInv1053	CINV_delly_INV00095383	0/1	0|0	Different (1000GP Ref)
HsInv1053	CINV_delly_INV00095383	1/1	0|1	Different (1000GP Ref)
HsInv1053	CINV_delly_INV00095383	0/1	0|0	Different (1000GP Ref)
HsInv1053	CINV_delly_INV00095383	1/1	0|1	Different (1000GP Ref)
HsInv1053	CINV_delly_INV00095383	1/1	0|1	Different (1000GP Ref)
HsInv1053	CINV_delly_INV00095383	1/1	1|0	Different (1000GP Ref)
HsInv1053	CINV_delly_INV00095383	1/1	0|1	Different (1000GP Ref)
HsInv1053	CINV_delly_INV00095383	1/1	1|0	Different (1000GP Ref)
HsInv1053	CINV_delly_INV00095383	1/1	0|1	Different (1000GP Ref)
HsInv1053	CINV_delly_INV00095383	1/1	0|1	Different (1000GP Ref)
HsInv1053	CINV_delly_INV00095383	1/1	0|1	Different (1000GP Ref)
HsInv1053	CINV_delly_INV00095383	1/1	1|0	Different (1000GP Ref)
HsInv1053	CINV_delly_INV00095383	1/1	0|1	Different (1000GP Ref)
HsInv1053	CINV_delly_INV00095383	1/1	0|1	Different (1000GP Ref)
HsInv1053	CINV_delly_INV00095383	0/1	0|0	Different (1000GP Ref)
HsInv1053	CINV_delly_INV00095383	1/1	1|0	Different (1000GP Ref)
HsInv1053	CINV_delly_INV00095383	1/1	1|0	Different (1000GP Ref)
HsInv1053	CINV_delly_INV00095383	1/1	0|1	Different (1000GP Ref)
HsInv1053	CINV_delly_INV00095383	1/1	0|1	Different (1000GP Ref)
HsInv1053	CINV_delly_INV00095383	1/1	0|1	Different (1000GP Ref)
HsInv1053	CINV_delly_INV00095383	1/1	1|0	Different (1000GP Ref)
HsInv1053	CINV_delly_INV00095383	1/1	1|0	Different (1000GP Ref)
HsInv1053	CINV_delly_INV00095383	1/1	1|0	Different (1000GP Ref)
HsInv1053	CINV_delly_INV00095383	1/1	1|0	Different (1000GP Ref)
HsInv1053	CINV_delly_INV00095383	0/1	0|0	Different (1000GP Ref)
HsInv1053	CINV_delly_INV00095383	0/1	0|0	Different (1000GP Ref)
HsInv1053	CINV_delly_INV00095383	1/1	1|0	Different (1000GP Ref)
HsInv1053	CINV_delly_INV00095383	1/1	0|0	Different (1000GP Ref)
HsInv1053	CINV_delly_INV00095383	1/1	1|0	Different (1000GP Ref)
HsInv1053	CINV_delly_INV00095383	0/1	0|0	Different (1000GP Ref)
HsInv1053	CINV_delly_INV00095383	1/1	1|0	Different (1000GP Ref)
HsInv1053	CINV_delly_INV00095383	1/1	0|1	Different (1000GP Ref)
HsInv1053	CINV_delly_INV00095383	0/1	0|0	Different (1000GP Ref)
HsInv1053	CINV_delly_INV00095383	1/1	1|0	Different (1000GP Ref)
HsInv1053	CINV_delly_INV00095383	1/1	1|0	Different (1000GP Ref)
HsInv1053	CINV_delly_INV00095383	1/1	0|1	Different (1000GP Ref)
HsInv1053	CINV_delly_INV00095383	1/1	1|0	Different (1000GP Ref)
HsInv1053	CINV_delly_INV00095383	1/1	0|1	Different (1000GP Ref)
HsInv1053	CINV_delly_INV00095383	0/1	0|0	Different (1000GP Ref)
HsInv1053	CINV_delly_INV00095383	1/1	0|1	Different (1000GP Ref)
HsInv1053	CINV_delly_INV00095383	1/1	0|0	Different (1000GP Ref)
HsInv1053	CINV_delly_INV00095383	1/1	0|0	Different (1000GP Ref)
HsInv1053	CINV_delly_INV00095383	0/1	0|0	Different (1000GP Ref)
HsInv1053	CINV_delly_INV00095383	1/1	0|1	Different (1000GP Ref)
HsInv1053	CINV_delly_INV00095383	1/1	1|0	Different (1000GP Ref)
HsInv0092	INV_delly_INV00089348	1/1	0|1	Different (1000GP Ref)
HsInv0092	INV_delly_INV00089348	0/1	0|0	Different (1000GP Ref)
HsInv0102	INV_delly_INV00076146	1/1	0|1	Different (1000GP Ref)
HsInv0102	INV_delly_INV00076146	0/1	0|0	Different (1000GP Ref)
HsInv0102	INV_delly_INV00076146	1/1	1|0	Different (1000GP Ref)
HsInv0102	INV_delly_INV00076146	1/1	0|1	Different (1000GP Ref)
HsInv0102	INV_delly_INV00076146	1/1	1|0	Different (1000GP Ref)
HsInv0102	INV_delly_INV00076146	1/1	0|1	Different (1000GP Ref)
HsInv0102	INV_delly_INV00076146	0/1	0|0	Different (1000GP Ref)
HsInv0102	INV_delly_INV00076146	1/1	1|0	Different (1000GP Ref)
HsInv0102	INV_delly_INV00076146	1/1	1|0	Different (1000GP Ref)
HsInv0102	INV_delly_INV00076146	0/0	1|0	Different (1000GP Alt)
HsInv0102	INV_delly_INV00076146	0/0	0|1	Different (1000GP Alt)
HsInv0105	INV_delly_INV00092650	1/1	0|1	Different (1000GP Ref)
HsInv0105	INV_delly_INV00092650	1/1	1|0	Different (1000GP Ref)
HsInv0105	INV_delly_INV00092650	1/1	1|0	Different (1000GP Ref)
HsInv0105	INV_delly_INV00092650	1/1	1|0	Different (1000GP Ref)
HsInv0105	INV_delly_INV00092650	0/1	1|1	Different (1000GP Alt)
HsInv0105	INV_delly_INV00092650	0/1	0|0	Different (1000GP Ref)
HsInv0105	INV_delly_INV00092650	1/1	0|1	Different (1000GP Ref)
HsInv0105	INV_delly_INV00092650	1/1	1|0	Different (1000GP Ref)
HsInv0105	INV_delly_INV00092650	0/1	0|0	Different (1000GP Ref)
HsInv0105	INV_delly_INV00092650	1/1	1|0	Different (1000GP Ref)
HsInv0105	INV_delly_INV00092650	1/1	1|0	Different (1000GP Ref)
HsInv0105	INV_delly_INV00092650	1/1	0|1	Different (1000GP Ref)
HsInv0105	INV_delly_INV00092650	1/1	0|1	Different (1000GP Ref)
HsInv0105	INV_delly_INV00092650	1/1	1|0	Different (1000GP Ref)
HsInv0105	INV_delly_INV00092650	1/1	1|0	Different (1000GP Ref)
HsInv0105	INV_delly_INV00092650	1/1	0|1	Different (1000GP Ref)
HsInv0105	INV_delly_INV00092650	1/1	1|0	Different (1000GP Ref)
HsInv0105	INV_delly_INV00092650	1/1	1|0	Different (1000GP Ref)
HsInv0105	INV_delly_INV00092650	1/1	0|1	Different (1000GP Ref)
HsInv0105	INV_delly_INV00092650	1/1	1|0	Different (1000GP Ref)
HsInv0105	INV_delly_INV00092650	1/1	0|1	Different (1000GP Ref)
HsInv0105	INV_delly_INV00092650	1/1	1|0	Different (1000GP Ref)
HsInv0105	INV_delly_INV00092650	1/1	0|1	Different (1000GP Ref)
HsInv0105	INV_delly_INV00092650	1/1	1|0	Different (1000GP Ref)
HsInv0105	INV_delly_INV00092650	1/1	1|0	Different (1000GP Ref)
HsInv0105	INV_delly_INV00092650	1/1	0|1	Different (1000GP Ref)
HsInv0105	INV_delly_INV00092650	1/1	0|1	Different (1000GP Ref)
HsInv0201	CINV_delly_INV00084159	1/1	1|0	Different (1000GP Ref)
HsInv0201	CINV_delly_INV00084159	0/1	0|0	Different (1000GP Ref)
HsInv0201	CINV_delly_INV00084159	0/1	0|0	Different (1000GP Ref)
HsInv0201	CINV_delly_INV00084159	0/1	0|0	Different (1000GP Ref)
HsInv0201	CINV_delly_INV00084159	1/1	0|1	Different (1000GP Ref)
HsInv0201	CINV_delly_INV00084159	1/1	0|1	Different (1000GP Ref)
HsInv0201	CINV_delly_INV00084159	1/1	0|1	Different (1000GP Ref)
HsInv0201	CINV_delly_INV00084159	1/1	0|1	Different (1000GP Ref)
HsInv0201	CINV_delly_INV00084159	1/1	0|1	Different (1000GP Ref)
HsInv0201	CINV_delly_INV00084159	1/1	0|1	Different (1000GP Ref)
HsInv0201	CINV_delly_INV00084159	1/1	1|0	Different (1000GP Ref)
HsInv0201	CINV_delly_INV00084159	0/1	0|0	Different (1000GP Ref)
HsInv0201	CINV_delly_INV00084159	0/1	0|0	Different (1000GP Ref)
HsInv0201	CINV_delly_INV00084159	0/1	0|0	Different (1000GP Ref)
HsInv0201	CINV_delly_INV00084159	0/1	0|0	Different (1000GP Ref)
HsInv0201	CINV_delly_INV00084159	1/1	1|0	Different (1000GP Ref)
HsInv0201	CINV_delly_INV00084159	1/1	1|0	Different (1000GP Ref)
HsInv0201	CINV_delly_INV00084159	1/1	1|0	Different (1000GP Ref)
HsInv0201	CINV_delly_INV00084159	1/1	1|0	Different (1000GP Ref)
HsInv0201	CINV_delly_INV00084159	0/1	0|0	Different (1000GP Ref)
HsInv0201	CINV_delly_INV00084159	1/1	0|1	Different (1000GP Ref)
HsInv0201	CINV_delly_INV00084159	0/1	0|0	Different (1000GP Ref)
HsInv0201	CINV_delly_INV00084159	1/1	0|1	Different (1000GP Ref)
HsInv0201	CINV_delly_INV00084159	1/1	1|0	Different (1000GP Ref)
HsInv0201	CINV_delly_INV00084159	1/1	1|0	Different (1000GP Ref)
HsInv0201	CINV_delly_INV00084159	1/1	1|0	Different (1000GP Ref)
HsInv0201	CINV_delly_INV00084159	1/1	1|0	Different (1000GP Ref)
HsInv0201	CINV_delly_INV00084159	1/1	1|0	Different (1000GP Ref)
HsInv0201	CINV_delly_INV00084159	1/1	0|1	Different (1000GP Ref)
HsInv0201	CINV_delly_INV00084159	0/1	0|0	Different (1000GP Ref)
HsInv0201	CINV_delly_INV00084159	1/1	0|1	Different (1000GP Ref)
HsInv0201	CINV_delly_INV00084159	0/1	0|0	Different (1000GP Ref)
HsInv0201	CINV_delly_INV00084159	1/1	0|1	Different (1000GP Ref)
HsInv0201	CINV_delly_INV00084159	0/1	0|0	Different (1000GP Ref)
HsInv0201	CINV_delly_INV00084159	1/1	1|0	Different (1000GP Ref)
HsInv0201	CINV_delly_INV00084159	0/1	0|0	Different (1000GP Ref)
HsInv0201	CINV_delly_INV00084159	0/1	0|0	Different (1000GP Ref)
HsInv0201	CINV_delly_INV00084159	1/1	1|0	Different (1000GP Ref)
HsInv0201	CINV_delly_INV00084159	1/1	0|1	Different (1000GP Ref)
HsInv0201	CINV_delly_INV00084159	1/1	1|0	Different (1000GP Ref)
HsInv0201	CINV_delly_INV00084159	0/1	0|0	Different (1000GP Ref)
HsInv0201	CINV_delly_INV00084159	0/1	0|0	Different (1000GP Ref)
HsInv0201	CINV_delly_INV00084159	0/1	0|0	Different (1000GP Ref)
HsInv0201	CINV_delly_INV00084159	0/1	0|0	Different (1000GP Ref)
HsInv0201	CINV_delly_INV00084159	1/1	1|0	Different (1000GP Ref)
HsInv0201	CINV_delly_INV00084159	0/1	0|0	Different (1000GP Ref)
HsInv0201	CINV_delly_INV00084159	1/1	0|0	Different (1000GP Ref)
HsInv0201	CINV_delly_INV00084159	1/1	0|0	Different (1000GP Ref)
HsInv0201	CINV_delly_INV00084159	1/1	0|0	Different (1000GP Ref)
HsInv0201	CINV_delly_INV00084159	1/1	0|1	Different (1000GP Ref)
HsInv0201	CINV_delly_INV00084159	0/1	0|0	Different (1000GP Ref)
HsInv0201	CINV_delly_INV00084159	1/1	1|0	Different (1000GP Ref)
HsInv0201	CINV_delly_INV00084159	1/1	0|1	Different (1000GP Ref)
HsInv0201	CINV_delly_INV00084159	0/1	0|0	Different (1000GP Ref)
HsInv0201	CINV_delly_INV00084159	0/1	0|0	Different (1000GP Ref)
HsInv0201	CINV_delly_INV00084159	1/1	0|1	Different (1000GP Ref)
HsInv0201	CINV_delly_INV00084159	1/1	1|0	Different (1000GP Ref)
HsInv0201	CINV_delly_INV00084159	1/1	0|1	Different (1000GP Ref)
HsInv0201	CINV_delly_INV00084159	1/1	1|0	Different (1000GP Ref)
HsInv0201	CINV_delly_INV00084159	1/1	1|0	Different (1000GP Ref)
HsInv0201	CINV_delly_INV00084159	0/1	0|0	Different (1000GP Ref)
HsInv0201	CINV_delly_INV00084159	1/1	1|0	Different (1000GP Ref)
HsInv0201	CINV_delly_INV00084159	1/1	0|1	Different (1000GP Ref)
HsInv0201	CINV_delly_INV00084159	0/1	0|0	Different (1000GP Ref)
HsInv0201	CINV_delly_INV00084159	1/1	0|1	Different (1000GP Ref)
HsInv0201	CINV_delly_INV00084159	1/1	1|0	Different (1000GP Ref)
HsInv0201	CINV_delly_INV00084159	0/0	0|1	Different (1000GP Alt)
HsInv0201	CINV_delly_INV00084159	0/1	0|0	Different (1000GP Ref)
HsInv0201	CINV_delly_INV00084159	1/1	1|0	Different (1000GP Ref)
HsInv0201	CINV_delly_INV00084159	0/1	0|0	Different (1000GP Ref)
HsInv0201	CINV_delly_INV00084159	0/1	0|0	Different (1000GP Ref)
HsInv0201	CINV_delly_INV00084159	1/1	1|0	Different (1000GP Ref)
HsInv0201	CINV_delly_INV00084159	0/1	0|0	Different (1000GP Ref)
HsInv0201	CINV_delly_INV00084159	1/1	1|0	Different (1000GP Ref)
HsInv0201	CINV_delly_INV00084159	0/1	0|0	Different (1000GP Ref)
HsInv0201	CINV_delly_INV00084159	1/1	1|0	Different (1000GP Ref)
HsInv0201	CINV_delly_INV00084159	1/1	1|0	Different (1000GP Ref)
HsInv0201	CINV_delly_INV00084159	1/1	0|1	Different (1000GP Ref)
HsInv0201	CINV_delly_INV00084159	0/1	0|0	Different (1000GP Ref)
HsInv0201	CINV_delly_INV00084159	1/1	0|1	Different (1000GP Ref)
HsInv0241	CINV_delly_INV00063425	0/1	0|0	Different (1000GP Ref)
HsInv0241	CINV_delly_INV00063425	0/1	0|0	Different (1000GP Ref)
HsInv0241	CINV_delly_INV00063425	0/1	0|0	Different (1000GP Ref)
HsInv0241	CINV_delly_INV00063425	0/1	0|0	Different (1000GP Ref)
HsInv0241	CINV_delly_INV00063425	0/1	0|0	Different (1000GP Ref)
HsInv0241	CINV_delly_INV00063425	0/1	0|0	Different (1000GP Ref)
HsInv0241	CINV_delly_INV00063425	0/1	0|0	Different (1000GP Ref)
HsInv0241	CINV_delly_INV00063425	0/1	0|0	Different (1000GP Ref)
HsInv0241	CINV_delly_INV00063425	0/1	0|0	Different (1000GP Ref)
HsInv0241	CINV_delly_INV00063425	1/1	0|0	Different (1000GP Ref)
HsInv0241	CINV_delly_INV00063425	0/1	0|0	Different (1000GP Ref)
HsInv0241	CINV_delly_INV00063425	0/1	0|0	Different (1000GP Ref)
HsInv0241	CINV_delly_INV00063425	0/1	0|0	Different (1000GP Ref)
HsInv0241	CINV_delly_INV00063425	0/1	0|0	Different (1000GP Ref)
HsInv0241	CINV_delly_INV00063425	0/1	0|0	Different (1000GP Ref)
HsInv0241	CINV_delly_INV00063425	0/1	0|0	Different (1000GP Ref)
HsInv0241	CINV_delly_INV00063425	0/1	0|0	Different (1000GP Ref)
HsInv0241	CINV_delly_INV00063425	1/1	0|0	Different (1000GP Ref)
HsInv0241	CINV_delly_INV00063425	0/1	0|0	Different (1000GP Ref)
HsInv0241	CINV_delly_INV00063425	0/1	0|0	Different (1000GP Ref)
HsInv0241	CINV_delly_INV00063425	1/1	0|0	Different (1000GP Ref)
HsInv0241	CINV_delly_INV00063425	1/1	0|0	Different (1000GP Ref)
HsInv0241	CINV_delly_INV00063425	0/1	0|0	Different (1000GP Ref)
HsInv0241	CINV_delly_INV00063425	0/1	0|0	Different (1000GP Ref)
HsInv0241	CINV_delly_INV00063425	0/1	0|0	Different (1000GP Ref)
HsInv0241	CINV_delly_INV00063425	1/1	0|0	Different (1000GP Ref)
HsInv0241	CINV_delly_INV00063425	0/1	0|0	Different (1000GP Ref)
HsInv0241	CINV_delly_INV00063425	0/1	0|0	Different (1000GP Ref)
HsInv0241	CINV_delly_INV00063425	0/1	0|0	Different (1000GP Ref)
HsInv0241	CINV_delly_INV00063425	1/1	0|0	Different (1000GP Ref)
HsInv0241	CINV_delly_INV00063425	0/1	0|0	Different (1000GP Ref)
HsInv0241	CINV_delly_INV00063425	0/1	0|0	Different (1000GP Ref)
HsInv0241	CINV_delly_INV00063425	0/1	0|0	Different (1000GP Ref)
HsInv0241	CINV_delly_INV00063425	1/1	0|0	Different (1000GP Ref)
HsInv0241	CINV_delly_INV00063425	0/1	0|0	Different (1000GP Ref)
HsInv0241	CINV_delly_INV00063425	0/1	0|0	Different (1000GP Ref)
HsInv0241	CINV_delly_INV00063425	1/1	0|0	Different (1000GP Ref)
HsInv0241	CINV_delly_INV00063425	0/1	0|0	Different (1000GP Ref)
HsInv0241	CINV_delly_INV00063425	0/1	0|0	Different (1000GP Ref)
HsInv0241	CINV_delly_INV00063425	0/1	0|0	Different (1000GP Ref)
HsInv0241	CINV_delly_INV00063425	0/1	0|0	Different (1000GP Ref)
HsInv0241	CINV_delly_INV00063425	0/1	0|0	Different (1000GP Ref)
HsInv0241	CINV_delly_INV00063425	1/1	0|0	Different (1000GP Ref)
HsInv0241	CINV_delly_INV00063425	0/1	0|0	Different (1000GP Ref)
HsInv0241	CINV_delly_INV00063425	1/1	0|0	Different (1000GP Ref)
HsInv0241	CINV_delly_INV00063425	0/1	0|0	Different (1000GP Ref)
HsInv0241	CINV_delly_INV00063425	1/1	0|0	Different (1000GP Ref)
HsInv0241	CINV_delly_INV00063425	0/1	0|0	Different (1000GP Ref)
HsInv0241	CINV_delly_INV00063425	1/1	0|0	Different (1000GP Ref)
HsInv0241	CINV_delly_INV00063425	1/1	0|0	Different (1000GP Ref)
HsInv0241	CINV_delly_INV00063425	1/1	0|0	Different (1000GP Ref)
HsInv0241	CINV_delly_INV00063425	1/1	0|0	Different (1000GP Ref)
HsInv0241	CINV_delly_INV00063425	1/1	0|0	Different (1000GP Ref)
HsInv0241	CINV_delly_INV00063425	1/1	0|0	Different (1000GP Ref)
HsInv0241	CINV_delly_INV00063425	0/1	0|0	Different (1000GP Ref)
HsInv0241	CINV_delly_INV00063425	0/1	0|0	Different (1000GP Ref)
HsInv0241	CINV_delly_INV00063425	0/1	0|0	Different (1000GP Ref)
HsInv0241	CINV_delly_INV00063425	0/1	0|0	Different (1000GP Ref)
HsInv0241	CINV_delly_INV00063425	0/1	0|0	Different (1000GP Ref)
HsInv0241	CINV_delly_INV00063425	0/1	0|0	Different (1000GP Ref)
HsInv0241	CINV_delly_INV00063425	1/1	0|0	Different (1000GP Ref)
HsInv0241	CINV_delly_INV00063425	0/1	0|0	Different (1000GP Ref)
HsInv0241	CINV_delly_INV00063425	0/1	0|0	Different (1000GP Ref)
HsInv0241	CINV_delly_INV00063425	1/1	0|0	Different (1000GP Ref)
HsInv0241	CINV_delly_INV00063425	0/1	0|0	Different (1000GP Ref)
HsInv0241	CINV_delly_INV00063425	0/1	0|0	Different (1000GP Ref)
HsInv0241	CINV_delly_INV00063425	0/1	0|0	Different (1000GP Ref)
HsInv0241	CINV_delly_INV00063425	0/1	0|0	Different (1000GP Ref)
HsInv0241	CINV_delly_INV00063425	1/1	0|0	Different (1000GP Ref)
HsInv0241	CINV_delly_INV00063425	0/1	0|0	Different (1000GP Ref)
HsInv0241	CINV_delly_INV00063425	0/1	0|0	Different (1000GP Ref)
HsInv0241	CINV_delly_INV00063425	1/1	0|0	Different (1000GP Ref)
HsInv0241	CINV_delly_INV00063425	0/1	0|0	Different (1000GP Ref)
HsInv0241	CINV_delly_INV00063425	0/1	0|0	Different (1000GP Ref)
HsInv0241	CINV_delly_INV00063425	0/1	0|0	Different (1000GP Ref)
HsInv0241	CINV_delly_INV00063425	0/1	0|0	Different (1000GP Ref)
HsInv0241	CINV_delly_INV00063425	1/1	0|0	Different (1000GP Ref)
HsInv0241	CINV_delly_INV00063425	0/1	0|0	Different (1000GP Ref)
HsInv0241	CINV_delly_INV00063425	0/1	0|0	Different (1000GP Ref)
HsInv0241	CINV_delly_INV00063425	0/1	0|0	Different (1000GP Ref)
HsInv0241	CINV_delly_INV00063425	1/1	0|0	Different (1000GP Ref)
HsInv0241	CINV_delly_INV00063425	0/1	0|0	Different (1000GP Ref)
HsInv0241	CINV_delly_INV00063425	0/1	0|0	Different (1000GP Ref)
HsInv0241	CINV_delly_INV00063425	1/1	0|0	Different (1000GP Ref)
HsInv0241	CINV_delly_INV00063425	0/1	0|0	Different (1000GP Ref)
HsInv0241	CINV_delly_INV00063425	1/1	0|0	Different (1000GP Ref)
HsInv0241	CINV_delly_INV00063425	0/1	0|0	Different (1000GP Ref)
HsInv0241	CINV_delly_INV00063425	1/1	0|0	Different (1000GP Ref)
HsInv0241	CINV_delly_INV00063425	1/1	0|0	Different (1000GP Ref)
HsInv0241	CINV_delly_INV00063425	1/1	0|0	Different (1000GP Ref)
HsInv0241	CINV_delly_INV00063425	1/1	0|0	Different (1000GP Ref)
HsInv0241	CINV_delly_INV00063425	1/1	0|0	Different (1000GP Ref)
HsInv0241	CINV_delly_INV00063425	0/1	0|0	Different (1000GP Ref)
HsInv0241	CINV_delly_INV00063425	1/1	0|0	Different (1000GP Ref)
HsInv0241	CINV_delly_INV00063425	0/1	0|0	Different (1000GP Ref)
HsInv0241	CINV_delly_INV00063425	0/1	0|0	Different (1000GP Ref)
HsInv0241	CINV_delly_INV00063425	0/1	0|0	Different (1000GP Ref)
HsInv0241	CINV_delly_INV00063425	0/1	0|0	Different (1000GP Ref)
HsInv0241	CINV_delly_INV00063425	0/1	0|0	Different (1000GP Ref)
HsInv0241	CINV_delly_INV00063425	1/1	0|0	Different (1000GP Ref)
HsInv0241	CINV_delly_INV00063425	0/1	0|0	Different (1000GP Ref)
HsInv0241	CINV_delly_INV00063425	1/1	0|0	Different (1000GP Ref)
HsInv0241	CINV_delly_INV00063425	0/1	0|0	Different (1000GP Ref)
HsInv0241	CINV_delly_INV00063425	1/1	0|0	Different (1000GP Ref)
HsInv0241	CINV_delly_INV00063425	1/1	0|0	Different (1000GP Ref)
HsInv0241	CINV_delly_INV00063425	0/1	0|0	Different (1000GP Ref)
HsInv0241	CINV_delly_INV00063425	1/1	0|0	Different (1000GP Ref)
HsInv0241	CINV_delly_INV00063425	1/1	0|0	Different (1000GP Ref)
HsInv0241	CINV_delly_INV00063425	1/1	0|0	Different (1000GP Ref)
HsInv0241	CINV_delly_INV00063425	1/1	0|0	Different (1000GP Ref)
HsInv0241	CINV_delly_INV00063425	1/1	0|0	Different (1000GP Ref)
HsInv0241	CINV_delly_INV00063425	0/1	0|0	Different (1000GP Ref)
HsInv0241	CINV_delly_INV00063425	1/1	0|0	Different (1000GP Ref)
HsInv0241	CINV_delly_INV00063425	0/1	0|0	Different (1000GP Ref)
HsInv0241	CINV_delly_INV00063425	1/1	0|0	Different (1000GP Ref)
HsInv0241	CINV_delly_INV00063425	0/1	0|0	Different (1000GP Ref)
HsInv0241	CINV_delly_INV00063425	1/1	0|0	Different (1000GP Ref)
HsInv0241	CINV_delly_INV00063425	0/1	0|0	Different (1000GP Ref)
HsInv0241	CINV_delly_INV00063425	1/1	0|0	Different (1000GP Ref)
HsInv0241	CINV_delly_INV00063425	0/1	0|0	Different (1000GP Ref)
HsInv0241	CINV_delly_INV00063425	0/1	0|0	Different (1000GP Ref)
HsInv0241	CINV_delly_INV00063425	0/1	0|0	Different (1000GP Ref)
HsInv0241	CINV_delly_INV00063425	0/1	0|0	Different (1000GP Ref)
HsInv0241	CINV_delly_INV00063425	0/1	0|0	Different (1000GP Ref)
HsInv0241	CINV_delly_INV00063425	1/1	0|0	Different (1000GP Ref)
HsInv0241	CINV_delly_INV00063425	0/1	0|0	Different (1000GP Ref)
HsInv0241	CINV_delly_INV00063425	1/1	0|0	Different (1000GP Ref)
HsInv0241	CINV_delly_INV00063425	1/1	0|0	Different (1000GP Ref)
HsInv0241	CINV_delly_INV00063425	0/1	0|0	Different (1000GP Ref)
HsInv0241	CINV_delly_INV00063425	0/1	0|0	Different (1000GP Ref)
HsInv0241	CINV_delly_INV00063425	0/1	0|0	Different (1000GP Ref)
HsInv0241	CINV_delly_INV00063425	0/1	0|0	Different (1000GP Ref)
HsInv0241	CINV_delly_INV00063425	1/1	0|0	Different (1000GP Ref)
HsInv0241	CINV_delly_INV00063425	1/1	0|0	Different (1000GP Ref)
HsInv0241	CINV_delly_INV00063425	0/1	0|0	Different (1000GP Ref)
HsInv0241	CINV_delly_INV00063425	1/1	0|0	Different (1000GP Ref)
HsInv0241	CINV_delly_INV00063425	1/1	0|0	Different (1000GP Ref)
HsInv0241	CINV_delly_INV00063425	0/1	0|0	Different (1000GP Ref)
HsInv0241	CINV_delly_INV00063425	0/1	0|0	Different (1000GP Ref)
HsInv0241	CINV_delly_INV00063425	1/1	0|0	Different (1000GP Ref)
HsInv0241	CINV_delly_INV00063425	0/1	0|0	Different (1000GP Ref)
HsInv0241	CINV_delly_INV00063425	1/1	0|0	Different (1000GP Ref)
HsInv0241	CINV_delly_INV00063425	0/1	0|0	Different (1000GP Ref)
HsInv0241	CINV_delly_INV00063425	0/1	0|0	Different (1000GP Ref)
HsInv0241	CINV_delly_INV00063425	1/1	0|0	Different (1000GP Ref)
HsInv0241	CINV_delly_INV00063425	1/1	0|0	Different (1000GP Ref)
HsInv0241	CINV_delly_INV00063425	1/1	0|0	Different (1000GP Ref)
HsInv0241	CINV_delly_INV00063425	0/1	0|0	Different (1000GP Ref)
HsInv0241	CINV_delly_INV00063425	1/1	0|0	Different (1000GP Ref)
HsInv0241	CINV_delly_INV00063425	1/1	0|0	Different (1000GP Ref)
HsInv0241	CINV_delly_INV00063425	0/1	0|0	Different (1000GP Ref)
HsInv0241	CINV_delly_INV00063425	1/1	0|0	Different (1000GP Ref)
HsInv0241	CINV_delly_INV00063425	1/1	0|0	Different (1000GP Ref)
HsInv0241	CINV_delly_INV00063425	0/1	0|0	Different (1000GP Ref)
HsInv0241	CINV_delly_INV00063425	0/1	0|0	Different (1000GP Ref)
HsInv0241	CINV_delly_INV00063425	1/1	0|0	Different (1000GP Ref)
HsInv0241	CINV_delly_INV00063425	1/1	0|0	Different (1000GP Ref)
HsInv0241	CINV_delly_INV00063425	0/1	0|0	Different (1000GP Ref)
HsInv0241	CINV_delly_INV00063425	0/1	0|0	Different (1000GP Ref)
HsInv0241	CINV_delly_INV00063425	1/1	0|0	Different (1000GP Ref)
HsInv0241	CINV_delly_INV00063425	1/1	0|0	Different (1000GP Ref)
HsInv0241	CINV_delly_INV00063425	0/1	0|0	Different (1000GP Ref)
HsInv0241	CINV_delly_INV00063425	0/1	0|0	Different (1000GP Ref)
HsInv0241	CINV_delly_INV00063425	1/1	0|0	Different (1000GP Ref)
HsInv0241	CINV_delly_INV00063425	0/1	0|0	Different (1000GP Ref)
HsInv0241	CINV_delly_INV00063425	0/1	0|0	Different (1000GP Ref)
HsInv0241	CINV_delly_INV00063425	0/1	0|0	Different (1000GP Ref)
HsInv0241	CINV_delly_INV00063425	0/1	0|0	Different (1000GP Ref)
HsInv0241	CINV_delly_INV00063425	0/1	0|0	Different (1000GP Ref)
HsInv0241	CINV_delly_INV00063425	0/1	0|0	Different (1000GP Ref)
HsInv0241	CINV_delly_INV00063425	0/1	0|0	Different (1000GP Ref)
HsInv0241	CINV_delly_INV00063425	0/1	0|0	Different (1000GP Ref)
HsInv0241	CINV_delly_INV00063425	1/1	0|0	Different (1000GP Ref)
HsInv0241	CINV_delly_INV00063425	0/1	0|0	Different (1000GP Ref)
HsInv0241	CINV_delly_INV00063425	0/1	0|0	Different (1000GP Ref)
HsInv0241	CINV_delly_INV00063425	0/1	0|0	Different (1000GP Ref)
HsInv0241	CINV_delly_INV00063425	0/1	0|0	Different (1000GP Ref)
HsInv0241	CINV_delly_INV00063425	0/1	0|0	Different (1000GP Ref)
HsInv0241	CINV_delly_INV00063425	0/1	0|0	Different (1000GP Ref)
HsInv0241	CINV_delly_INV00063425	0/1	0|0	Different (1000GP Ref)
HsInv0241	CINV_delly_INV00063425	1/1	0|0	Different (1000GP Ref)
HsInv0241	CINV_delly_INV00063425	1/1	0|0	Different (1000GP Ref)
HsInv0241	CINV_delly_INV00063425	0/1	0|0	Different (1000GP Ref)
HsInv0241	CINV_delly_INV00063425	0/1	0|0	Different (1000GP Ref)
HsInv0241	CINV_delly_INV00063425	0/1	0|0	Different (1000GP Ref)
HsInv0241	CINV_delly_INV00063425	1/1	0|0	Different (1000GP Ref)
HsInv0241	CINV_delly_INV00063425	0/1	0|0	Different (1000GP Ref)
HsInv0241	CINV_delly_INV00063425	0/1	0|0	Different (1000GP Ref)
HsInv0241	CINV_delly_INV00063425	0/1	0|0	Different (1000GP Ref)
HsInv0241	CINV_delly_INV00063425	0/1	0|0	Different (1000GP Ref)
HsInv0241	CINV_delly_INV00063425	0/1	0|0	Different (1000GP Ref)
HsInv0241	CINV_delly_INV00063425	0/1	0|0	Different (1000GP Ref)
HsInv0241	CINV_delly_INV00063425	0/1	0|0	Different (1000GP Ref)
HsInv0241	CINV_delly_INV00063425	0/1	0|0	Different (1000GP Ref)
HsInv0241	CINV_delly_INV00063425	0/1	0|0	Different (1000GP Ref)
HsInv0241	CINV_delly_INV00063425	0/1	0|0	Different (1000GP Ref)
HsInv0241	CINV_delly_INV00063425	0/1	0|0	Different (1000GP Ref)
HsInv0241	CINV_delly_INV00063425	0/1	0|0	Different (1000GP Ref)
HsInv0241	CINV_delly_INV00063425	0/1	0|0	Different (1000GP Ref)
HsInv0241	CINV_delly_INV00063425	0/1	0|0	Different (1000GP Ref)
HsInv0241	CINV_delly_INV00063425	1/1	0|0	Different (1000GP Ref)
HsInv0241	CINV_delly_INV00063425	0/1	0|0	Different (1000GP Ref)
HsInv0241	CINV_delly_INV00063425	1/1	0|0	Different (1000GP Ref)
HsInv0241	CINV_delly_INV00063425	0/1	0|0	Different (1000GP Ref)
HsInv0241	CINV_delly_INV00063425	0/1	0|0	Different (1000GP Ref)
HsInv0241	CINV_delly_INV00063425	0/1	0|0	Different (1000GP Ref)
HsInv0241	CINV_delly_INV00063425	1/1	0|0	Different (1000GP Ref)
HsInv0241	CINV_delly_INV00063425	0/1	0|0	Different (1000GP Ref)
HsInv0241	CINV_delly_INV00063425	1/1	0|0	Different (1000GP Ref)
HsInv0241	CINV_delly_INV00063425	0/1	0|0	Different (1000GP Ref)
HsInv0241	CINV_delly_INV00063425	0/1	0|0	Different (1000GP Ref)
HsInv0241	CINV_delly_INV00063425	0/1	0|0	Different (1000GP Ref)
HsInv0241	CINV_delly_INV00063425	0/1	0|0	Different (1000GP Ref)
HsInv0241	CINV_delly_INV00063425	1/1	0|0	Different (1000GP Ref)
HsInv0241	CINV_delly_INV00063425	0/1	0|0	Different (1000GP Ref)
HsInv0241	CINV_delly_INV00063425	1/1	0|0	Different (1000GP Ref)
HsInv0241	CINV_delly_INV00063425	1/1	0|0	Different (1000GP Ref)
HsInv0241	CINV_delly_INV00063425	0/1	0|0	Different (1000GP Ref)
HsInv0241	CINV_delly_INV00063425	1/1	0|0	Different (1000GP Ref)
HsInv0241	CINV_delly_INV00063425	0/1	0|0	Different (1000GP Ref)
HsInv0241	CINV_delly_INV00063425	0/1	0|0	Different (1000GP Ref)
HsInv0241	CINV_delly_INV00063425	0/1	0|0	Different (1000GP Ref)
HsInv0241	CINV_delly_INV00063425	1/1	0|0	Different (1000GP Ref)
HsInv0241	CINV_delly_INV00063425	0/1	0|0	Different (1000GP Ref)
HsInv0241	CINV_delly_INV00063425	0/1	0|0	Different (1000GP Ref)
HsInv0241	CINV_delly_INV00063425	1/1	0|0	Different (1000GP Ref)
HsInv0241	CINV_delly_INV00063425	0/1	0|0	Different (1000GP Ref)
HsInv0241	CINV_delly_INV00063425	0/1	0|0	Different (1000GP Ref)
HsInv0241	CINV_delly_INV00063425	1/1	0|0	Different (1000GP Ref)
HsInv0260	CINV_delly_INV00061897	1/1	0|1	Different (1000GP Ref)
HsInv0260	CINV_delly_INV00061897	0/1	0|0	Different (1000GP Ref)
HsInv0260	CINV_delly_INV00061897	1/1	0|1	Different (1000GP Ref)
HsInv0260	CINV_delly_INV00061897	1/1	0|1	Different (1000GP Ref)
HsInv0260	CINV_delly_INV00061897	0/1	0|0	Different (1000GP Ref)
HsInv0260	CINV_delly_INV00061897	1/1	0|1	Different (1000GP Ref)
HsInv0260	CINV_delly_INV00061897	1/1	1|0	Different (1000GP Ref)
HsInv0260	CINV_delly_INV00061897	1/1	0|1	Different (1000GP Ref)
HsInv0260	CINV_delly_INV00061897	1/1	0|1	Different (1000GP Ref)
HsInv0260	CINV_delly_INV00061897	1/1	0|1	Different (1000GP Ref)
HsInv0260	CINV_delly_INV00061897	1/1	0|1	Different (1000GP Ref)
HsInv0260	CINV_delly_INV00061897	1/1	1|0	Different (1000GP Ref)
HsInv0260	CINV_delly_INV00061897	1/1	0|1	Different (1000GP Ref)
HsInv0260	CINV_delly_INV00061897	0/1	0|0	Different (1000GP Ref)
HsInv0260	CINV_delly_INV00061897	1/1	1|0	Different (1000GP Ref)
HsInv0260	CINV_delly_INV00061897	1/1	0|1	Different (1000GP Ref)
HsInv0260	CINV_delly_INV00061897	1/1	0|1	Different (1000GP Ref)
HsInv0260	CINV_delly_INV00061897	1/1	1|0	Different (1000GP Ref)
HsInv0284	INV_delly_INV00089631	1/1	0|1	Different (1000GP Ref)
HsInv0284	INV_delly_INV00089631	0/0	1|0	Different (1000GP Alt)
HsInv0284	INV_delly_INV00089631	0/0	0|1	Different (1000GP Alt)
HsInv0374	CINV_delly_INV00043451	1/1	0|0	Different (1000GP Ref)
HsInv0374	CINV_delly_INV00043451	1/1	0|0	Different (1000GP Ref)
HsInv0374	CINV_delly_INV00043451	0/1	0|0	Different (1000GP Ref)
HsInv0374	CINV_delly_INV00043451	1/1	0|0	Different (1000GP Ref)
HsInv0374	CINV_delly_INV00043451	0/1	0|0	Different (1000GP Ref)
HsInv0374	CINV_delly_INV00043451	0/1	0|0	Different (1000GP Ref)
HsInv0374	CINV_delly_INV00043451	0/1	0|0	Different (1000GP Ref)
HsInv0374	CINV_delly_INV00043451	1/1	0|0	Different (1000GP Ref)
HsInv0374	CINV_delly_INV00043451	0/1	0|0	Different (1000GP Ref)
HsInv0374	CINV_delly_INV00043451	0/1	0|0	Different (1000GP Ref)
HsInv0374	CINV_delly_INV00043451	1/1	0|0	Different (1000GP Ref)
HsInv0374	CINV_delly_INV00043451	1/1	0|0	Different (1000GP Ref)
HsInv0374	CINV_delly_INV00043451	1/1	0|0	Different (1000GP Ref)
HsInv0374	CINV_delly_INV00043451	1/1	0|0	Different (1000GP Ref)
HsInv0374	CINV_delly_INV00043451	0/1	0|0	Different (1000GP Ref)
HsInv0374	CINV_delly_INV00043451	0/1	0|0	Different (1000GP Ref)
HsInv0374	CINV_delly_INV00043451	1/1	0|0	Different (1000GP Ref)
HsInv0374	CINV_delly_INV00043451	1/1	0|0	Different (1000GP Ref)
HsInv0374	CINV_delly_INV00043451	0/1	0|0	Different (1000GP Ref)
HsInv0374	CINV_delly_INV00043451	0/1	0|0	Different (1000GP Ref)
HsInv0374	CINV_delly_INV00043451	1/1	0|0	Different (1000GP Ref)
HsInv0374	CINV_delly_INV00043451	0/1	0|0	Different (1000GP Ref)
HsInv0374	CINV_delly_INV00043451	0/1	0|0	Different (1000GP Ref)
HsInv0374	CINV_delly_INV00043451	0/1	0|0	Different (1000GP Ref)
HsInv0374	CINV_delly_INV00043451	0/1	0|0	Different (1000GP Ref)
HsInv0374	CINV_delly_INV00043451	0/1	0|0	Different (1000GP Ref)
HsInv0374	CINV_delly_INV00043451	1/1	0|0	Different (1000GP Ref)
HsInv0374	CINV_delly_INV00043451	0/1	0|0	Different (1000GP Ref)
HsInv0374	CINV_delly_INV00043451	0/1	0|0	Different (1000GP Ref)
HsInv0374	CINV_delly_INV00043451	1/1	0|0	Different (1000GP Ref)
HsInv0374	CINV_delly_INV00043451	0/1	0|0	Different (1000GP Ref)
HsInv0374	CINV_delly_INV00043451	0/1	0|0	Different (1000GP Ref)
HsInv0374	CINV_delly_INV00043451	0/1	0|0	Different (1000GP Ref)
HsInv0374	CINV_delly_INV00043451	1/1	0|0	Different (1000GP Ref)
HsInv0374	CINV_delly_INV00043451	1/1	0|0	Different (1000GP Ref)
HsInv0374	CINV_delly_INV00043451	0/1	0|0	Different (1000GP Ref)
HsInv0374	CINV_delly_INV00043451	1/1	0|0	Different (1000GP Ref)
HsInv0374	CINV_delly_INV00043451	1/1	0|0	Different (1000GP Ref)
HsInv0374	CINV_delly_INV00043451	1/1	0|0	Different (1000GP Ref)
HsInv0374	CINV_delly_INV00043451	0/1	0|0	Different (1000GP Ref)
HsInv0374	CINV_delly_INV00043451	0/1	0|0	Different (1000GP Ref)
HsInv0374	CINV_delly_INV00043451	0/1	0|0	Different (1000GP Ref)
HsInv0374	CINV_delly_INV00043451	0/1	0|0	Different (1000GP Ref)
HsInv0374	CINV_delly_INV00043451	1/1	0|0	Different (1000GP Ref)
HsInv0374	CINV_delly_INV00043451	1/1	0|0	Different (1000GP Ref)
HsInv0374	CINV_delly_INV00043451	1/1	0|0	Different (1000GP Ref)
HsInv0374	CINV_delly_INV00043451	0/1	0|0	Different (1000GP Ref)
HsInv0374	CINV_delly_INV00043451	0/1	0|0	Different (1000GP Ref)
HsInv0374	CINV_delly_INV00043451	0/1	0|0	Different (1000GP Ref)
HsInv0374	CINV_delly_INV00043451	0/1	0|0	Different (1000GP Ref)
HsInv0374	CINV_delly_INV00043451	1/1	0|0	Different (1000GP Ref)
HsInv0374	CINV_delly_INV00043451	1/1	0|0	Different (1000GP Ref)
HsInv0374	CINV_delly_INV00043451	1/1	0|0	Different (1000GP Ref)
HsInv0374	CINV_delly_INV00043451	0/1	0|0	Different (1000GP Ref)
HsInv0374	CINV_delly_INV00043451	0/1	0|0	Different (1000GP Ref)
HsInv0374	CINV_delly_INV00043451	1/1	0|0	Different (1000GP Ref)
HsInv0374	CINV_delly_INV00043451	0/1	0|0	Different (1000GP Ref)
HsInv0374	CINV_delly_INV00043451	0/1	0|0	Different (1000GP Ref)
HsInv0374	CINV_delly_INV00043451	0/1	0|0	Different (1000GP Ref)
HsInv0374	CINV_delly_INV00043451	0/1	0|0	Different (1000GP Ref)
HsInv0374	CINV_delly_INV00043451	0/1	0|0	Different (1000GP Ref)
HsInv0374	CINV_delly_INV00043451	1/1	0|0	Different (1000GP Ref)
HsInv0374	CINV_delly_INV00043451	0/1	0|0	Different (1000GP Ref)
HsInv0374	CINV_delly_INV00043451	0/1	0|0	Different (1000GP Ref)
HsInv0374	CINV_delly_INV00043451	0/1	0|0	Different (1000GP Ref)
HsInv0374	CINV_delly_INV00043451	0/1	0|0	Different (1000GP Ref)
HsInv0374	CINV_delly_INV00043451	0/1	0|0	Different (1000GP Ref)
HsInv0374	CINV_delly_INV00043451	1/1	0|0	Different (1000GP Ref)
HsInv0374	CINV_delly_INV00043451	1/1	0|0	Different (1000GP Ref)
HsInv0374	CINV_delly_INV00043451	1/1	0|0	Different (1000GP Ref)
HsInv0374	CINV_delly_INV00043451	0/1	0|0	Different (1000GP Ref)
HsInv0374	CINV_delly_INV00043451	0/1	0|0	Different (1000GP Ref)
HsInv0374	CINV_delly_INV00043451	0/1	0|0	Different (1000GP Ref)
HsInv0374	CINV_delly_INV00043451	0/1	0|0	Different (1000GP Ref)
HsInv0374	CINV_delly_INV00043451	1/1	0|0	Different (1000GP Ref)
HsInv0374	CINV_delly_INV00043451	1/1	0|0	Different (1000GP Ref)
HsInv0374	CINV_delly_INV00043451	0/1	0|0	Different (1000GP Ref)
HsInv0374	CINV_delly_INV00043451	1/1	0|0	Different (1000GP Ref)
HsInv0374	CINV_delly_INV00043451	1/1	0|0	Different (1000GP Ref)
HsInv0374	CINV_delly_INV00043451	1/1	0|0	Different (1000GP Ref)
HsInv0374	CINV_delly_INV00043451	1/1	0|0	Different (1000GP Ref)
HsInv0374	CINV_delly_INV00043451	1/1	0|0	Different (1000GP Ref)
HsInv0374	CINV_delly_INV00043451	1/1	0|0	Different (1000GP Ref)
HsInv0374	CINV_delly_INV00043451	0/1	0|0	Different (1000GP Ref)
HsInv0374	CINV_delly_INV00043451	1/1	0|0	Different (1000GP Ref)
HsInv0374	CINV_delly_INV00043451	1/1	0|0	Different (1000GP Ref)
HsInv0374	CINV_delly_INV00043451	1/1	0|0	Different (1000GP Ref)
HsInv0374	CINV_delly_INV00043451	0/1	0|0	Different (1000GP Ref)
HsInv0374	CINV_delly_INV00043451	0/1	0|0	Different (1000GP Ref)
HsInv0374	CINV_delly_INV00043451	1/1	0|0	Different (1000GP Ref)
HsInv0374	CINV_delly_INV00043451	1/1	0|0	Different (1000GP Ref)
HsInv0374	CINV_delly_INV00043451	0/1	0|0	Different (1000GP Ref)
HsInv0374	CINV_delly_INV00043451	1/1	0|0	Different (1000GP Ref)
HsInv0374	CINV_delly_INV00043451	1/1	0|0	Different (1000GP Ref)
HsInv0374	CINV_delly_INV00043451	1/1	0|0	Different (1000GP Ref)
HsInv0374	CINV_delly_INV00043451	0/1	0|0	Different (1000GP Ref)
HsInv0374	CINV_delly_INV00043451	1/1	0|0	Different (1000GP Ref)
HsInv0374	CINV_delly_INV00043451	0/1	0|0	Different (1000GP Ref)
HsInv0374	CINV_delly_INV00043451	0/1	0|0	Different (1000GP Ref)
HsInv0374	CINV_delly_INV00043451	0/1	0|0	Different (1000GP Ref)
HsInv0374	CINV_delly_INV00043451	0/1	0|0	Different (1000GP Ref)
HsInv0374	CINV_delly_INV00043451	0/1	0|0	Different (1000GP Ref)
HsInv0374	CINV_delly_INV00043451	0/1	0|0	Different (1000GP Ref)
HsInv0374	CINV_delly_INV00043451	1/1	0|0	Different (1000GP Ref)
HsInv0374	CINV_delly_INV00043451	1/1	0|0	Different (1000GP Ref)
HsInv0374	CINV_delly_INV00043451	1/1	0|0	Different (1000GP Ref)
HsInv0374	CINV_delly_INV00043451	0/1	0|0	Different (1000GP Ref)
HsInv0374	CINV_delly_INV00043451	1/1	0|0	Different (1000GP Ref)
HsInv0374	CINV_delly_INV00043451	0/1	0|0	Different (1000GP Ref)
HsInv0374	CINV_delly_INV00043451	0/1	0|0	Different (1000GP Ref)
HsInv0374	CINV_delly_INV00043451	0/1	0|0	Different (1000GP Ref)
HsInv0374	CINV_delly_INV00043451	1/1	0|0	Different (1000GP Ref)
HsInv0374	CINV_delly_INV00043451	0/1	0|0	Different (1000GP Ref)
HsInv0374	CINV_delly_INV00043451	0/1	0|0	Different (1000GP Ref)
HsInv0374	CINV_delly_INV00043451	0/1	0|0	Different (1000GP Ref)
HsInv0374	CINV_delly_INV00043451	0/1	0|0	Different (1000GP Ref)
HsInv0374	CINV_delly_INV00043451	0/1	0|0	Different (1000GP Ref)
HsInv0374	CINV_delly_INV00043451	0/1	0|0	Different (1000GP Ref)
HsInv0374	CINV_delly_INV00043451	0/1	0|0	Different (1000GP Ref)
HsInv0374	CINV_delly_INV00043451	0/1	0|0	Different (1000GP Ref)
HsInv0374	CINV_delly_INV00043451	0/1	0|0	Different (1000GP Ref)
HsInv0374	CINV_delly_INV00043451	0/1	0|0	Different (1000GP Ref)
HsInv0374	CINV_delly_INV00043451	0/1	0|0	Different (1000GP Ref)
HsInv0374	CINV_delly_INV00043451	0/1	0|0	Different (1000GP Ref)
HsInv0374	CINV_delly_INV00043451	1/1	0|0	Different (1000GP Ref)
HsInv0374	CINV_delly_INV00043451	0/1	0|0	Different (1000GP Ref)
HsInv0374	CINV_delly_INV00043451	0/1	0|0	Different (1000GP Ref)
HsInv0374	CINV_delly_INV00043451	0/1	0|0	Different (1000GP Ref)
HsInv0374	CINV_delly_INV00043451	0/1	0|0	Different (1000GP Ref)
HsInv0374	CINV_delly_INV00043451	0/1	0|0	Different (1000GP Ref)
HsInv0374	CINV_delly_INV00043451	1/1	0|0	Different (1000GP Ref)
HsInv0374	CINV_delly_INV00043451	0/1	0|0	Different (1000GP Ref)
HsInv0374	CINV_delly_INV00043451	1/1	0|0	Different (1000GP Ref)
HsInv0374	CINV_delly_INV00043451	1/1	0|0	Different (1000GP Ref)
HsInv0374	CINV_delly_INV00043451	0/1	0|0	Different (1000GP Ref)
HsInv0374	CINV_delly_INV00043451	1/1	0|0	Different (1000GP Ref)
HsInv0374	CINV_delly_INV00043451	0/1	0|0	Different (1000GP Ref)
HsInv0374	CINV_delly_INV00043451	0/1	0|0	Different (1000GP Ref)
HsInv0374	CINV_delly_INV00043451	0/1	0|0	Different (1000GP Ref)
HsInv0374	CINV_delly_INV00043451	0/1	0|0	Different (1000GP Ref)
HsInv0374	CINV_delly_INV00043451	1/1	0|0	Different (1000GP Ref)
HsInv0374	CINV_delly_INV00043451	1/1	0|0	Different (1000GP Ref)
HsInv0374	CINV_delly_INV00043451	0/1	0|0	Different (1000GP Ref)
HsInv0374	CINV_delly_INV00043451	0/1	0|0	Different (1000GP Ref)
HsInv0374	CINV_delly_INV00043451	0/1	0|0	Different (1000GP Ref)
HsInv0374	CINV_delly_INV00043451	1/1	0|0	Different (1000GP Ref)
HsInv0374	CINV_delly_INV00043451	1/1	0|0	Different (1000GP Ref)
HsInv0374	CINV_delly_INV00043451	0/1	0|0	Different (1000GP Ref)
HsInv0374	CINV_delly_INV00043451	0/1	0|0	Different (1000GP Ref)
HsInv0374	CINV_delly_INV00043451	0/1	0|0	Different (1000GP Ref)
HsInv0374	CINV_delly_INV00043451	0/1	0|0	Different (1000GP Ref)
HsInv0374	CINV_delly_INV00043451	0/1	0|0	Different (1000GP Ref)
HsInv0374	CINV_delly_INV00043451	0/1	0|0	Different (1000GP Ref)
HsInv0374	CINV_delly_INV00043451	0/1	0|0	Different (1000GP Ref)
HsInv0374	CINV_delly_INV00043451	0/1	0|0	Different (1000GP Ref)
HsInv0374	CINV_delly_INV00043451	0/1	0|0	Different (1000GP Ref)
HsInv0374	CINV_delly_INV00043451	0/1	0|0	Different (1000GP Ref)
HsInv0374	CINV_delly_INV00043451	0/1	0|0	Different (1000GP Ref)
HsInv0374	CINV_delly_INV00043451	0/1	0|0	Different (1000GP Ref)
HsInv0374	CINV_delly_INV00043451	0/1	0|0	Different (1000GP Ref)
HsInv0374	CINV_delly_INV00043451	0/1	0|0	Different (1000GP Ref)
HsInv0374	CINV_delly_INV00043451	0/1	0|0	Different (1000GP Ref)
HsInv0374	CINV_delly_INV00043451	0/1	0|0	Different (1000GP Ref)
HsInv0374	CINV_delly_INV00043451	0/1	0|0	Different (1000GP Ref)
HsInv0374	CINV_delly_INV00043451	1/1	0|0	Different (1000GP Ref)
HsInv0374	CINV_delly_INV00043451	0/1	0|0	Different (1000GP Ref)
HsInv0374	CINV_delly_INV00043451	0/1	0|0	Different (1000GP Ref)
HsInv0374	CINV_delly_INV00043451	0/1	0|0	Different (1000GP Ref)
HsInv0374	CINV_delly_INV00043451	0/1	0|0	Different (1000GP Ref)
HsInv0374	CINV_delly_INV00043451	0/1	0|0	Different (1000GP Ref)
HsInv0374	CINV_delly_INV00043451	1/1	0|0	Different (1000GP Ref)
HsInv0374	CINV_delly_INV00043451	0/1	0|0	Different (1000GP Ref)
HsInv0374	CINV_delly_INV00043451	0/1	0|0	Different (1000GP Ref)
HsInv0374	CINV_delly_INV00043451	0/1	0|0	Different (1000GP Ref)
HsInv0374	CINV_delly_INV00043451	0/1	0|0	Different (1000GP Ref)
HsInv0374	CINV_delly_INV00043451	0/1	0|0	Different (1000GP Ref)
HsInv0374	CINV_delly_INV00043451	0/1	0|0	Different (1000GP Ref)
HsInv0374	CINV_delly_INV00043451	0/1	0|0	Different (1000GP Ref)
HsInv0374	CINV_delly_INV00043451	1/1	0|0	Different (1000GP Ref)
HsInv0374	CINV_delly_INV00043451	0/1	0|0	Different (1000GP Ref)
HsInv0374	CINV_delly_INV00043451	0/1	0|0	Different (1000GP Ref)
HsInv0374	CINV_delly_INV00043451	1/1	0|0	Different (1000GP Ref)
HsInv0374	CINV_delly_INV00043451	0/1	0|0	Different (1000GP Ref)
HsInv0374	CINV_delly_INV00043451	0/1	0|0	Different (1000GP Ref)
HsInv0374	CINV_delly_INV00043451	1/1	0|0	Different (1000GP Ref)
HsInv0374	CINV_delly_INV00043451	1/1	0|0	Different (1000GP Ref)
HsInv0374	CINV_delly_INV00043451	0/1	0|0	Different (1000GP Ref)
HsInv0374	CINV_delly_INV00043451	0/1	0|0	Different (1000GP Ref)
HsInv0374	CINV_delly_INV00043451	1/1	0|0	Different (1000GP Ref)
HsInv0374	CINV_delly_INV00043451	1/1	0|0	Different (1000GP Ref)
HsInv0374	CINV_delly_INV00043451	0/1	0|0	Different (1000GP Ref)
HsInv0374	CINV_delly_INV00043451	0/1	0|0	Different (1000GP Ref)
HsInv0374	CINV_delly_INV00043451	0/1	0|0	Different (1000GP Ref)
HsInv0374	CINV_delly_INV00043451	0/1	0|0	Different (1000GP Ref)
HsInv0374	CINV_delly_INV00043451	0/1	0|0	Different (1000GP Ref)
HsInv0374	CINV_delly_INV00043451	0/1	0|0	Different (1000GP Ref)
HsInv0374	CINV_delly_INV00043451	0/1	0|0	Different (1000GP Ref)
HsInv0374	CINV_delly_INV00043451	0/1	0|0	Different (1000GP Ref)
HsInv0374	CINV_delly_INV00043451	0/1	0|0	Different (1000GP Ref)
HsInv0374	CINV_delly_INV00043451	1/1	0|0	Different (1000GP Ref)
HsInv0374	CINV_delly_INV00043451	0/1	0|0	Different (1000GP Ref)
HsInv0374	CINV_delly_INV00043451	0/1	0|0	Different (1000GP Ref)
HsInv0374	CINV_delly_INV00043451	1/1	0|0	Different (1000GP Ref)
HsInv0374	CINV_delly_INV00043451	1/1	0|0	Different (1000GP Ref)
HsInv0374	CINV_delly_INV00043451	0/1	0|0	Different (1000GP Ref)
HsInv0374	CINV_delly_INV00043451	1/1	0|0	Different (1000GP Ref)
HsInv0374	CINV_delly_INV00043451	0/1	0|0	Different (1000GP Ref)
HsInv0374	CINV_delly_INV00043451	0/1	0|0	Different (1000GP Ref)
HsInv0374	CINV_delly_INV00043451	0/1	0|0	Different (1000GP Ref)
HsInv0374	CINV_delly_INV00043451	1/1	0|0	Different (1000GP Ref)
HsInv0374	CINV_delly_INV00043451	1/1	0|0	Different (1000GP Ref)
HsInv0374	CINV_delly_INV00043451	1/1	0|0	Different (1000GP Ref)
HsInv0374	CINV_delly_INV00043451	1/1	0|0	Different (1000GP Ref)
HsInv0374	CINV_delly_INV00043451	0/1	0|0	Different (1000GP Ref)
HsInv0374	CINV_delly_INV00043451	0/1	0|0	Different (1000GP Ref)
HsInv0374	CINV_delly_INV00043451	0/1	0|0	Different (1000GP Ref)
HsInv0374	CINV_delly_INV00043451	0/1	0|0	Different (1000GP Ref)
HsInv0374	CINV_delly_INV00043451	0/1	0|0	Different (1000GP Ref)
HsInv0374	CINV_delly_INV00043451	0/1	0|0	Different (1000GP Ref)
HsInv0374	CINV_delly_INV00043451	1/1	0|0	Different (1000GP Ref)
HsInv0374	CINV_delly_INV00043451	0/1	0|0	Different (1000GP Ref)
HsInv0374	CINV_delly_INV00043451	0/1	0|0	Different (1000GP Ref)
HsInv0374	CINV_delly_INV00043451	0/1	0|0	Different (1000GP Ref)
HsInv0374	CINV_delly_INV00043451	0/1	0|0	Different (1000GP Ref)
HsInv0374	CINV_delly_INV00043451	0/1	0|0	Different (1000GP Ref)
HsInv0374	CINV_delly_INV00043451	0/1	0|0	Different (1000GP Ref)
HsInv0374	CINV_delly_INV00043451	1/1	0|0	Different (1000GP Ref)
HsInv0374	CINV_delly_INV00043451	1/1	0|0	Different (1000GP Ref)
HsInv0374	CINV_delly_INV00043451	0/1	0|0	Different (1000GP Ref)
HsInv0374	CINV_delly_INV00043451	0/1	0|0	Different (1000GP Ref)
HsInv0374	CINV_delly_INV00043451	0/1	0|0	Different (1000GP Ref)
HsInv0374	CINV_delly_INV00043451	0/1	0|0	Different (1000GP Ref)
HsInv0374	CINV_delly_INV00043451	0/1	0|0	Different (1000GP Ref)
HsInv0374	CINV_delly_INV00043451	0/1	0|0	Different (1000GP Ref)
HsInv0374	CINV_delly_INV00043451	0/1	0|0	Different (1000GP Ref)
HsInv0374	CINV_delly_INV00043451	0/1	0|0	Different (1000GP Ref)
HsInv0374	CINV_delly_INV00043451	0/1	0|0	Different (1000GP Ref)
HsInv0374	CINV_delly_INV00043451	0/1	0|0	Different (1000GP Ref)
HsInv0374	CINV_delly_INV00043451	0/1	0|0	Different (1000GP Ref)
HsInv0374	CINV_delly_INV00043451	0/1	0|0	Different (1000GP Ref)
HsInv0374	CINV_delly_INV00043451	0/1	0|0	Different (1000GP Ref)
HsInv0374	CINV_delly_INV00043451	1/1	0|0	Different (1000GP Ref)
HsInv0374	CINV_delly_INV00043451	0/1	0|0	Different (1000GP Ref)
HsInv0374	CINV_delly_INV00043451	0/1	0|0	Different (1000GP Ref)
HsInv0374	CINV_delly_INV00043451	0/1	0|0	Different (1000GP Ref)
HsInv0374	CINV_delly_INV00043451	1/1	0|0	Different (1000GP Ref)
HsInv0374	CINV_delly_INV00043451	0/1	0|0	Different (1000GP Ref)
HsInv0374	CINV_delly_INV00043451	1/1	0|0	Different (1000GP Ref)
HsInv0374	CINV_delly_INV00043451	0/1	0|0	Different (1000GP Ref)
HsInv0374	CINV_delly_INV00043451	0/1	0|0	Different (1000GP Ref)
HsInv0374	CINV_delly_INV00043451	0/1	0|0	Different (1000GP Ref)
HsInv0374	CINV_delly_INV00043451	0/1	0|0	Different (1000GP Ref)
HsInv0374	CINV_delly_INV00043451	1/1	0|0	Different (1000GP Ref)
HsInv0374	CINV_delly_INV00043451	0/1	0|0	Different (1000GP Ref)
HsInv0374	CINV_delly_INV00043451	1/1	0|0	Different (1000GP Ref)
HsInv0374	CINV_delly_INV00043451	1/1	0|0	Different (1000GP Ref)
HsInv0374	CINV_delly_INV00043451	0/1	0|0	Different (1000GP Ref)
HsInv0374	CINV_delly_INV00043451	1/1	0|0	Different (1000GP Ref)
HsInv0374	CINV_delly_INV00043451	1/1	0|0	Different (1000GP Ref)
HsInv0374	CINV_delly_INV00043451	1/1	0|0	Different (1000GP Ref)
HsInv0374	CINV_delly_INV00043451	1/1	0|0	Different (1000GP Ref)
HsInv0374	CINV_delly_INV00043451	1/1	0|0	Different (1000GP Ref)
HsInv0374	CINV_delly_INV00043451	1/1	0|0	Different (1000GP Ref)
HsInv0374	CINV_delly_INV00043451	0/1	0|0	Different (1000GP Ref)
HsInv0374	CINV_delly_INV00043451	0/1	0|0	Different (1000GP Ref)
HsInv0374	CINV_delly_INV00043451	0/1	0|0	Different (1000GP Ref)
HsInv0374	CINV_delly_INV00043451	0/1	0|0	Different (1000GP Ref)
HsInv0374	CINV_delly_INV00043451	0/1	0|0	Different (1000GP Ref)
HsInv0374	CINV_delly_INV00043451	0/1	0|0	Different (1000GP Ref)
HsInv0374	CINV_delly_INV00043451	0/1	0|0	Different (1000GP Ref)
HsInv0374	CINV_delly_INV00043451	1/1	0|0	Different (1000GP Ref)
HsInv0374	CINV_delly_INV00043451	1/1	0|0	Different (1000GP Ref)
HsInv0374	CINV_delly_INV00043451	0/1	0|0	Different (1000GP Ref)
HsInv0374	CINV_delly_INV00043451	1/1	0|0	Different (1000GP Ref)
HsInv0374	CINV_delly_INV00043451	1/1	0|0	Different (1000GP Ref)
HsInv0374	CINV_delly_INV00043451	1/1	0|0	Different (1000GP Ref)
HsInv0374	CINV_delly_INV00043451	0/1	0|0	Different (1000GP Ref)
HsInv0374	CINV_delly_INV00043451	0/1	0|0	Different (1000GP Ref)
HsInv0374	CINV_delly_INV00043451	0/1	0|0	Different (1000GP Ref)
HsInv0374	CINV_delly_INV00043451	0/1	0|0	Different (1000GP Ref)
HsInv0374	CINV_delly_INV00043451	0/1	0|0	Different (1000GP Ref)
HsInv0374	CINV_delly_INV00043451	1/1	0|0	Different (1000GP Ref)
HsInv0374	CINV_delly_INV00043451	1/1	0|0	Different (1000GP Ref)
HsInv0374	CINV_delly_INV00043451	0/1	0|0	Different (1000GP Ref)
HsInv0374	CINV_delly_INV00043451	0/1	0|0	Different (1000GP Ref)
HsInv0374	CINV_delly_INV00043451	1/1	0|0	Different (1000GP Ref)
HsInv0374	CINV_delly_INV00043451	1/1	0|0	Different (1000GP Ref)
HsInv0374	CINV_delly_INV00043451	0/1	0|0	Different (1000GP Ref)
HsInv0374	CINV_delly_INV00043451	1/1	0|0	Different (1000GP Ref)
HsInv0374	CINV_delly_INV00043451	1/1	0|0	Different (1000GP Ref)
HsInv0374	CINV_delly_INV00043451	1/1	0|0	Different (1000GP Ref)
HsInv0374	CINV_delly_INV00043451	1/1	0|0	Different (1000GP Ref)
HsInv0374	CINV_delly_INV00043451	0/1	0|0	Different (1000GP Ref)
HsInv0374	CINV_delly_INV00043451	1/1	0|0	Different (1000GP Ref)
HsInv0374	CINV_delly_INV00043451	0/1	0|0	Different (1000GP Ref)
HsInv0374	CINV_delly_INV00043451	0/1	0|0	Different (1000GP Ref)
HsInv0374	CINV_delly_INV00043451	0/1	0|0	Different (1000GP Ref)
HsInv0374	CINV_delly_INV00043451	1/1	0|0	Different (1000GP Ref)
HsInv0374	CINV_delly_INV00043451	1/1	0|0	Different (1000GP Ref)
HsInv0374	CINV_delly_INV00043451	0/1	0|0	Different (1000GP Ref)
HsInv0374	CINV_delly_INV00043451	1/1	0|0	Different (1000GP Ref)
HsInv0374	CINV_delly_INV00043451	1/1	0|0	Different (1000GP Ref)
HsInv0374	CINV_delly_INV00043451	0/1	0|0	Different (1000GP Ref)
HsInv0374	CINV_delly_INV00043451	0/1	0|0	Different (1000GP Ref)
HsInv0374	CINV_delly_INV00043451	0/1	0|0	Different (1000GP Ref)
HsInv0374	CINV_delly_INV00043451	0/1	0|0	Different (1000GP Ref)
HsInv0374	CINV_delly_INV00043451	0/1	0|0	Different (1000GP Ref)
HsInv0374	CINV_delly_INV00043451	0/1	0|0	Different (1000GP Ref)

## Sheet: Supp Figure 4
Supplementary Figure 4a. Genotype imputation accuracy in CEU, TSI and YRI individuals for inversions without tagSNPs using 1000GP Ph3 as reference panel.
Inversion	Mean accuracy
HsInv0030	95.5556
HsInv0055	93.3333
HsInv0061	95.5556
HsInv0069	48.8889
HsInv0102	100
HsInv0105	98.8889
HsInv0114	96.6667
HsInv0124	96.6667
HsInv0209	94.4444
HsInv0241	60
HsInv0266	97.7778
HsInv0278	66.6667
HsInv0340	96.6667
HsInv0341	92.2222
HsInv0344	40
HsInv0347	95.5556
HsInv0374	57.7778
HsInv0072	98.8889
HsInv0389	91.1111
HsInv0393	88.8889
HsInv0396	80
HsInv0397	62.2222
HsInv0403	85.5556
Supplementary Figure 4f. Genes and transcripts differentially expressed in common using different analysis approaches.
Gene ID	PEER+FastQTL	PCA+QTLtools	edgeR+limma		Transcript ID	PEER+FastQTL	PCA+QTLtools	edgeR+limma
Genes in common					Transcripts in common
ENSG00000130827.6	x	x	x		ENST00000369682.4	x	x	x
ENSG00000133059.16	x	x	x		ENST00000399808.4	x	x	x
ENSG00000137310.11	x	x	x		ENST00000399817.8	x	x	x
ENSG00000137411.16	x	x	x		ENST00000406022.6	x	x	x
ENSG00000142089.15	x	x	x		ENST00000414008.3	x	x	x
ENSG00000174529.7	x	x	x		ENST00000420110.1	x	x	x
ENSG00000185201.16	x	x	x		ENST00000426185.1	x	x	x
ENSG00000204525.16	x	x	x		ENST00000445752.5	x	x	x
ENSG00000204528.3	x	x	x		ENST00000455279.6	x	x	x
ENSG00000204536.13	x	x	x		ENST00000455629.5	x	x	x
ENSG00000206344.7	x	x	x		ENST00000467168.5	x	x	x
ENSG00000228789.6	x	x	x		ENST00000467553.2	x	x	x
ENSG00000229836.1	x	x	x		ENST00000474381.1	x	x	x
ENSG00000243753.5	x	x	x		ENST00000480060.5	x	x	x
ENSG00000251661.3	x	x	x		ENST00000481849.5	x	x	x
ENSG00000254910.1	x	x	x		ENST00000484378.1	x	x	x
ENSG00000255328.1	x	x	x		ENST00000493546.1	x	x	x
ENSG00000273018.5	x	x	x		ENST00000495835.1	x	x	x
Genes not in common					ENST00000497377.5	x	x	x
ENSG00000126903.15	x	x			ENST00000509552.5	x	x	x
ENSG00000137331.11	x	x			ENST00000513407.1	x	x	x
ENSG00000146281.5	x	x			ENST00000524824.1	x	x	x
ENSG00000204564.11	x	x			ENST00000526612.1	x	x	x
ENSG00000204580.13	x	x			ENST00000526811.4	x	x	x
ENSG00000228043.5	x	x			ENST00000527146.1	x	x	x
ENSG00000264885.1	x	x			ENST00000534483.1	x	x	x
ENSG00000272501.1	x	x			ENST00000562344.1	x	x	x
ENSG00000065457.10			x		ENST00000565192.1	x	x	x
ENSG00000139970.16			x		ENST00000602429.1	x	x	x
ENSG00000168411.13			x		ENST00000602735.2	x	x	x
ENSG00000204592.8		x			ENST00000602756.1	x	x	x
ENSG00000013563.13	x				ENST00000610353.4	x	x	x
ENSG00000117222.13	x				ENST00000615046.4	x	x	x
ENSG00000118762.7	x				ENST00000638546.1	x	x	x
ENSG00000130829.17	x				ENST00000639848.1	x	x	x
ENSG00000147403.16	x				ENST00000640615.1	x	x	x
ENSG00000185010.13	x				Transcripts not in common
ENSG00000204482.10	x				ENST00000014935.7	x		x
ENSG00000244731.7	x				ENST00000367167.4	x		x
ENSG00000256166.1	x				ENST00000369807.5	x		x
ENSG00000261272.1	x				ENST00000412143.1	x		x
ENSG00000261783.1	x				ENST00000425211.5	x		x
ENSG00000277203.1	x				ENST00000440417.2	x		x
					ENST00000497802.1	x		x
					ENST00000538751.5	x		x
					ENST00000259874.5	x	x
					ENST00000463574.1	x	x
					ENST00000475993.1	x	x
					ENST00000578214.1	x	x
					ENST00000606367.1	x	x
					ENST00000610495.1	x	x
					ENST00000625423.2	x	x
					ENST00000615577.4		x
					ENST00000301843.12			x
					ENST00000395275.6			x
					ENST00000395774.1			x
					ENST00000507171.1			x
					ENST00000542555.1			x
					ENST00000610155.5			x
					ENST00000356824.8	x
					ENST00000275072.4	x
					ENST00000330287.10	x
					ENST00000356824.8	x
					ENST00000376377.2	x
					ENST00000381799.9	x
					ENST00000396268.7	x
					ENST00000424146.2	x
					ENST00000428450.5	x
					ENST00000436473.5	x
					ENST00000452441.5	x
					ENST00000458500.5	x
					ENST00000485196.5	x
					ENST00000491035.5	x
					ENST00000531688.1	x
					ENST00000580095.5	x
					ENST00000602949.1	x
					ENST00000624054.1	x

## Sheet: Supp Figure 5
Supplementary Figure 5. Inversion effects on gene expression across different tissues.
Inversion	Gene Symbol	Effect size (beta value)	Tissue
HsInv0006	CNTN2	-0.4	Skin - Sun Exposed (Lower leg)
HsInv0006	CNTN2	-0.42	Skin - Not Sun Exposed (Suprapubic)
HsInv0006	CNTN2	-0.27	Adipose - Visceral (Omentum)
HsInv0006	DSTYK	0.13	Skin - Sun Exposed (Lower leg)
HsInv0006	DSTYK	0.17	Adipose - Subcutaneous
HsInv0006	DSTYK	0.2	Heart - Atrial Appendage
HsInv0006	DSTYK	0.35	Brain - Caudate (basal ganglia)
HsInv0006	DSTYK	0.15	Nerve - Tibial
HsInv0006	DSTYK	0.36	Brain - Putamen (basal ganglia)
HsInv0006	RBBP5	-0.18	Thyroid
HsInv0006	RBBP5	-0.28	Brain - Nucleus accumbens (basal ganglia)
HsInv0006	RP11-383G10.5	-0.16	Testis
HsInv0006	RP11-536L3.4	-0.23	Thyroid
HsInv0006	TMCC2	0.21	Muscle - Skeletal
HsInv0006	TMCC2	-0.22	Artery - Tibial
HsInv0006	TMCC2	-0.21	Artery - Aorta
HsInv0006	TMEM81	-0.21	Thyroid
HsInv0006	TMEM81	-0.11	Muscle - Skeletal
HsInv0006	TMEM81	-0.4	Brain - Putamen (basal ganglia)
HsInv0006	TMEM81	-0.13	Whole Blood
HsInv0006	TMEM81	-0.16	Cells - Transformed fibroblasts
HsInv0031	FAM92B	-0.56	Brain - Cerebellum
HsInv0041	AC073052.1	0.24	Skin - Sun Exposed (Lower leg)
HsInv0041	AC073052.1	0.22	Esophagus - Muscularis
HsInv0041	FAM124B	-0.26	Thyroid
HsInv0041	FAM124B	-0.29	Heart - Atrial Appendage
HsInv0041	FAM124B	-0.21	Skin - Sun Exposed (Lower leg)
HsInv0041	FAM124B	-0.24	Breast - Mammary Tissue
HsInv0041	FAM124B	-0.24	Skin - Not Sun Exposed (Suprapubic)
HsInv0041	FAM124B	-0.2	Lung
HsInv0041	FAM124B	-0.24	Heart - Left Ventricle
HsInv0041	FAM124B	-0.45	Adrenal Gland
HsInv0041	FAM124B	-0.23	Adipose - Subcutaneous
HsInv0041	FAM124B	-0.18	Adipose - Visceral (Omentum)
HsInv0041	WDFY1	0.15	Thyroid
HsInv0045	CYYR1	-0.19	Whole Blood
HsInv0058	ABCF1	0.17	Esophagus - Gastroesophageal Junction
HsInv0058	ABCF1	0.11	Muscle - Skeletal
HsInv0058	ABCF1	0.11	Skin - Sun Exposed (Lower leg)
HsInv0058	C4A	-0.36	Skin - Not Sun Exposed (Suprapubic)
HsInv0058	C4A	-0.29	Nerve - Tibial
HsInv0058	C4A	-0.25	Colon - Transverse
HsInv0058	C4A	-0.23	Adipose - Subcutaneous
HsInv0058	C4A	-0.23	Pancreas
HsInv0058	C4A	-0.17	Esophagus - Muscularis
HsInv0058	C4A	-0.18	Thyroid
HsInv0058	C4A	-0.2	Muscle - Skeletal
HsInv0058	C6orf15	0.23	Skin - Not Sun Exposed (Suprapubic)
HsInv0058	C6orf15	-0.36	Pituitary
HsInv0058	CCHCR1	0.28	Thyroid
HsInv0058	CCHCR1	0.26	Colon - Transverse
HsInv0058	CCHCR1	-0.23	Muscle - Skeletal
HsInv0058	CCHCR1	0.21	Adipose - Subcutaneous
HsInv0058	CCHCR1	0.49	Cells - EBV-transformed lymphocytes
HsInv0058	DDR1	0.14	Thyroid
HsInv0058	DDR1	0.14	Muscle - Skeletal
HsInv0058	HCG21	-0.31	Esophagus - Mucosa
HsInv0058	HCG22	-0.74	Adipose - Subcutaneous
HsInv0058	HCG22	-0.91	Heart - Atrial Appendage
HsInv0058	HCG22	-0.62	Adipose - Visceral (Omentum)
HsInv0058	HCG22	-0.73	Nerve - Tibial
HsInv0058	HCG22	-0.69	Breast - Mammary Tissue
HsInv0058	HCG22	-0.61	Lung
HsInv0058	HCG22	-0.62	Heart - Left Ventricle
HsInv0058	HCG22	-0.53	Skin - Sun Exposed (Lower leg)
HsInv0058	HCG22	-0.87	Spleen
HsInv0058	HCG22	-0.91	Cells - EBV-transformed lymphocytes
HsInv0058	HCG22	-0.49	Esophagus - Muscularis
HsInv0058	HCG22	-0.42	Muscle - Skeletal
HsInv0058	HCG22	-0.45	Skin - Not Sun Exposed (Suprapubic)
HsInv0058	HCG22	0.67	Brain - Cortex
HsInv0058	HCG22	-0.54	Colon - Sigmoid
HsInv0058	HCG22	-0.35	Artery - Tibial
HsInv0058	HCG22	0.64	Brain - Caudate (basal ganglia)
HsInv0058	HCG22	-0.45	Esophagus - Gastroesophageal Junction
HsInv0058	HCG22	0.66	Brain - Frontal Cortex (BA9)
HsInv0058	HCG22	-0.46	Artery - Coronary
HsInv0058	HCG22	0.6	Brain - Nucleus accumbens (basal ganglia)
HsInv0058	HCG22	-0.63	Small Intestine - Terminal Ileum
HsInv0058	HCG22	-0.71	Uterus
HsInv0058	HCG22	0.79	Brain - Substantia nigra
HsInv0058	HCG22	-0.39	Colon - Transverse
HsInv0058	HCG22	0.62	Brain - Putamen (basal ganglia)
HsInv0058	HCG22	-0.36	Artery - Aorta
HsInv0058	HCG22	0.63	Brain - Amygdala
HsInv0058	HLA-C	0.19	Whole Blood
HsInv0058	HLA-C	0.2	Adipose - Subcutaneous
HsInv0058	HLA-L	0.28	Thyroid
HsInv0058	HLA-L	0.3	Esophagus - Mucosa
HsInv0058	HLA-L	0.28	Skin - Sun Exposed (Lower leg)
HsInv0058	HLA-L	0.25	Adipose - Subcutaneous
HsInv0058	HLA-L	0.31	Skin - Not Sun Exposed (Suprapubic)
HsInv0058	HLA-L	0.23	Lung
HsInv0058	HLA-L	0.23	Artery - Tibial
HsInv0058	HLA-L	0.24	Muscle - Skeletal
HsInv0058	HLA-L	0.32	Whole Blood
HsInv0058	HLA-L	0.28	Artery - Aorta
HsInv0058	HLA-L	0.35	Colon - Transverse
HsInv0058	HLA-S	0.34	Skin - Not Sun Exposed (Suprapubic)
HsInv0058	HLA-S	0.38	Artery - Aorta
HsInv0058	HLA-S	0.32	Skin - Sun Exposed (Lower leg)
HsInv0058	MICA	-0.23	Lung
HsInv0058	MICA	-0.21	Thyroid
HsInv0058	MICA	-0.24	Heart - Left Ventricle
HsInv0058	MICA	-0.21	Muscle - Skeletal
HsInv0058	MICB	0.49	Brain - Cerebellum
HsInv0058	MUC22	-0.3	Esophagus - Mucosa
HsInv0058	POU5F1	-0.44	Skin - Sun Exposed (Lower leg)
HsInv0058	POU5F1	-0.41	Skin - Not Sun Exposed (Suprapubic)
HsInv0058	POU5F1	-0.4	Lung
HsInv0058	POU5F1	-0.44	Esophagus - Mucosa
HsInv0058	POU5F1	-0.24	Stomach
HsInv0058	POU5F1	-0.49	Brain - Cerebellum
HsInv0058	POU5F1	-0.31	Pancreas
HsInv0058	PSORS1C2	0.45	Artery - Aorta
HsInv0058	PSORS1C2	0.38	Lung
HsInv0058	PSORS1C2	0.33	Thyroid
HsInv0058	PSORS1C2	-0.34	Esophagus - Mucosa
HsInv0058	PSORS1C2	0.3	Esophagus - Muscularis
HsInv0058	PSORS1C3	-0.57	Lung
HsInv0058	PSORS1C3	-0.49	Skin - Not Sun Exposed (Suprapubic)
HsInv0058	PSORS1C3	-0.42	Artery - Tibial
HsInv0058	PSORS1C3	-0.46	Esophagus - Muscularis
HsInv0058	PSORS1C3	-0.4	Skin - Sun Exposed (Lower leg)
HsInv0058	PSORS1C3	-0.47	Pancreas
HsInv0058	PSORS1C3	-0.45	Heart - Atrial Appendage
HsInv0058	PSORS1C3	-0.34	Muscle - Skeletal
HsInv0058	PSORS1C3	-0.35	Thyroid
HsInv0058	PSORS1C3	-0.46	Esophagus - Gastroesophageal Junction
HsInv0058	PSORS1C3	-0.41	Esophagus - Mucosa
HsInv0058	PSORS1C3	-0.51	Testis
HsInv0058	PSORS1C3	-0.36	Nerve - Tibial
HsInv0058	PSORS1C3	-0.33	Colon - Transverse
HsInv0058	PSORS1C3	-0.34	Stomach
HsInv0058	PSORS1C3	-0.37	Adipose - Visceral (Omentum)
HsInv0058	PSORS1C3	-0.33	Cells - Transformed fibroblasts
HsInv0058	PSORS1C3	-0.21	Whole Blood
HsInv0058	SFTA2	0.37	Thyroid
HsInv0058	TCF19	0.19	Thyroid
HsInv0058	TCF19	0.27	Cells - EBV-transformed lymphocytes
HsInv0058	TCF19	0.19	Artery - Tibial
HsInv0058	TCF19	0.14	Nerve - Tibial
HsInv0058	TCF19	0.16	Colon - Transverse
HsInv0058	TCF19	0.26	Artery - Aorta
HsInv0058	TCF19	0.43	Brain - Frontal Cortex (BA9)
HsInv0058	TCF19	0.12	Adipose - Subcutaneous
HsInv0058	VARS2	0.21	Thyroid
HsInv0058	XXbac-BPG181B23.7	-0.31	Muscle - Skeletal
HsInv0058	XXbac-BPG181B23.7	-0.37	Lung
HsInv0058	XXbac-BPG181B23.7	-0.34	Esophagus - Muscularis
HsInv0058	XXbac-BPG181B23.7	-0.35	Colon - Transverse
HsInv0058	XXbac-BPG181B23.7	-0.31	Artery - Tibial
HsInv0058	XXbac-BPG181B23.7	-0.31	Adipose - Visceral (Omentum)
HsInv0058	XXbac-BPG181B23.7	-0.28	Skin - Sun Exposed (Lower leg)
HsInv0058	XXbac-BPG181B23.7	-0.23	Thyroid
HsInv0058	XXbac-BPG299F13.17	0.17	Thyroid
HsInv0059	GABRR1	0.78	Artery - Aorta
HsInv0059	GABRR1	0.43	Artery - Tibial
HsInv0059	GABRR1	0.46	Esophagus - Mucosa
HsInv0059	PM20D2	0.37	Artery - Aorta
HsInv0095	MEPE	0.24	Lung
HsInv0095	SPP1	-0.29	Nerve - Tibial
HsInv0095	SPP1	-0.26	Adipose - Subcutaneous
HsInv0095	SPP1	-0.24	Artery - Tibial
HsInv0105	INHBA	0.4	Nerve - Tibial
HsInv0201	FBXO38	0.14	Whole Blood
HsInv0201	SCGB3A2	-0.32	Thyroid
HsInv0201	SPINK13	-0.41	Thyroid
HsInv0201	SPINK6	0.51	Esophagus - Mucosa
HsInv0201	SPINK6	0.35	Lung
HsInv0347	C14orf39	0.48	Adipose - Subcutaneous
HsInv0347	C14orf39	0.73	Pituitary
HsInv0347	C14orf39	0.6	Artery - Tibial
HsInv0347	C14orf39	1.1	Minor Salivary Gland
HsInv0347	C14orf39	0.47	Cells - Transformed fibroblasts
HsInv0347	C14orf39	0.5	Muscle - Skeletal
HsInv0347	RP11-1042B17.3	-0.72	Thyroid
HsInv0347	RP11-1042B17.3	-0.64	Pituitary
HsInv0347	SALL4P7	0.47	Muscle - Skeletal
HsInv0347	SIX6	0.59	Muscle - Skeletal
HsInv0389	BRCC3	-0.18	Nerve - Tibial
HsInv0389	DNASE1L1	0.3	Esophagus - Mucosa
HsInv0389	DNASE1L1	0.2	Cells - Transformed fibroblasts
HsInv0389	DNASE1L1	0.19	Artery - Tibial
HsInv0389	DNASE1L1	0.2	Artery - Aorta
HsInv0389	DNASE1L1	0.17	Adipose - Visceral (Omentum)
HsInv0389	DNASE1L1	0.16	Adipose - Subcutaneous
HsInv0389	DNASE1L1	0.1	Lung
HsInv0389	DNASE1L1	0.1	Whole Blood
HsInv0389	EMD	0.09	Whole Blood
HsInv0389	F8	-0.19	Nerve - Tibial
HsInv0389	F8A1	-0.27	Skin - Sun Exposed (Lower leg)
HsInv0389	F8A1	-0.2	Lung
HsInv0389	F8A1	-0.23	Artery - Tibial
HsInv0389	F8A1	-0.19	Muscle - Skeletal
HsInv0389	F8A1	-0.22	Cells - Transformed fibroblasts
HsInv0389	FAM3A	0.3	Cells - Transformed fibroblasts
HsInv0389	FAM3A	0.25	Lung
HsInv0389	FAM3A	0.31	Artery - Aorta
HsInv0389	FAM3A	0.17	Esophagus - Mucosa
HsInv0389	FAM3A	0.17	Thyroid
HsInv0389	FAM3A	0.2	Adipose - Subcutaneous
HsInv0389	FAM3A	0.17	Nerve - Tibial
HsInv0389	FAM3A	0.26	Stomach
HsInv0389	FAM3A	0.25	Pancreas
HsInv0389	FAM3A	0.21	Esophagus - Muscularis
HsInv0389	FAM3A	0.15	Testis
HsInv0389	FAM3A	0.18	Breast - Mammary Tissue
HsInv0389	FAM3A	0.13	Whole Blood
HsInv0389	FAM3A	0.14	Skin - Not Sun Exposed (Suprapubic)
HsInv0389	FAM50A	0.19	Skin - Sun Exposed (Lower leg)
HsInv0389	FAM50A	0.22	Esophagus - Muscularis
HsInv0389	FAM50A	0.22	Cells - Transformed fibroblasts
HsInv0389	FAM50A	0.2	Esophagus - Mucosa
HsInv0389	FAM50A	0.15	Artery - Tibial
HsInv0389	FAM50A	0.2	Heart - Left Ventricle
HsInv0389	FAM50A	0.16	Skin - Not Sun Exposed (Suprapubic)
HsInv0389	FAM50A	0.12	Lung
HsInv0389	FAM50A	0.14	Adipose - Subcutaneous
HsInv0389	FAM50A	0.11	Muscle - Skeletal
HsInv0389	FAM50A	0.12	Nerve - Tibial
HsInv0389	FAM50A	0.12	Thyroid
HsInv0389	FAM50A	0.14	Adipose - Visceral (Omentum)
HsInv0389	FAM50A	0.22	Esophagus - Gastroesophageal Junction
HsInv0389	FAM50A	0.15	Artery - Aorta
HsInv0389	FAM50A	0.22	Pancreas
HsInv0389	GDI1	0.08	Artery - Tibial
HsInv0389	IRAK1	-0.09	Thyroid
HsInv0389	LAGE3	0.24	Nerve - Tibial
HsInv0389	LAGE3	0.2	Artery - Tibial
HsInv0389	LAGE3	0.23	Artery - Aorta
HsInv0389	LAGE3	0.14	Skin - Sun Exposed (Lower leg)
HsInv0389	PLXNA3	-0.5	Muscle - Skeletal
HsInv0389	PLXNA3	-0.44	Esophagus - Mucosa
HsInv0389	PLXNA3	-0.4	Testis
HsInv0389	PLXNA3	-0.23	Artery - Tibial
HsInv0389	PLXNA3	-0.4	Heart - Left Ventricle
HsInv0389	PLXNA3	-0.27	Skin - Sun Exposed (Lower leg)
HsInv0389	PLXNA3	-0.34	Artery - Aorta
HsInv0389	PLXNA3	-0.22	Thyroid
HsInv0389	PLXNA3	-0.24	Esophagus - Muscularis
HsInv0389	PLXNA3	-0.47	Brain - Cerebellum
HsInv0389	PLXNA3	-0.24	Lung
HsInv0389	PLXNA3	-0.21	Whole Blood
HsInv0389	PLXNA3	-0.52	Brain - Cerebellar Hemisphere
HsInv0389	PLXNA3	-0.2	Nerve - Tibial
HsInv0389	PLXNA3	-0.62	Brain - Frontal Cortex (BA9)
HsInv0389	PLXNA3	-0.3	Skin - Not Sun Exposed (Suprapubic)
HsInv0389	PLXNA3	-0.23	Cells - Transformed fibroblasts
HsInv0389	PLXNA3	-0.26	Adipose - Subcutaneous
HsInv0389	PLXNA3	-0.37	Colon - Transverse
HsInv0389	PLXNA3	-0.53	Brain - Cortex
HsInv0389	PLXNA3	-0.3	Stomach
HsInv0389	PLXNA3	-0.5	Brain - Putamen (basal ganglia)
HsInv0389	PLXNA3	-0.44	Brain - Caudate (basal ganglia)
HsInv0389	PLXNA3	-0.27	Heart - Atrial Appendage
HsInv0389	PLXNA3	-0.25	Esophagus - Gastroesophageal Junction
HsInv0389	PLXNA3	-0.3	Breast - Mammary Tissue
HsInv0389	PLXNA3	-0.26	Adipose - Visceral (Omentum)
HsInv0389	PLXNA3	-0.41	Brain - Anterior cingulate cortex (BA24)
HsInv0389	PLXNA3	-0.43	Cells - EBV-transformed lymphocytes
HsInv0389	PLXNA3	-0.35	Adrenal Gland
HsInv0389	PLXNA3	-0.35	Liver
HsInv0389	PLXNA3	-0.31	Brain - Nucleus accumbens (basal ganglia)
HsInv0389	PLXNA3	-0.23	Pancreas
HsInv0389	PLXNA3	-0.32	Spleen
HsInv0389	PLXNA3	-0.38	Small Intestine - Terminal Ileum
HsInv0389	PLXNA3	-0.2	Artery - Coronary
HsInv0389	PLXNA3	-0.16	Colon - Sigmoid
HsInv0389	RPL10	-0.09	Muscle - Skeletal
HsInv0389	RPL10	-0.12	Artery - Aorta
HsInv0389	RPL10	-0.08	Artery - Tibial
HsInv0389	SNORA70	-0.13	Nerve - Tibial
HsInv0389	TAZ	-0.11	Artery - Tibial
HsInv0389	TAZ	-0.1	Skin - Sun Exposed (Lower leg)
HsInv0389	TAZ	-0.16	Artery - Coronary
HsInv0389	TAZ	-0.1	Lung
HsInv0389	TAZ	-0.1	Whole Blood
HsInv0389	TAZ	-0.09	Nerve - Tibial
HsInv0389	TMEM187	-0.2	Adipose - Subcutaneous
HsInv0389	TMEM187	-0.15	Whole Blood
HsInv0389	TMEM187	-0.15	Lung
HsInv0389	TMEM187	-0.17	Nerve - Tibial
HsInv0389	UBL4A	0.13	Nerve - Tibial
HsInv0030	BCAR1	0.32	Nerve - Tibial
HsInv0030	BCAR1	0.21	Thyroid
HsInv0030	BCAR1	0.17	Skin - Not Sun Exposed (Suprapubic)
HsInv0030	CTRB1	0.33	Pancreas
HsInv0030	CTRB2	-0.86	Pancreas
HsInv0030	RP11-331F4.4	0.35	Artery - Tibial
HsInv0124	ATHL1	-0.27	Nerve - Tibial
HsInv0124	ATHL1	-0.2	Thyroid
HsInv0124	IFITM1	-0.18	Nerve - Tibial
HsInv0124	IFITM1	-0.16	Muscle - Skeletal
HsInv0124	IFITM1	-0.17	Thyroid
HsInv0124	IFITM1	-0.16	Adipose - Subcutaneous
HsInv0124	IFITM1	-0.17	Esophagus - Muscularis
HsInv0124	IFITM1	-0.31	Adrenal Gland
HsInv0124	IFITM1	-0.17	Adipose - Visceral (Omentum)
HsInv0124	IFITM1	-0.15	Testis
HsInv0124	IFITM1	-0.12	Skin - Sun Exposed (Lower leg)
HsInv0124	IFITM1	-0.25	Heart - Atrial Appendage
HsInv0124	IFITM2	0.13	Skin - Sun Exposed (Lower leg)
HsInv0124	IFITM2	0.27	Esophagus - Mucosa
HsInv0124	IFITM2	-0.5	Cells - EBV-transformed lymphocytes
HsInv0124	IFITM2	-0.06	Whole Blood
HsInv0124	IFITM3	0.66	Whole Blood
HsInv0124	IFITM3	0.15	Nerve - Tibial
HsInv0124	IFITM3	0.19	Cells - Transformed fibroblasts
HsInv0124	IFITM3	0.17	Esophagus - Mucosa
HsInv0124	IFITM3	0.23	Pancreas
HsInv0124	IFITM3	0.18	Testis
HsInv0124	IFITM3	0.53	Cells - EBV-transformed lymphocytes
HsInv0124	IFITM3	0.14	Thyroid
HsInv0124	IFITM3	0.22	Brain - Caudate (basal ganglia)
HsInv0124	IFITM3	0.23	Brain - Putamen (basal ganglia)
HsInv0124	IFITM3	0.26	Brain - Nucleus accumbens (basal ganglia)
HsInv0124	IFITM3	0.1	Skin - Sun Exposed (Lower leg)
HsInv0124	IFITM3	0.13	Skin - Not Sun Exposed (Suprapubic)
HsInv0124	IFITM3	0.12	Adipose - Visceral (Omentum)
HsInv0124	IFITM3	0.11	Adipose - Subcutaneous
HsInv0124	IFITM3	0.12	Lung
HsInv0124	RP11-326C3.11	0.56	Skin - Sun Exposed (Lower leg)
HsInv0124	RP11-326C3.11	0.57	Adipose - Subcutaneous
HsInv0124	RP11-326C3.11	0.49	Skin - Not Sun Exposed (Suprapubic)
HsInv0124	RP11-326C3.11	0.35	Lung
HsInv0124	RP11-326C3.11	0.35	Thyroid
HsInv0124	RP11-326C3.11	0.39	Artery - Tibial
HsInv0124	RP11-326C3.11	0.24	Whole Blood
HsInv0124	RP11-326C3.11	0.4	Breast - Mammary Tissue
HsInv0124	RP11-326C3.11	0.5	Spleen
HsInv0124	RP11-326C3.11	0.53	Brain - Putamen (basal ganglia)
HsInv0124	RP11-326C3.11	0.4	Esophagus - Gastroesophageal Junction
HsInv0124	RP11-326C3.11	0.42	Pancreas
HsInv0124	RP11-326C3.11	0.29	Esophagus - Muscularis
HsInv0124	RP11-326C3.11	0.3	Artery - Aorta
HsInv0124	RP11-326C3.11	0.33	Stomach
HsInv0124	RP11-326C3.11	0.23	Nerve - Tibial
HsInv0124	RP11-326C3.11	0.27	Esophagus - Mucosa
HsInv0124	RP11-326C3.11	0.26	Muscle - Skeletal
HsInv0124	RP11-326C3.11	0.62	Cells - EBV-transformed lymphocytes
HsInv0124	RP11-326C3.12	-0.56	Esophagus - Muscularis
HsInv0124	RP11-326C3.12	-0.61	Colon - Sigmoid
HsInv0124	RP11-326C3.12	-0.53	Esophagus - Gastroesophageal Junction
HsInv0124	RP11-326C3.12	-0.42	Artery - Tibial
HsInv0124	RP11-326C3.12	-0.6	Brain - Cerebellar Hemisphere
HsInv0124	RP11-326C3.12	-0.52	Brain - Cortex
HsInv0124	RP11-326C3.12	-0.52	Brain - Caudate (basal ganglia)
HsInv0124	RP11-326C3.12	-0.52	Brain - Nucleus accumbens (basal ganglia)
HsInv0124	RP11-326C3.12	-0.34	Nerve - Tibial
HsInv0124	RP11-326C3.12	-0.54	Brain - Putamen (basal ganglia)
HsInv0124	RP11-326C3.12	-0.42	Brain - Cerebellum
HsInv0124	RP11-326C3.12	-0.27	Skin - Sun Exposed (Lower leg)
HsInv0124	RP11-326C3.12	-0.34	Testis
HsInv0124	RP11-326C3.13	-0.53	Nerve - Tibial
HsInv0124	RP11-326C3.13	-0.38	Whole Blood
HsInv0124	RP11-326C3.13	-0.51	Esophagus - Gastroesophageal Junction
HsInv0124	RP11-326C3.13	-0.35	Lung
HsInv0124	RP11-326C3.13	-0.55	Colon - Sigmoid
HsInv0124	RP11-326C3.13	-0.35	Testis
HsInv0124	RP11-326C3.13	-0.39	Esophagus - Muscularis
HsInv0124	RP11-326C3.13	-0.28	Adipose - Visceral (Omentum)
HsInv0124	RP11-326C3.13	-0.32	Artery - Tibial
HsInv0124	RP11-326C3.13	-0.38	Adipose - Subcutaneous
HsInv0124	RP11-326C3.14	-0.39	Testis
HsInv0124	RP11-326C3.15	-0.44	Brain - Nucleus accumbens (basal ganglia)
HsInv0124	RP11-326C3.15	-0.4	Colon - Sigmoid
HsInv0340	LINC00395	-0.52	Testis
HsInv0006	DSTYK	0.223	LCL (gEUVADIS)
HsInv0006	TMEM81	-0.234	LCL (gEUVADIS)
HsInv0058	HCG22	-1.011	LCL (gEUVADIS)
HsInv0058	PSORS1C3	-0.29	LCL (gEUVADIS)
HsInv0058	CCHCR1	0.248	LCL (gEUVADIS)
HsInv0058	HLA-L	0.452	LCL (gEUVADIS)
HsInv0058	TCF19	0.378	LCL (gEUVADIS)
HsInv0058	HLA-C	0.411	LCL (gEUVADIS)
HsInv0058	DDR1	0.294	LCL (gEUVADIS)
HsInv0058	VARS2	0.399	LCL (gEUVADIS)
HsInv0058	XXbac-BPG299F13.17	0.326	LCL (gEUVADIS)
HsInv0059	PM20D2	-0.285	LCL (gEUVADIS)
HsInv0124	IFITM3	0.35	LCL (gEUVADIS)
HsInv0124	RP11-326C3.11	0.52	LCL (gEUVADIS)
HsInv0124	RP11-326C3.12	0.389	LCL (gEUVADIS)
HsInv0124	IFITM2	-0.358	LCL (gEUVADIS)
HsInv0389	PLXNA3	-0.293	LCL (gEUVADIS)

[truncated: 1 more sheets: Supp Figure 8]
